# Supplementary material for: scHG: A supercell framework with high-order graph learning enables scalable multi-omics analysis
Source: PLoS Comput Biol. 2026 May 6;22(5):e1013851. doi: 10.1371/journal.pcbi.1013851 (PMC13167035; doi:10.1371/journal.pcbi.1013851)
Supplement: S1 Table — For each predicted cluster, we report features identified by one-sided Welch’s t-tests (cluster vs. rest), including the nominal one-sided p-value, log2FC, and the corresponding cluster index. (XLSX) [file pcbi.1013851.s001.xlsx]

## Sheet: cluster_1_significant_genes
Gene	p_value	log2FC	Cluster
ISG15	1.35341e-07	0.722896	1
ENO1	2.98962e-72	1.0889	1
C1QA	0.00531931	2.45205	1
C1QC	0.0183618	4.78835	1
C1QB	0.026963	2.96383	1
YBX1	4.42187e-21	0.54322	1
PRDX1	1.21964e-35	0.896533	1
S100A9	0	7.98272	1
S100A12	9.32558e-290	7.64158	1
S100A8	0	8.03308	1
LMNA	2.0922e-12	1.99893	1
PTGS2	3.32511e-58	5.55728	1
G0S2	3.68303e-84	6.79155	1
BCL11A	8.3261e-05	0.614937	1
CNRIP1	0.0109225	4.15881	1
SNRPG	1.03686e-05	0.354048	1
IL1R2	1.02226e-06	2.10819	1
LIMS1	1.28974e-30	1.00987	1
ATP5MC3	5.39333e-16	0.56549	1
CAVIN2	0.0417145	2.30019	1
FN1	4.13669e-05	3.76445	1
HDLBP	1.56568e-25	1.25179	1
NT5DC2	0.00213889	1.03747	1
SPCS1	5.88644e-05	0.284616	1
DNASE1L3	0.0385871	1.30638	1
SEC61A1	8.7933e-14	0.881899	1
GP9	0.00831958	2.901	1
SSR3	3.80014e-16	0.852924	1
RPL22L1	0.000143709	0.304692	1
DNAJB11	7.39248e-05	0.554557	1
CCDC50	2.64205e-14	1.52524	1
CXCL8	1.57213e-37	7.25412	1
EREG	3.0496e-27	6.76975	1
AREG	3.63124e-06	1.57664	1
H2AFZ	0.00306799	0.294785	1
OSTC	1.25216e-09	0.512649	1
HMGB2	6.31895e-08	0.561642	1
SPCS3	1.84089e-21	0.869412	1
BASP1	1.05935e-56	2.211	1
ELL2	1.12514e-05	1.11764	1
LMNB1	2.8551e-13	1.17029	1
EGR1	1.18137e-13	3.3555	1
CD74	1.36266e-66	1.29235	1
SPARC	0.00220557	2.64421	1
LMAN2	1.35852e-06	0.362142	1
HNRNPAB	3.87801e-12	0.691373	1
SOX4	1.8802e-37	2.19493	1
HIST1H1C	0.029104	0.370805	1
LST1	0	3.84785	1
HLA-DRA	3.98686e-89	2.00297	1
HLA-DRB5	2.81279e-52	1.74901	1
HLA-DRB1	6.35024e-92	1.96276	1
HLA-DQB1	1.14758e-12	0.870349	1
HLA-DQA2	3.56627e-17	0.989149	1
HLA-DPA1	1.93155e-39	1.42116	1
HLA-DPB1	9.53999e-27	1.1992	1
HMGA1	0.015309	0.268441	1
TREML1	0.0180688	2.901	1
PTCRA	0.0102518	3.57953	1
UBE2J1	1.94534e-22	1.22916	1
MARCKS	5.09642e-82	3.72978	1
MAN1A1	0.000174066	0.613117	1
CENPW	9.64723e-05	1.34274	1
ACTB	1.77091e-165	1.0778	1
KDELR2	7.00817e-14	0.764171	1
CPVL	1.3422e-204	4.7618	1
SEC61G	7.54516e-21	0.633791	1
CHCHD2	3.00777e-14	0.481513	1
GNG11	0.00740809	2.26628	1
IL3RA	0.000316579	2.76894	1
PRDX4	0.00476162	0.388257	1
VSIG4	5.28532e-09	2.84844	1
SLC25A5	2.21363e-31	0.820201	1
HMGB3	0.0101635	0.782658	1
EGR3	0.000270851	4.48409	1
CLU	0.0158231	1.03805	1
FABP5	0.00030411	0.68156	1
MTDH	4.4257e-64	1.21588	1
SEC61B	2.89731e-16	0.680667	1
TXN	3.34172e-46	1.23276	1
LRRC26	0.0105012	3.03928	1
TUBB4B	3.3663e-07	0.601222	1
IFITM3	1.81133e-61	2.73706	1
IRF7	1.43899e-17	1.58994	1
SCT	0.00944227	3.16501	1
MS4A7	1.98294e-120	3.74212	1
PPP1R14B	5.24023e-09	0.731621	1
NRGN	7.79592e-211	5.95561	1
IFIT2	3.61258e-06	2.45505	1
CD9	1.65247e-05	1.53967	1
GAPDH	7.11474e-92	1.36617	1
ACRBP	1.08563e-06	2.55001	1
CLEC4C	0.00129576	4.3448	1
TUBA1C	9.27574e-06	0.724323	1
ATP5F1B	7.7079e-17	0.596928	1
LYZ	0	6.41438	1
CHST11	6.13044e-08	0.879939	1
OAS1	1.52807e-25	1.70295	1
MLEC	9.33434e-06	0.619625	1
TSC22D1	0.0234001	0.455817	1
GAS6	1.24659e-07	2.02417	1
CMTM5	0.0206145	4.57375	1
PSME2	8.74072e-10	0.473785	1
WARS	1.09423e-96	2.6941	1
PLD4	0.00185108	1.25336	1
CRIP1	1.04901e-34	0.914012	1
KIF23	0.0207084	0.843619	1
SELENOS	7.31707e-12	0.667001	1
IRF8	1.4386e-36	2.04284	1
SERPINF1	2.1609e-05	2.4356	1
CLEC10A	3.35891e-12	2.45782	1
RASD1	0.00823374	2.58023	1
CCL3	0.000570921	0.923148	1
LRRC59	4.11929e-06	0.700441	1
KPNA2	0.0118455	0.500777	1
JPT1	4.35989e-19	0.770613	1
EIF4A3	4.99066e-07	0.621879	1
ACTG1	1.10989e-06	0.256733	1
MRPL12	5.41923e-19	1.01526	1
P4HB	5.065e-06	0.353621	1
TCF4	1.14712e-07	1.18997	1
RRBP1	6.32238e-07	0.68452	1
CST3	1.168e-319	4.28818	1
HM13	1.26901e-43	1.19394	1
AHCY	0.00041417	0.529606	1
MAFB	1.07999e-109	4.85797	1
TOP1	7.97688e-13	0.937196	1
SMIM25	5.93233e-128	4.07624	1
TUBB1	0.0494612	2.65042	1
MYDGF	0.0114419	0.302852	1
RETN	1.35689e-62	5.81665	1
SLC1A5	7.83168e-12	1.07666	1
FTL	0	3.29953	1
ATF5	3.1553e-17	1.98114	1
LILRA4	0.0009206	3.89159	1
UBE2S	4.68101e-07	0.676769	1
HMOX1	2.92501e-86	4.0566	1

## Sheet: cluster_1_significant_proteins
Protein	p_value	log2FC	Cluster
CD14_TotalSeqB	0	5.11844	1

## Sheet: cluster_2_significant_genes
Gene	p_value	log2FC	Cluster
HES4	0.000147896	2.77262	2
ISG15	1.67705e-09	0.545481	2
ACOT7	0.0347599	0.678367	2
C1QA	0.0324444	1.75497	2
SLAMF7	2.19851e-18	2.1322	2
FCGR3A	5.89204e-111	4.7441	2
YWHAQ	3.90522e-11	0.493201	2
GNLY	1.63087e-285	4.95178	2
MANF	0.0280384	0.321334	2
SPON2	9.2109e-129	4.8712	2
FGFBP2	1.37419e-208	5.11188	2
LMAN2	8.85952e-06	0.419832	2
TMED9	2.45625e-07	0.523961	2
TRGC1	3.69458e-41	2.05857	2
LINC00996	0.00725967	1.40697	2
TKTL1	1.47824e-82	5.11019	2
MYOM2	2.1622e-109	4.21134	2
LYPD2	0.00166281	9.44595	2
PTGDS	4.68105e-07	2.68049	2
CLIC3	5.11751e-59	3.63387	2
IFITM3	0.00562021	0.556394	2
CDKN1C	7.62925e-06	4.11261	2
PDLIM1	0.0350125	0.46347	2
KLRC2	2.65052e-06	3.32494	2
KLRC1	1.05156e-07	2.39318	2
ITGB7	2.96412e-10	0.911468	2
C12orf75	3.59197e-70	1.79079	2
TRDC	1.68961e-140	4.77635	2
GZMH	2.52877e-202	4.06068	2
GZMB	2.9764e-172	4.70674	2
CKB	0.000527128	2.94184	2
IDH2	1.30379e-07	0.586263	2
SELENOS	0.00493002	0.282376	2
CCL5	3.76758e-219	3.12458	2
CCL3	2.21037e-08	2.18001	2
CCL4L2	9.06923e-25	4.1367	2
RRBP1	0.00869316	0.423535	2
ZBP1	3.44047e-18	1.32323	2
PRSS57	2.42406e-11	4.34764	2
CD320	1.0579e-32	1.73074	2
CALR	0.000362409	0.471843	2
NKG7	0	3.75406	2
XBP1	3.6738e-07	0.480566	2

## Sheet: cluster_2_significant_proteins
Protein	p_value	log2FC	Cluster
CD16_TotalSeqB	1.06391e-233	2.97127	2
CD56_TotalSeqB	1.97826e-241	3.40498	2
CD45RA_TotalSeqB	2.231884661e-314	1.97272	2
TIGIT_TotalSeqB	1.73931e-162	1.53925	2

## Sheet: cluster_3_significant_genes
Gene	p_value	log2FC	Cluster
TNFRSF18	5.15384e-11	1.66454	3
STMN1	6.04432e-05	1.3306	3
NASP	0.0333626	0.292019	3
ORC1	0.0373684	1.64058	3
ANP32E	0.000188625	0.444897	3
UBE2T	0.00892743	1.21737	3
CENPF	0.0331546	0.995784	3
RRM2	0.0417328	1.28785	3
NCAPH	0.0175371	1.48871	3
LIMS1	0.000390039	0.437838	3
MCM6	0.00238343	1.0727	3
CDCA7	2.40899e-06	2.36043	3
HSPD1	0.0315841	0.312126	3
KIF15	0.0311027	1.90349	3
RFC4	0.00660278	0.647552	3
PAICS	0.0129144	0.483566	3
CENPE	0.0223083	1.26226	3
MAD2L1	1.52721e-05	1.31299	3
CCNA2	0.00881398	1.58397	3
MND1	0.0210856	1.61743	3
CCNB1	0.0400729	1.14288	3
HIST1H1D	0.0215243	0.400813	3
TUBB	0.0474008	0.471759	3
KIFC1	0.0325106	1.17231	3
CCDC167	0.0420116	0.267024	3
MCM3	0.00235852	0.661877	3
RPA3	8.16384e-05	0.608288	3
MCM7	0.0461134	0.509182	3
EZH2	0.00765077	0.715129	3
PIM2	2.36087e-18	1.03003	3
PBK	0.0307273	2.04109	3
ATAD2	0.0137774	0.613595	3
AQP3	1.03701e-21	1.98159	3
TPM2	8.87828e-05	1.03277	3
MELK	0.0311093	1.90355	3
PSAT1	0.00010201	1.07098	3
PHF19	0.00942064	0.413638	3
RRM1	0.000163263	1.21406	3
E2F8	0.0240659	2.63999	3
SSRP1	0.0246525	0.28827	3
HSPA8	1.25611e-23	0.738549	3
CHEK1	0.0367801	0.850413	3
MCM10	0.0212942	1.70014	3
ZWINT	0.00810562	1.47447	3
PPA1	1.13038e-05	0.394477	3
KIF20B	0.00657799	0.475882	3
CEP55	0.0260474	1.35947	3
HELLS	0.000117064	1.08203	3
DNTT	0.0227385	10.7525	3
MKI67	0.0248437	1.33828	3
CCND2	3.79878e-13	0.781093	3
CD27	8.479e-67	1.33261	3
TMEM106C	0.000792422	0.583741	3
TUBA1B	0.0429735	0.478037	3
CDKN3	0.0213621	1.04137	3
IFI27	0.0106126	1.70014	3
DUT	0.00339024	0.406038	3
CCNB2	0.0270101	1.36024	3
PCLAF	0.00955727	1.59731	3
FANCI	0.00150744	1.29719	3
MT1E	0.0243767	0.76638	3
GINS2	0.0029542	2.09909	3
CDT1	0.00401959	1.99127	3
C1QBP	0.000234765	0.306315	3
TK1	0.0296647	1.16126	3
TYMS	0.0149461	1.55983	3
NDC80	0.00195518	1.13038	3
TPX2	0.016615	1.43633	3
E2F1	0.0167986	1.50521	3
UHRF1	0.0189786	1.4761	3
SPC24	0.0243565	1.33437	3
PRDX2	1.11119e-15	0.816285	3
CCNE1	0.003268	1.36019	3
CENPM	0.000183765	1.12444	3
MT-ND6	0.00579952	0.409135	3

## Sheet: cluster_3_significant_proteins
Protein	p_value	log2FC	Cluster
CD3_TotalSeqB	0	2.06248	3
CD4_TotalSeqB	0	3.31377	3
CD25_TotalSeqB	2.95189e-32	1.08464	3
CD45RO_TotalSeqB	3.13914e-58	0.823328	3
PD-1_TotalSeqB	1.41285e-33	0.759679	3
CD127_TotalSeqB	2.26631e-204	1.44544	3

## Sheet: cluster_4_significant_genes
Gene	p_value	log2FC	Cluster
HSPA8	0.0403557	0.624954	4

## Sheet: cluster_4_significant_proteins
Protein	p_value	log2FC	Cluster
CD4_TotalSeqB	0.00360944	0.903714	4
CD56_TotalSeqB	0.0140284	3.00928	4
CD25_TotalSeqB	0.000183579	3.62967	4
CD45RO_TotalSeqB	0.0113934	1.02989	4
TIGIT_TotalSeqB	0.0161251	1.24781	4

## Sheet: cluster_5_significant_genes
Gene	p_value	log2FC	Cluster
TNFRSF18	0.0412634	1.09357	5
SRM	0.000116742	1.33381	5
DDOST	9.07328e-06	1.32367	5
HMGN2	0.00408604	0.609756	5
RCC1	0.0425674	1.03019	5
CLSPN	0.009434	2.48915	5
YBX1	0.00158277	0.480878	5
EBNA1BP2	0.00533428	0.803124	5
CDC20	0.0240256	2.34685	5
PRDX1	0.00507322	0.686808	5
NASP	0.0012242	0.904144	5
ORC1	0.0363574	1.69928	5
LINC01781	4.3716e-14	6.88883	5
TENT5C	7.26734e-10	2.77321	5
PHGDH	0.00656462	2.15369	5
ANP32E	0.000586373	0.832795	5
ILF2	0.00215995	0.752482	5
CKS1B	0.000469481	2.07292	5
FCRL5	6.97819e-14	7.92706	5
CD1C	0.0103638	0.875728	5
SLAMF7	0.00024888	1.723	5
FCGR2B	4.58626e-31	3.39335	5
NUF2	0.0283044	1.85143	5
UBE2T	0.0358759	1.77345	5
PARP1	1.28388e-14	1.70043	5
RRM2	0.0215939	2.26283	5
ODC1	1.86656e-15	1.84059	5
PDIA6	2.95491e-06	1.77243	5
SDC1	0.0227063	14.9774	5
PREB	0.000143432	1.47603	5
ERLEC1	2.55752e-05	1.91707	5
EML6	1.50733e-06	5.11405	5
BCL11A	5.74487e-66	3.80272	5
SLC1A4	0.000218668	2.4391	5
SNRPG	0.0456338	0.426139	5
IGKC	2.73648e-06	7.91924	5
IGKV4-1	0.00329018	8.81366	5
IGKV3-20	0.0340232	6.65081	5
BUB1	0.0192546	2.93915	5
SPC25	0.0297883	2.39534	5
ATP5MC3	0.0137592	0.586465	5
HSPD1	0.0111174	0.848179	5
HSPE1	0.011346	0.598358	5
CHPF	3.10527e-06	3.76979	5
ITM2C	9.60706e-08	4.14752	5
NCL	0.000413706	0.579636	5
PTMA	2.89496e-05	0.542203	5
HJURP	0.0217695	2.81022	5
HDLBP	0.000639591	1.2972	5
GMPPB	2.38103e-05	2.24321	5
MANF	3.75385e-05	1.95102	5
NT5DC2	1.17493e-05	3.10522	5
SPCS1	1.19121e-05	1.12301	5
DNASE1L3	0.00723915	1.46724	5
EAF2	4.89659e-29	4.03429	5
MCM2	0.00264331	2.26334	5
SEC61A1	0.00227257	1.0127	5
SRPRB	0.000229809	1.40997	5
SSR3	1.76343e-05	1.53127	5
SMC4	0.0103504	1.26257	5
RPL22L1	1.12447e-06	1.20298	5
DNAJB11	4.75898e-05	1.82943	5
RFC4	0.0158797	0.992971	5
CCDC50	5.85032e-14	1.90286	5
CD38	6.8894e-07	3.85119	5
NCAPG	0.0219427	2.7106	5
SEL1L3	6.75228e-41	3.41015	5
PAICS	0.000971463	1.15027	5
JCHAIN	5.44336e-08	6.87082	5
BANK1	5.88819e-101	7.73816	5
OSTC	0.000475635	1.00377	5
CCNA2	0.0351291	1.8549	5
SPCS3	0.000194734	1.25898	5
CENPU	0.00852322	1.95467	5
SLC25A4	2.71616e-05	2.7835	5
TRIP13	0.0239828	2.47695	5
CLPTM1L	6.0294e-06	1.52493	5
CCT5	0.0453345	0.371205	5
BASP1	3.12958e-24	1.85375	5
SUB1	1.45074e-05	1.43736	5
DEPDC1B	0.0267767	1.93067	5
DHFR	0.00247625	1.21323	5
ELL2	4.19721e-06	2.73125	5
MZB1	5.403e-09	6.22041	5
CD74	1.42611e-158	2.49739	5
PTTG1	0.0178355	1.27226	5
HMMR	0.0333434	2.41309	5
LMAN2	0.000334068	0.866974	5
TMED9	0.000298242	1.06284	5
IRF4	3.32926e-06	3.37293	5
TXNDC5	2.01895e-06	5.00995	5
GMNN	0.00637458	1.73473	5
HIST1H1C	1.27599e-05	1.37491	5
HIST1H4C	0.0130971	1.78194	5
HIST1H2AC	4.57165e-08	1.62594	5
HIST1H1D	0.0020588	1.14946	5
HIST1H2BH	0.0211631	3.0978	5
HIST1H1B	0.00112404	3.03276	5
HLA-DRA	4.42632e-98	1.79896	5
HLA-DRB5	1.41169e-60	1.81944	5
HLA-DRB1	6.2993e-82	1.60675	5
HLA-DQA1	1.65705e-100	3.09069	5
HLA-DQB1	2.80576e-101	2.54529	5
HLA-DQA2	3.34617e-72	2.34899	5
HLA-DPA1	1.87114e-78	1.7072	5
HLA-DPB1	1.14226e-86	1.91548	5
KIFC1	0.0231568	1.83505	5
HMGA1	0.0140008	0.957232	5
CCDC167	0.000288035	1.335	5
HSP90AB1	5.26842e-05	0.640279	5
MCM3	0.0147701	0.824119	5
UBE2J1	8.85375e-09	2.31215	5
MARCKS	0.00019004	0.571103	5
MAN1A1	6.25711e-06	2.07144	5
PERP	0.0144554	1.65078	5
FBXO5	0.020175	1.41369	5
KDELR2	0.000114099	1.31671	5
RPA3	0.000460609	0.846107	5
TSPAN13	2.72618e-55	5.34139	5
CYCS	0.000423061	0.812771	5
PPIA	0.00060345	0.62707	5
SEC61G	0.00246919	0.801741	5
VOPP1	8.61272e-08	1.45567	5
CHCHD2	0.00112604	0.648959	5
MCM7	0.0041081	1.37709	5
CAV1	0.000717582	6.62878	5
PDIA4	3.40272e-07	2.53499	5
LINC00996	0.00209231	2.28428	5
PRDX4	0.000222414	1.79292	5
SLC38A5	0.00016359	2.00708	5
PIM2	0.000584213	1.19839	5
SLC25A5	0.0188485	0.442601	5
HMGB3	0.00411954	1.84735	5
SSR4	1.35655e-05	1.25166	5
CDCA2	0.0451352	2.50654	5
PLPP5	3.21315e-60	4.3835	5
MCM4	0.0181422	1.57072	5
GGH	0.000227552	2.82754	5
TPD52	1.57882e-30	3.61115	5
FABP5	0.0113072	1.28161	5
MTDH	0.00114232	0.804952	5
PKHD1L1	1.74879e-14	6.86018	5
ATAD2	0.047271	0.861645	5
GLDC	0.000147965	5.22234	5
VCP	1.35445e-05	1.24795	5
CKS2	0.0070066	1.40358	5
SEC61B	0.00018857	1.09564	5
SMC2	0.0311788	0.818965	5
UGCG	7.86677e-06	0.990256	5
HSPA5	0.000625387	1.63504	5
SSRP1	0.0315376	0.459019	5
FAM111B	0.00543356	2.61871	5
MS4A1	4.08131e-104	7.74523	5
FEN1	0.00240427	2.19934	5
HRASLS2	8.60104e-05	4.52272	5
CDCA5	0.0174259	2.15658	5
SPCS2	1.42437e-07	1.42726	5
POU2AF1	1.58362e-17	6.04074	5
HYOU1	0.000937883	1.67841	5
ESAM	0.0099878	3.09084	5
CHEK1	0.0169727	1.55319	5
DCPS	1.59254e-05	1.63865	5
MCM10	0.0327918	2.48776	5
ZWINT	0.0383366	1.54994	5
CDK1	0.0358885	2.20744	5
KIF20B	0.000958763	1.16084	5
KIF11	0.033477	2.25785	5
HELLS	0.000504352	1.54579	5
PDLIM1	4.77271e-26	4.37225	5
MKI67	0.0280476	1.99427	5
FOXM1	0.0201575	2.8692	5
RAD51AP1	8.58188e-05	2.80789	5
CD9	0.000627703	1.57393	5
CDCA3	0.0212068	2.39534	5
SSPN	9.09566e-12	7.1901	5
TMEM106C	0.00651632	1.05726	5
FKBP11	4.49323e-06	2.29278	5
TUBA1B	0.0417172	0.869883	5
TROAP	0.0367747	1.90581	5
SPATS2	7.31215e-07	2.96486	5
ITGB7	1.38118e-05	1.31423	5
ATP5F1B	0.00484074	0.600809	5
CCT2	0.00720597	0.606374	5
IGF1	0.00865209	6.73527	5
HSP90B1	1.58104e-06	2.55614	5
OAS1	0.000255021	1.42548	5
PEBP1	4.39445e-06	1.36583	5
MLEC	0.00111192	1.3088	5
ABCB9	1.28394e-05	4.07859	5
RAN	0.00998285	0.594071	5
HMGB1	0.00424471	0.557664	5
GAS6	0.0129033	1.46128	5
PSME2	0.0308203	0.512539	5
LRR1	0.0214935	1.09095	5
CDKN3	0.0285519	1.46044	5
DLGAP5	0.0432321	2.61057	5
PSMA3	0.0138396	0.671774	5
AL133467.1	0.000102111	4.30359	5
TCL1A	6.03256e-59	7.9061	5
PLD4	3.41734e-11	2.17184	5
IGHA2	0.021516	8.80499	5
IGHE	0.000469121	9.20651	5
IGHG4	0.00363079	5.52131	5
IGHG2	0.0291913	11.0372	5
IGHA1	5.96515e-06	8.47027	5
IGHG1	0.0350137	4.58611	5
IGHG3	0.00805117	5.20577	5
IGHD	9.02696e-81	8.61288	5
IGHM	0.000929425	8.89928	5
FAM30A	7.73253e-22	6.29735	5
IGHV3-30	0.00156102	6.48436	5
IGHV3-48	0.0499512	5.73961	5
AC012236.1	2.52995e-08	6.35153	5
NUSAP1	0.0224815	2.24318	5
DUT	0.0283015	0.465457	5
LINC00926	2.04487e-96	7.57029	5
CCNB2	0.0402647	1.66148	5
PPIB	1.47765e-06	2.00078	5
PCLAF	0.0199432	1.61547	5
ISG20	3.95497e-16	1.84555	5
IDH2	0.0113525	0.725018	5
SELENOS	0.000352428	1.07315	5
PKMYT1	0.0337892	2.40982	5
TXNDC11	1.04824e-06	2.24903	5
TNFRSF17	5.9219e-07	6.67361	5
NPIPB6	0.00134735	3.98438	5
SHCBP1	0.00665401	3.3187	5
ORC6	0.00564797	2.00428	5
IRF8	3.72899e-52	2.24049	5
CYB5D2	0.00276275	1.77897	5
C1QBP	0.0049142	0.586986	5
AURKB	0.0183936	2.62645	5
TNFRSF13B	9.40497e-15	6.61179	5
B9D1	0.000542532	4.31966	5
SPAG5	0.0456402	2.20904	5
SPACA3	0.00277634	7.66812	5
CDC6	0.0162369	3.31988	5
TOP2A	0.049421	1.96721	5
TUBG1	0.00988568	1.88928	5
CCR10	0.000113221	2.89667	5
SLC35B1	0.000518077	1.19915	5
LRRC59	0.00179969	1.54011	5
NME1	0.00100467	1.35131	5
KPNA2	0.0251461	1.22243	5
TK1	0.0118597	2.07909	5
BIRC5	0.00912718	2.29659	5
MRPL12	0.0123435	0.816383	5
P4HB	0.000569911	1.106	5
PYCR1	7.53679e-05	3.88458	5
TYMS	0.0250089	1.75948	5
NDC80	0.0493266	1.39013	5
NDUFV2	0.000511053	0.880724	5
KLHL14	6.87813e-07	6.55016	5
TCF4	1.22121e-30	3.25765	5
SEC11C	1.09872e-07	2.75774	5
LMAN1	6.68934e-07	2.45742	5
PCNA	0.0252959	0.999712	5
LAMP5	0.00202448	4.70453	5
RRBP1	0.000294378	1.70448	5
HM13	0.00184781	0.912815	5
E2F1	0.0424717	1.87834	5
AHCY	0.000135948	1.52376	5
RPN2	2.32371e-05	1.36714	5
TOP1	0.00609456	0.818689	5
MYBL2	0.000428822	3.94242	5
ZBP1	2.54683e-09	1.81544	5
GNG7	6.98952e-34	4.61271	5
MYDGF	1.68106e-05	1.91997	5
FCER2	9.59551e-66	7.25527	5
CD320	0.0287086	0.750014	5
PRDX2	0.0468563	0.460659	5
CALR	2.19681e-05	1.62831	5
DDX39A	0.00404414	0.709597	5
CCNE1	0.0312808	1.33685	5
PPP1R14A	1.83094e-13	5.61026	5
CD79A	1.02353e-100	7.43776	5
SPIB	5.48649e-41	5.49258	5
NLRP7	0.00579279	4.0205	5
ISOC2	6.69308e-05	1.84549	5
CDC45	0.0342119	2.12203	5
RANBP1	0.016463	0.52944	5
SDF2L1	0.000202982	1.98333	5
IGLV8-61	0.0464564	9.0037	5
IGLV3-21	0.0474274	9.20651	5
IGLV2-11	0.0293614	12.9776	5
IGLV3-1	8.54707e-05	14.4629	5
IGLL5	0.0251914	11.0718	5
IGLC2	0.00569335	6.64666	5
IGLC3	0.00686302	5.45036	5
IGLC6	0.0498577	18.0478	5
IGLC7	0.00875021	4.62265	5
DERL3	3.8012e-08	6.14057	5
XBP1	0.000128948	1.46197	5
MCM5	0.0017711	1.22812	5
CENPM	1.4655e-06	1.66355	5
BIK	0.000192032	2.81621	5
GTSE1	0.0214722	2.50296	5
CRELD2	2.33044e-05	1.65656	5
MT-ND6	0.01999	0.865631	5

## Sheet: cluster_5_significant_proteins
Protein	p_value	log2FC	Cluster
CD15_TotalSeqB	0.000301895	0.454815	5
CD16_TotalSeqB	0.00621715	0.51908	5
CD19_TotalSeqB	2.03376e-168	6.6101	5
CD45RA_TotalSeqB	2.47061e-118	1.41553	5

[truncated: 4 more sheets: cluster_6_significant_genes, cluster_6_significant_proteins, cluster_7_significant_genes, cluster_7_significant_proteins]
