# Supplementary material for: scHG: A supercell framework with high-order graph learning enables scalable multi-omics analysis
Source: PLoS Comput Biol. 2026 May 6;22(5):e1013851. doi: 10.1371/journal.pcbi.1013851 (PMC13167035; doi:10.1371/journal.pcbi.1013851)
Supplement: S2 Table — For each enriched term, we report the ontology category (BP/CC/MF), GO identifier and description, enrichment ratios, nominal and adjusted significance values (e.g., p-value, p-adjusted, and q-value), the contributing gene list, and related summary statistics. (XLSX) [file pcbi.1013851.s002.xlsx]

## Sheet: Sheet 1
ONTOLOGY	ID	Description	GeneRatio	BgRatio	pvalue	p.adjust	qvalue	geneID	Count	RichFactor
CC	GO:0044194	cytolytic granule	5/40	13/20700	2.64514e-11	3.47836e-08	2.46973e-08	GNLY/GZMH/GZMB/CALR/NKG7	5	0.384615
BP	GO:0002443	leukocyte mediated immunity	10/40	401/20700	3.36006e-09	2.20924e-06	1.56862e-06	C1QA/SLAMF7/FCGR3A/SPON2/PTGDS/KLRC2/KLRC1/GZMB/CCL3/NKG7	10	0.0249377
BP	GO:0042267	natural killer cell mediated cytotoxicity	6/40	76/20700	6.96305e-09	2.89819e-06	2.05779e-06	SLAMF7/FCGR3A/KLRC2/KLRC1/GZMB/NKG7	6	0.0789474
BP	GO:0002228	natural killer cell mediated immunity	6/40	79/20700	8.81578e-09	2.89819e-06	2.05779e-06	SLAMF7/FCGR3A/KLRC2/KLRC1/GZMB/NKG7	6	0.0759494
BP	GO:0001906	cell killing	7/40	197/20700	9.08203e-08	2.38857e-05	1.69595e-05	SLAMF7/FCGR3A/GNLY/KLRC2/KLRC1/GZMB/NKG7	7	0.035533
BP	GO:0001909	leukocyte mediated cytotoxicity	6/40	139/20700	2.61677e-07	5.73508e-05	4.07205e-05	SLAMF7/FCGR3A/KLRC2/KLRC1/GZMB/NKG7	6	0.0431655
BP	GO:0043299	leukocyte degranulation	5/40	81/20700	4.78437e-07	8.98778e-05	6.38156e-05	FCGR3A/PTGDS/KLRC2/CCL3/NKG7	5	0.0617284
BP	GO:0043320	natural killer cell degranulation	3/40	11/20700	1.09115e-06	0.000179357	0.000127348	FCGR3A/KLRC2/NKG7	3	0.272727
BP	GO:0030101	natural killer cell activation	5/40	100/20700	1.36869e-06	0.00019998	0.000141991	SLAMF7/FCGR3A/KLRC2/KLRC1/NKG7	5	0.05
BP	GO:0002449	lymphocyte mediated immunity	7/40	300/20700	1.54951e-06	0.000203761	0.000144676	C1QA/SLAMF7/FCGR3A/KLRC2/KLRC1/GZMB/NKG7	7	0.0233333
BP	GO:0019835	cytolysis	3/40	23/20700	1.15247e-05	0.00137773	0.000978223	GZMH/GZMB/NKG7	3	0.130435
BP	GO:0046629	gamma-delta T cell activation	3/40	26/20700	1.68515e-05	0.00184665	0.00131117	TRGC1/KLRC1/TRDC	3	0.115385
BP	GO:0002366	leukocyte activation involved in immune response	6/40	296/20700	2.07229e-05	0.0020962	0.00148836	FCGR3A/PTGDS/KLRC2/CCL3/NKG7/XBP1	6	0.0202703
BP	GO:0002263	cell activation involved in immune response	6/40	300/20700	2.23496e-05	0.00209926	0.00149053	FCGR3A/PTGDS/KLRC2/CCL3/NKG7/XBP1	6	0.02
BP	GO:0002323	natural killer cell activation involved in immune response	3/40	34/20700	3.83709e-05	0.00336385	0.00238842	FCGR3A/KLRC2/NKG7	3	0.0882353
BP	GO:0006887	exocytosis	6/40	351/20700	5.37342e-05	0.00441628	0.00313568	FCGR3A/PTGDS/KLRC2/CCL5/CCL3/NKG7	6	0.017094
BP	GO:0002444	myeloid leukocyte mediated immunity	4/40	110/20700	5.95288e-05	0.00460473	0.00326948	FCGR3A/SPON2/PTGDS/CCL3	4	0.0363636
BP	GO:0071222	cellular response to lipopolysaccharide	5/40	224/20700	6.85761e-05	0.00499438	0.00354614	SPON2/SELENOS/CCL5/CCL3/XBP1	5	0.0223214
BP	GO:0045055	regulated exocytosis	5/40	228/20700	7.45594e-05	0.00499438	0.00354614	FCGR3A/PTGDS/KLRC2/CCL3/NKG7	5	0.0219298
BP	GO:0032814	regulation of natural killer cell activation	3/40	43/20700	7.81856e-05	0.00499438	0.00354614	FCGR3A/KLRC2/KLRC1	3	0.0697674
BP	GO:0002696	positive regulation of leukocyte activation	6/40	377/20700	7.97581e-05	0.00499438	0.00354614	FCGR3A/KLRC2/CCL5/CCL3/CD320/XBP1	6	0.0159151
BP	GO:0071219	cellular response to molecule of bacterial origin	5/40	237/20700	8.94934e-05	0.00534927	0.00379812	SPON2/SELENOS/CCL5/CCL3/XBP1	5	0.021097
BP	GO:0002274	myeloid leukocyte activation	5/40	240/20700	9.49512e-05	0.00542873	0.00385454	C1QA/FCGR3A/PTGDS/CCL5/CCL3	5	0.0208333
BP	GO:0050867	positive regulation of cell activation	6/40	394/20700	0.000101627	0.00556832	0.00395365	FCGR3A/KLRC2/CCL5/CCL3/CD320/XBP1	6	0.0152284
BP	GO:0009615	response to virus	6/40	408/20700	0.000123016	0.00647064	0.00459432	ISG15/SPON2/IFITM3/CCL5/ZBP1/CALR	6	0.0147059
BP	GO:0019083	viral transcription	3/40	51/20700	0.00013053	0.0066018	0.00468745	IFITM3/CCL5/CCL3	3	0.0588235
BP	GO:0071216	cellular response to biotic stimulus	5/40	264/20700	0.0001484	0.00722761	0.00513179	SPON2/SELENOS/CCL5/CCL3/XBP1	5	0.0189394
BP	GO:0035747	natural killer cell chemotaxis	2/40	10/20700	0.000162242	0.00756514	0.00537145	CCL5/CCL3	2	0.2
BP	GO:0045071	negative regulation of viral genome replication	3/40	56/20700	0.000172589	0.00756514	0.00537145	ISG15/IFITM3/CCL5	3	0.0535714
BP	GO:0050832	defense response to fungus	3/40	56/20700	0.000172589	0.00756514	0.00537145	GNLY/SPON2/ZBP1	3	0.0535714
BP	GO:0009620	response to fungus	3/40	67/20700	0.000293907	0.0124674	0.00885214	GNLY/SPON2/ZBP1	3	0.0447761
BP	GO:0043922	negative regulation by host of viral transcription	2/40	14/20700	0.000326488	0.0134166	0.00952616	CCL5/CCL3	2	0.142857
BP	GO:0072678	T cell migration	3/40	71/20700	0.000348787	0.0138986	0.0098684	ITGB7/CCL5/CCL3	3	0.0422535
BP	GO:0071677	positive regulation of mononuclear cell migration	3/40	72/20700	0.000363466	0.0140576	0.00998124	CCL5/CCL3/CALR	3	0.0416667
BP	GO:0051251	positive regulation of lymphocyte activation	5/40	327/20700	0.000398825	0.0145581	0.0103366	FCGR3A/KLRC2/CCL5/CD320/XBP1	5	0.0152905
BP	GO:0002768	immune response-regulating cell surface receptor signaling pathway	5/40	329/20700	0.000410091	0.0145581	0.0103366	FCGR3A/TRGC1/KLRC2/KLRC1/TRDC	5	0.0151976
BP	GO:0060337	type I interferon-mediated signaling pathway	3/40	76/20700	0.000426147	0.0145581	0.0103366	ISG15/IFITM3/ZBP1	3	0.0394737
BP	GO:0032640	tumor necrosis factor production	4/40	185/20700	0.000438917	0.0145581	0.0103366	FCGR3A/SPON2/SELENOS/CCL3	4	0.0216216
BP	GO:0032680	regulation of tumor necrosis factor production	4/40	185/20700	0.000438917	0.0145581	0.0103366	FCGR3A/SPON2/SELENOS/CCL3	4	0.0216216
BP	GO:0071357	cellular response to type I interferon	3/40	77/20700	0.000442831	0.0145581	0.0103366	ISG15/IFITM3/ZBP1	3	0.038961
BP	GO:0071706	tumor necrosis factor superfamily cytokine production	4/40	190/20700	0.00048537	0.0151496	0.0107566	FCGR3A/SPON2/SELENOS/CCL3	4	0.0210526
BP	GO:1903555	regulation of tumor necrosis factor superfamily cytokine production	4/40	190/20700	0.00048537	0.0151496	0.0107566	FCGR3A/SPON2/SELENOS/CCL3	4	0.0210526
CC	GO:0033116	endoplasmic reticulum-Golgi intermediate compartment membrane	3/40	80/20700	0.000495385	0.0151496	0.0107566	LMAN2/TMED9/CALR	3	0.0375
BP	GO:0032496	response to lipopolysaccharide	5/40	345/20700	0.000509119	0.0152157	0.0108036	SPON2/SELENOS/CCL5/CCL3/XBP1	5	0.0144928
BP	GO:1905897	regulation of response to endoplasmic reticulum stress	3/40	82/20700	0.000532548	0.0155623	0.0110496	MANF/SELENOS/XBP1	3	0.0365854
BP	GO:0034340	response to type I interferon	3/40	83/20700	0.000551781	0.0157737	0.0111998	ISG15/IFITM3/ZBP1	3	0.0361446
BP	GO:0071674	mononuclear cell migration	4/40	202/20700	0.000611025	0.0167699	0.0119071	ITGB7/CCL5/CCL3/CALR	4	0.019802
BP	GO:0045069	regulation of viral genome replication	3/40	86/20700	0.000612133	0.0167699	0.0119071	ISG15/IFITM3/CCL5	3	0.0348837
BP	GO:0002237	response to molecule of bacterial origin	5/40	366/20700	0.00066528	0.0172422	0.0122424	SPON2/SELENOS/CCL5/CCL3/XBP1	5	0.0136612
BP	GO:0140131	positive regulation of lymphocyte chemotaxis	2/40	20/20700	0.000676697	0.0172422	0.0122424	CCL5/CCL3	2	0.1
BP	GO:1902236	negative regulation of endoplasmic reticulum stress-induced intrinsic apoptotic signaling pathway	2/40	20/20700	0.000676697	0.0172422	0.0122424	SELENOS/XBP1	2	0.1
BP	GO:0002285	lymphocyte activation involved in immune response	4/40	208/20700	0.00068182	0.0172422	0.0122424	FCGR3A/KLRC2/NKG7/XBP1	4	0.0192308
BP	GO:0048525	negative regulation of viral process	3/40	90/20700	0.000698947	0.0173418	0.0123131	ISG15/IFITM3/CCL5	3	0.0333333
BP	GO:0045088	regulation of innate immune response	5/40	373/20700	0.000724575	0.0176447	0.0125282	ISG15/KLRC2/KLRC1/CCL5/ZBP1	5	0.0134048
MF	GO:0016004	phospholipase activator activity	2/40	22/20700	0.000820713	0.0196225	0.0139325	CCL5/CCL3	2	0.0909091
BP	GO:0002690	positive regulation of leukocyte chemotaxis	3/40	96/20700	0.000843281	0.019802	0.01406	CCL5/CCL3/CALR	3	0.03125
CC	GO:0071682	endocytic vesicle lumen	2/40	23/20700	0.000897778	0.0207119	0.014706	GNLY/CALR	2	0.0869565
BP	GO:0019080	viral gene expression	3/40	100/20700	0.000949274	0.0211576	0.0150224	IFITM3/CCL5/CCL3	3	0.03
BP	GO:0140888	interferon-mediated signaling pathway	3/40	100/20700	0.000949274	0.0211576	0.0150224	ISG15/IFITM3/ZBP1	3	0.03
MF	GO:0060229	lipase activator activity	2/40	25/20700	0.00106196	0.0226706	0.0160967	CCL5/CCL3	2	0.08
BP	GO:0032760	positive regulation of tumor necrosis factor production	3/40	105/20700	0.00109318	0.0226706	0.0160967	FCGR3A/SPON2/CCL3	3	0.0285714
BP	GO:0002407	dendritic cell chemotaxis	2/40	26/20700	0.00114905	0.0226706	0.0160967	CCL5/CALR	2	0.0769231
BP	GO:0002438	acute inflammatory response to antigenic stimulus	2/40	26/20700	0.00114905	0.0226706	0.0160967	FCGR3A/SELENOS	2	0.0769231
BP	GO:0032816	positive regulation of natural killer cell activation	2/40	26/20700	0.00114905	0.0226706	0.0160967	FCGR3A/KLRC2	2	0.0769231
BP	GO:1901623	regulation of lymphocyte chemotaxis	2/40	26/20700	0.00114905	0.0226706	0.0160967	CCL5/CCL3	2	0.0769231
BP	GO:1905523	positive regulation of macrophage migration	2/40	26/20700	0.00114905	0.0226706	0.0160967	CCL5/CCL3	2	0.0769231
BP	GO:0050727	regulation of inflammatory response	5/40	414/20700	0.00115508	0.0226706	0.0160967	SELENOS/CCL5/CCL3/ZBP1/NKG7	5	0.0120773
BP	GO:0036503	ERAD pathway	3/40	109/20700	0.00121772	0.0228758	0.0162424	SELENOS/CALR/XBP1	3	0.0275229
BP	GO:0042116	macrophage activation	3/40	109/20700	0.00121772	0.0228758	0.0162424	C1QA/FCGR3A/CCL3	3	0.0275229
BP	GO:1903557	positive regulation of tumor necrosis factor superfamily cytokine production	3/40	109/20700	0.00121772	0.0228758	0.0162424	FCGR3A/SPON2/CCL3	3	0.0275229
BP	GO:0010818	T cell chemotaxis	2/40	27/20700	0.00123946	0.0229563	0.0162995	CCL5/CCL3	2	0.0740741
BP	GO:0071347	cellular response to interleukin-1	3/40	111/20700	0.00128321	0.0234364	0.0166405	CCL5/CCL3/ZBP1	3	0.027027
BP	GO:0016032	viral process	5/40	426/20700	0.00131104	0.0236166	0.0167684	ISG15/IFITM3/ITGB7/CCL5/CCL3	5	0.0117371
BP	GO:0070269	pyroptosis	2/40	28/20700	0.00133318	0.0236909	0.0168212	GZMB/ZBP1	2	0.0714286
BP	GO:0048245	eosinophil chemotaxis	2/40	29/20700	0.00143018	0.0250759	0.0178045	CCL5/CCL3	2	0.0689655
BP	GO:0031349	positive regulation of defense response	5/40	441/20700	0.00152733	0.0262329	0.0186261	KLRC2/CCL5/CCL3/ZBP1/NKG7	5	0.0113379
BP	GO:0034976	response to endoplasmic reticulum stress	4/40	259/20700	0.00153607	0.0262329	0.0186261	MANF/SELENOS/CALR/XBP1	4	0.015444
BP	GO:0002764	immune response-regulating signaling pathway	5/40	450/20700	0.00166915	0.027666	0.0196436	FCGR3A/TRGC1/KLRC2/KLRC1/TRDC	5	0.0111111
BP	GO:0071675	regulation of mononuclear cell migration	3/40	122/20700	0.0016831	0.027666	0.0196436	CCL5/CCL3/CALR	3	0.0245902
BP	GO:0072676	lymphocyte migration	3/40	122/20700	0.0016831	0.027666	0.0196436	ITGB7/CCL5/CCL3	3	0.0245902
BP	GO:1902235	regulation of endoplasmic reticulum stress-induced intrinsic apoptotic signaling pathway	2/40	32/20700	0.00174083	0.0282617	0.0200665	SELENOS/XBP1	2	0.0625
BP	GO:0002688	regulation of leukocyte chemotaxis	3/40	126/20700	0.00184574	0.0288052	0.0204524	CCL5/CCL3/CALR	3	0.0238095
BP	GO:0036336	dendritic cell migration	2/40	33/20700	0.00185089	0.0288052	0.0204524	CCL5/CALR	2	0.0606061
BP	GO:0072677	eosinophil migration	2/40	33/20700	0.00185089	0.0288052	0.0204524	CCL5/CCL3	2	0.0606061
MF	GO:0030246	carbohydrate binding	4/40	273/20700	0.00186193	0.0288052	0.0204524	LMAN2/KLRC2/KLRC1/CALR	4	0.014652
BP	GO:0002831	regulation of response to biotic stimulus	5/40	463/20700	0.00189085	0.0289124	0.0205286	ISG15/KLRC2/KLRC1/CCL5/ZBP1	5	0.0107991
BP	GO:0019079	viral genome replication	3/40	129/20700	0.00197395	0.0298361	0.0211844	ISG15/IFITM3/CCL5	3	0.0232558
CC	GO:0005793	endoplasmic reticulum-Golgi intermediate compartment	3/40	132/20700	0.00210758	0.031494	0.0223616	LMAN2/TMED9/CALR	3	0.0227273
MF	GO:0023023	MHC protein complex binding	2/40	36/20700	0.00220037	0.0325112	0.0230838	KLRC2/KLRC1	2	0.0555556
BP	GO:0001819	positive regulation of cytokine production	5/40	489/20700	0.00239826	0.0350413	0.0248802	ISG15/FCGR3A/SPON2/CCL3/XBP1	5	0.0102249
BP	GO:0034341	response to type II interferon	3/40	139/20700	0.00244096	0.0351372	0.0249483	IFITM3/CCL5/CCL3	3	0.0215827
BP	GO:0019221	cytokine-mediated signaling pathway	5/40	492/20700	0.00246262	0.0351372	0.0249483	ISG15/IFITM3/CCL5/CCL3/ZBP1	5	0.0101626
BP	GO:0002253	activation of immune response	5/40	495/20700	0.00252824	0.0351372	0.0249483	C1QA/TRGC1/KLRC2/TRDC/ZBP1	5	0.010101
BP	GO:0070555	response to interleukin-1	3/40	141/20700	0.00254186	0.0351372	0.0249483	CCL5/CCL3/ZBP1	3	0.0212766
MF	GO:0140375	immune receptor activity	3/40	141/20700	0.00254186	0.0351372	0.0249483	FCGR3A/KLRC2/KLRC1	3	0.0212766
MF	GO:0042056	chemoattractant activity	2/40	39/20700	0.00257861	0.0351372	0.0249483	CCL5/CCL3	2	0.0512821
BP	GO:0006986	response to unfolded protein	3/40	142/20700	0.00259326	0.0351372	0.0249483	MANF/SELENOS/XBP1	3	0.0211268
BP	GO:0050921	positive regulation of chemotaxis	3/40	143/20700	0.00264531	0.0351372	0.0249483	CCL5/CCL3/CALR	3	0.020979
BP	GO:1903900	regulation of viral life cycle	3/40	143/20700	0.00264531	0.0351372	0.0249483	ISG15/IFITM3/CCL5	3	0.020979
BP	GO:0051607	defense response to virus	4/40	303/20700	0.00271647	0.0354706	0.025185	ISG15/SPON2/IFITM3/ZBP1	4	0.0132013
BP	GO:0140546	defense response to symbiont	4/40	304/20700	0.00274889	0.0354706	0.025185	ISG15/SPON2/IFITM3/ZBP1	4	0.0131579
BP	GO:0050671	positive regulation of lymphocyte proliferation	3/40	145/20700	0.00275133	0.0354706	0.025185	FCGR3A/CCL5/CD320	3	0.0206897
BP	GO:0048246	macrophage chemotaxis	2/40	41/20700	0.00284657	0.0358174	0.0254313	CCL5/CCL3	2	0.0487805
BP	GO:2000403	positive regulation of lymphocyte migration	2/40	41/20700	0.00284657	0.0358174	0.0254313	CCL5/CCL3	2	0.0487805
BP	GO:0002687	positive regulation of leukocyte migration	3/40	147/20700	0.00285995	0.0358174	0.0254313	CCL5/CCL3/CALR	3	0.0204082
BP	GO:0032946	positive regulation of mononuclear cell proliferation	3/40	148/20700	0.00291524	0.0361654	0.0256784	FCGR3A/CCL5/CD320	3	0.0202703
BP	GO:0060338	regulation of type I interferon-mediated signaling pathway	2/40	42/20700	0.00298526	0.036688	0.0260494	ISG15/ZBP1	2	0.047619
BP	GO:0044403	biological process involved in symbiotic interaction	4/40	313/20700	0.00305268	0.0371692	0.0263911	IFITM3/ITGB7/CCL5/CCL3	4	0.0127796
MF	GO:0005178	integrin binding	3/40	151/20700	0.00308505	0.0372187	0.0264262	ISG15/ITGB7/CALR	3	0.0198675
BP	GO:0050729	positive regulation of inflammatory response	3/40	154/20700	0.00326084	0.0380766	0.0270354	CCL3/ZBP1/NKG7	3	0.0194805
BP	GO:0021762	substantia nigra development	2/40	44/20700	0.00327198	0.0380766	0.0270354	YWHAQ/CKB	2	0.0454545
BP	GO:1903573	negative regulation of response to endoplasmic reticulum stress	2/40	44/20700	0.00327198	0.0380766	0.0270354	SELENOS/XBP1	2	0.0454545
BP	GO:1905521	regulation of macrophage migration	2/40	44/20700	0.00327198	0.0380766	0.0270354	CCL5/CCL3	2	0.0454545
BP	GO:0019058	viral life cycle	4/40	320/20700	0.00330433	0.0381157	0.0270631	ISG15/IFITM3/ITGB7/CCL5	4	0.0125
BP	GO:0042551	neuron maturation	2/40	46/20700	0.0035711	0.0408347	0.0289937	C1QA/CDKN1C	2	0.0434783
BP	GO:0006633	fatty acid biosynthetic process	3/40	161/20700	0.00369464	0.0415147	0.0294765	ACOT7/PTGDS/XBP1	3	0.0186335
BP	GO:0001774	microglial cell activation	2/40	47/20700	0.00372527	0.0415147	0.0294765	C1QA/CCL3	2	0.0425532
BP	GO:0006984	ER-nucleus signaling pathway	2/40	47/20700	0.00372527	0.0415147	0.0294765	SELENOS/XBP1	2	0.0425532
BP	GO:0036230	granulocyte activation	2/40	48/20700	0.00388251	0.0422846	0.0300232	CCL5/CCL3	2	0.0416667
BP	GO:0042269	regulation of natural killer cell mediated cytotoxicity	2/40	48/20700	0.00388251	0.0422846	0.0300232	KLRC2/KLRC1	2	0.0416667
BP	GO:0035966	response to topologically incorrect protein	3/40	164/20700	0.00389083	0.0422846	0.0300232	MANF/SELENOS/XBP1	3	0.0182927
BP	GO:0001959	regulation of cytokine-mediated signaling pathway	3/40	165/20700	0.00395761	0.0423111	0.030042	ISG15/CCL5/ZBP1	3	0.0181818
BP	GO:0050792	regulation of viral process	3/40	165/20700	0.00395761	0.0423111	0.030042	ISG15/IFITM3/CCL5	3	0.0181818
BP	GO:0070665	positive regulation of leukocyte proliferation	3/40	166/20700	0.0040251	0.0425302	0.0301975	FCGR3A/CCL5/CD320	3	0.0180723
MF	GO:0008009	chemokine activity	2/40	49/20700	0.00404279	0.0425302	0.0301975	CCL5/CCL3	2	0.0408163
BP	GO:0002269	leukocyte activation involved in inflammatory response	2/40	50/20700	0.00420612	0.0435515	0.0309227	C1QA/CCL3	2	0.04
MF	GO:0048020	CCR chemokine receptor binding	2/40	50/20700	0.00420612	0.0435515	0.0309227	CCL5/CCL3	2	0.04
MF	GO:0004252	serine-type endopeptidase activity	3/40	170/20700	0.00430205	0.0441968	0.0313809	GZMH/GZMB/PRSS57	3	0.0176471
BP	GO:0002715	regulation of natural killer cell mediated immunity	2/40	52/20700	0.00454183	0.0459424	0.0326203	KLRC2/KLRC1	2	0.0384615
BP	GO:0006968	cellular defense response	2/40	52/20700	0.00454183	0.0459424	0.0326203	GNLY/KLRC2	2	0.0384615
BP	GO:0060759	regulation of response to cytokine stimulus	3/40	177/20700	0.00481408	0.0483246	0.0343117	ISG15/CCL5/ZBP1	3	0.0169492
BP	GO:0032635	interleukin-6 production	3/40	178/20700	0.00489011	0.0483495	0.0343294	SPON2/SELENOS/XBP1	3	0.0168539
BP	GO:0032675	regulation of interleukin-6 production	3/40	178/20700	0.00489011	0.0483495	0.0343294	SPON2/SELENOS/XBP1	3	0.0168539
BP	GO:0061900	glial cell activation	2/40	55/20700	0.0050679	0.0497335	0.0353121	C1QA/CCL3	2	0.0363636
BP	GO:2000107	negative regulation of leukocyte apoptotic process	2/40	56/20700	0.00524921	0.0511312	0.0363045	SELENOS/CCL5	2	0.0357143
BP	GO:0002448	mast cell mediated immunity	2/40	57/20700	0.00543347	0.0525369	0.0373026	SPON2/PTGDS	2	0.0350877
MF	GO:0008236	serine-type peptidase activity	3/40	190/20700	0.00585952	0.0562429	0.0399339	GZMH/GZMB/PRSS57	3	0.0157895
BP	GO:0050777	negative regulation of immune response	3/40	191/20700	0.00594513	0.056651	0.0402237	ISG15/KLRC1/SELENOS	3	0.0157068
BP	GO:1905517	macrophage migration	2/40	61/20700	0.00619987	0.0582962	0.0413918	CCL5/CCL3	2	0.0327869
MF	GO:0017171	serine hydrolase activity	3/40	194/20700	0.00620644	0.0582962	0.0413918	GZMH/GZMB/PRSS57	3	0.0154639
BP	GO:0002697	regulation of immune effector process	4/40	384/20700	0.00629177	0.0586785	0.0416633	SPON2/KLRC2/KLRC1/XBP1	4	0.0104167
BP	GO:0070059	intrinsic apoptotic signaling pathway in response to endoplasmic reticulum stress	2/40	63/20700	0.00660051	0.0611244	0.0433999	SELENOS/XBP1	2	0.031746
BP	GO:0048247	lymphocyte chemotaxis	2/40	64/20700	0.00680515	0.0618497	0.0439149	CCL5/CCL3	2	0.03125
BP	GO:0050918	positive chemotaxis	2/40	64/20700	0.00680515	0.0618497	0.0439149	CCL5/CCL3	2	0.03125
BP	GO:0050900	leukocyte migration	4/40	393/20700	0.00681992	0.0618497	0.0439149	ITGB7/CCL5/CCL3/CALR	4	0.0101781
BP	GO:0031663	lipopolysaccharide-mediated signaling pathway	2/40	65/20700	0.00701266	0.0627323	0.0445415	CCL5/CCL3	2	0.0307692
BP	GO:0048857	neural nucleus development	2/40	65/20700	0.00701266	0.0627323	0.0445415	YWHAQ/CKB	2	0.0307692
BP	GO:2000401	regulation of lymphocyte migration	2/40	68/20700	0.00765226	0.0679913	0.0482756	CCL5/CCL3	2	0.0294118
BP	GO:0002548	monocyte chemotaxis	2/40	71/20700	0.00831724	0.0734038	0.0521186	CCL5/CCL3	2	0.028169
CC	GO:0005925	focal adhesion	4/40	422/20700	0.00872055	0.0749253	0.0531989	YWHAQ/PDLIM1/ITGB7/CALR	4	0.00947867
BP	GO:0072330	monocarboxylic acid biosynthetic process	3/40	220/20700	0.00876044	0.0749253	0.0531989	ACOT7/PTGDS/XBP1	3	0.0136364
CC	GO:0016529	sarcoplasmic reticulum	2/40	73/20700	0.00877452	0.0749253	0.0531989	MANF/CALR	2	0.0273973
BP	GO:0050766	positive regulation of phagocytosis	2/40	73/20700	0.00877452	0.0749253	0.0531989	LMAN2/CALR	2	0.0273973
BP	GO:0050795	regulation of behavior	2/40	73/20700	0.00877452	0.0749253	0.0531989	PTGDS/CCL3	2	0.0273973
MF	GO:0042379	chemokine receptor binding	2/40	74/20700	0.00900731	0.0759271	0.0539102	CCL5/CCL3	2	0.027027
CC	GO:0009897	external side of plasma membrane	4/40	426/20700	0.00900733	0.0759271	0.0539102	SLAMF7/FCGR3A/TRGC1/CALR	4	0.00938967
BP	GO:0030968	endoplasmic reticulum unfolded protein response	2/40	75/20700	0.00924286	0.0769263	0.0546197	SELENOS/XBP1	2	0.0266667
BP	GO:2000242	negative regulation of reproductive process	2/40	75/20700	0.00924286	0.0769263	0.0546197	PTGDS/CALR	2	0.0266667
CC	GO:0030055	cell-substrate junction	4/40	432/20700	0.009449	0.0779095	0.0553178	YWHAQ/PDLIM1/ITGB7/CALR	4	0.00925926
BP	GO:0150076	neuroinflammatory response	2/40	76/20700	0.00948115	0.0779095	0.0553178	C1QA/CCL3	2	0.0263158
BP	GO:0002685	regulation of leukocyte migration	3/40	227/20700	0.00953873	0.0779095	0.0553178	CCL5/CCL3/CALR	3	0.0132159
BP	GO:0050920	regulation of chemotaxis	3/40	230/20700	0.0098843	0.0799096	0.0567379	CCL5/CCL3/CALR	3	0.0130435
BP	GO:0002437	inflammatory response to antigenic stimulus	2/40	78/20700	0.00996591	0.0799096	0.0567379	FCGR3A/SELENOS	2	0.025641
BP	GO:0045824	negative regulation of innate immune response	2/40	78/20700	0.00996591	0.0799096	0.0567379	ISG15/KLRC1	2	0.025641
BP	GO:0030500	regulation of bone mineralization	2/40	80/20700	0.0104615	0.0833751	0.0591985	ISG15/CCL3	2	0.025
BP	GO:0006909	phagocytosis	3/40	236/20700	0.0105972	0.0839478	0.0596051	SPON2/LMAN2/CALR	3	0.0127119
BP	GO:0050670	regulation of lymphocyte proliferation	3/40	239/20700	0.0109646	0.0863214	0.0612905	FCGR3A/CCL5/CD320	3	0.0125523
BP	GO:0030595	leukocyte chemotaxis	3/40	241/20700	0.0112137	0.0863214	0.0612905	CCL5/CCL3/CALR	3	0.0124481
BP	GO:0030433	ubiquitin-dependent ERAD pathway	2/40	83/20700	0.0112251	0.0863214	0.0612905	SELENOS/CALR	2	0.0240964
BP	GO:0050871	positive regulation of B cell activation	2/40	83/20700	0.0112251	0.0863214	0.0612905	CD320/XBP1	2	0.0240964
BP	GO:0051851	modulation by host of symbiont process	2/40	83/20700	0.0112251	0.0863214	0.0612905	CCL5/CCL3	2	0.0240964
BP	GO:0009636	response to toxic substance	3/40	242/20700	0.0113394	0.0866936	0.0615547	SELENOS/CCL5/CCL3	3	0.0123967
BP	GO:0032944	regulation of mononuclear cell proliferation	3/40	243/20700	0.0114659	0.0871544	0.0618819	FCGR3A/CCL5/CD320	3	0.0123457
BP	GO:0098586	cellular response to virus	2/40	85/20700	0.0117474	0.0887807	0.0630366	CCL5/CALR	2	0.0235294
BP	GO:0001960	negative regulation of cytokine-mediated signaling pathway	2/40	87/20700	0.0122803	0.0917532	0.0651472	ISG15/CCL5	2	0.0229885
BP	GO:0033627	cell adhesion mediated by integrin	2/40	87/20700	0.0122803	0.0917532	0.0651472	ITGB7/CCL5	2	0.0229885
BP	GO:0006959	humoral immune response	3/40	250/20700	0.0123748	0.0919372	0.0652778	C1QA/GNLY/SPON2	3	0.012
CC	GO:0016528	sarcoplasm	2/40	90/20700	0.0130992	0.0962313	0.0683268	MANF/CALR	2	0.0222222
BP	GO:2000106	regulation of leukocyte apoptotic process	2/40	90/20700	0.0130992	0.0962313	0.0683268	SELENOS/CCL5	2	0.0222222
BP	GO:0030901	midbrain development	2/40	91/20700	0.0133773	0.0971888	0.0690066	YWHAQ/CKB	2	0.021978
BP	GO:0070098	chemokine-mediated signaling pathway	2/40	91/20700	0.0133773	0.0971888	0.0690066	CCL5/CCL3	2	0.021978
BP	GO:0060761	negative regulation of response to cytokine stimulus	2/40	92/20700	0.013658	0.0981438	0.0696846	ISG15/CCL5	2	0.0217391
BP	GO:1901216	positive regulation of neuron death	2/40	92/20700	0.013658	0.0981438	0.0696846	C1QA/CCL3	2	0.0217391
CC	GO:0030134	COPII-coated ER to Golgi transport vesicle	2/40	93/20700	0.0139413	0.0996349	0.0707433	LMAN2/TMED9	2	0.0215054
BP	GO:0002683	negative regulation of immune system process	4/40	487/20700	0.0141695	0.100718	0.0715126	ISG15/KLRC1/SELENOS/CCL3	4	0.00821355
BP	GO:0001910	regulation of leukocyte mediated cytotoxicity	2/40	95/20700	0.0145155	0.102623	0.072865	KLRC2/KLRC1	2	0.0210526
BP	GO:0002699	positive regulation of immune effector process	3/40	267/20700	0.0147511	0.103731	0.0736515	SPON2/KLRC2/XBP1	3	0.011236
BP	GO:0070663	regulation of leukocyte proliferation	3/40	268/20700	0.0148983	0.104209	0.0739912	FCGR3A/CCL5/CD320	3	0.011194
MF	GO:1901681	sulfur compound binding	3/40	269/20700	0.0150465	0.104688	0.0743315	ACOT7/TKTL1/PRSS57	3	0.0111524
MF	GO:0048018	receptor ligand activity	4/40	497/20700	0.0151634	0.104947	0.0745149	MANF/CCL5/CCL3/CD320	4	0.00804829
BP	GO:0002275	myeloid cell activation involved in immune response	2/40	98/20700	0.0153957	0.105445	0.0748686	PTGDS/CCL3	2	0.0204082
BP	GO:0034620	cellular response to unfolded protein	2/40	98/20700	0.0153957	0.105445	0.0748686	SELENOS/XBP1	2	0.0204082
BP	GO:1990868	response to chemokine	2/40	99/20700	0.0156942	0.105835	0.0751456	CCL5/CCL3	2	0.020202
BP	GO:1990869	cellular response to chemokine	2/40	99/20700	0.0156942	0.105835	0.0751456	CCL5/CCL3	2	0.020202
BP	GO:2001243	negative regulation of intrinsic apoptotic signaling pathway	2/40	99/20700	0.0156942	0.105835	0.0751456	SELENOS/XBP1	2	0.020202
BP	GO:0032755	positive regulation of interleukin-6 production	2/40	100/20700	0.0159951	0.106769	0.0758089	SPON2/XBP1	2	0.02
BP	GO:0034446	substrate adhesion-dependent cell spreading	2/40	100/20700	0.0159951	0.106769	0.0758089	ITGB7/CALR	2	0.02
BP	GO:0050764	regulation of phagocytosis	2/40	101/20700	0.0162985	0.107701	0.0764705	LMAN2/CALR	2	0.019802
BP	GO:0070167	regulation of biomineral tissue development	2/40	101/20700	0.0162985	0.107701	0.0764705	ISG15/CCL3	2	0.019802
BP	GO:0031348	negative regulation of defense response	3/40	284/20700	0.0173694	0.114204	0.0810877	ISG15/KLRC1/SELENOS	3	0.0105634
BP	GO:0006766	vitamin metabolic process	2/40	105/20700	0.0175366	0.11473	0.0814612	TKTL1/CD320	2	0.0190476
BP	GO:0030593	neutrophil chemotaxis	2/40	107/20700	0.0181703	0.115579	0.0820641	CCL5/CCL3	2	0.0186916
BP	GO:0001676	long-chain fatty acid metabolic process	2/40	110/20700	0.0191389	0.115579	0.0820641	ACOT7/PTGDS	2	0.0181818
BP	GO:0031341	regulation of cell killing	2/40	110/20700	0.0191389	0.115579	0.0820641	KLRC2/KLRC1	2	0.0181818
BP	GO:0001915	negative regulation of T cell mediated cytotoxicity	1/40	10/20700	0.0191606	0.115579	0.0820641	KLRC1	1	0.1
BP	GO:0002420	natural killer cell mediated cytotoxicity directed against tumor cell target	1/40	10/20700	0.0191606	0.115579	0.0820641	NKG7	1	0.1
BP	GO:0002676	regulation of chronic inflammatory response	1/40	10/20700	0.0191606	0.115579	0.0820641	CCL5	1	0.1
MF	GO:0031419	cobalamin binding	1/40	10/20700	0.0191606	0.115579	0.0820641	CD320	1	0.1
BP	GO:0032819	positive regulation of natural killer cell proliferation	1/40	10/20700	0.0191606	0.115579	0.0820641	FCGR3A	1	0.1
BP	GO:0036093	germ cell proliferation	1/40	10/20700	0.0191606	0.115579	0.0820641	PTGDS	1	0.1
BP	GO:0048194	Golgi vesicle budding	1/40	10/20700	0.0191606	0.115579	0.0820641	TMED9	1	0.1
BP	GO:0070099	regulation of chemokine-mediated signaling pathway	1/40	10/20700	0.0191606	0.115579	0.0820641	CCL5	1	0.1
BP	GO:0070874	negative regulation of glycogen metabolic process	1/40	10/20700	0.0191606	0.115579	0.0820641	SELENOS	1	0.1
BP	GO:1903980	positive regulation of microglial cell activation	1/40	10/20700	0.0191606	0.115579	0.0820641	CCL3	1	0.1
BP	GO:2000109	regulation of macrophage apoptotic process	1/40	10/20700	0.0191606	0.115579	0.0820641	SELENOS	1	0.1
BP	GO:2000347	positive regulation of hepatocyte proliferation	1/40	10/20700	0.0191606	0.115579	0.0820641	XBP1	1	0.1
BP	GO:2000510	positive regulation of dendritic cell chemotaxis	1/40	10/20700	0.0191606	0.115579	0.0820641	CALR	1	0.1
BP	GO:2000659	regulation of interleukin-1-mediated signaling pathway	1/40	10/20700	0.0191606	0.115579	0.0820641	ZBP1	1	0.1
BP	GO:0051146	striated muscle cell differentiation	3/40	297/20700	0.0195367	0.116072	0.0824141	MYOM2/CALR/XBP1	3	0.010101
BP	GO:0007229	integrin-mediated signaling pathway	2/40	112/20700	0.0197965	0.116072	0.0824141	ISG15/ITGB7	2	0.0178571
BP	GO:0045089	positive regulation of innate immune response	3/40	300/20700	0.0200572	0.116072	0.0824141	KLRC2/CCL5/ZBP1	3	0.01
MF	GO:0031625	ubiquitin protein ligase binding	3/40	301/20700	0.0202324	0.116072	0.0824141	ISG15/CKB/CALR	3	0.00996678
BP	GO:2000113	negative regulation of cellular macromolecule biosynthetic process	3/40	301/20700	0.0202324	0.116072	0.0824141	GZMB/SELENOS/CALR	3	0.00996678
BP	GO:0002429	immune response-activating cell surface receptor signaling pathway	3/40	302/20700	0.0204085	0.116072	0.0824141	TRGC1/KLRC2/TRDC	3	0.00993377
BP	GO:0002526	acute inflammatory response	2/40	114/20700	0.0204636	0.116072	0.0824141	FCGR3A/SELENOS	2	0.0175439
BP	GO:0006874	intracellular calcium ion homeostasis	3/40	303/20700	0.0205854	0.116072	0.0824141	CCL5/CCL3/CALR	3	0.00990099
BP	GO:0002423	natural killer cell mediated immune response to tumor cell	1/40	11/20700	0.0210569	0.116072	0.0824141	NKG7	1	0.0909091
BP	GO:0002765	immune response-inhibiting signal transduction	1/40	11/20700	0.0210569	0.116072	0.0824141	KLRC1	1	0.0909091
BP	GO:0015937	coenzyme A biosynthetic process	1/40	11/20700	0.0210569	0.116072	0.0824141	ACOT7	1	0.0909091
MF	GO:0019864	IgG binding	1/40	11/20700	0.0210569	0.116072	0.0824141	FCGR3A	1	0.0909091
BP	GO:0030002	intracellular monoatomic anion homeostasis	1/40	11/20700	0.0210569	0.116072	0.0824141	CKB	1	0.0909091
BP	GO:0030644	intracellular chloride ion homeostasis	1/40	11/20700	0.0210569	0.116072	0.0824141	CKB	1	0.0909091
BP	GO:0033632	regulation of cell-cell adhesion mediated by integrin	1/40	11/20700	0.0210569	0.116072	0.0824141	CCL5	1	0.0909091
BP	GO:0033869	nucleoside bisphosphate catabolic process	1/40	11/20700	0.0210569	0.116072	0.0824141	ACOT7	1	0.0909091
BP	GO:0034031	ribonucleoside bisphosphate catabolic process	1/40	11/20700	0.0210569	0.116072	0.0824141	ACOT7	1	0.0909091
BP	GO:0034034	purine nucleoside bisphosphate catabolic process	1/40	11/20700	0.0210569	0.116072	0.0824141	ACOT7	1	0.0909091
BP	GO:0034975	protein folding in endoplasmic reticulum	1/40	11/20700	0.0210569	0.116072	0.0824141	CALR	1	0.0909091
BP	GO:0046651	lymphocyte proliferation	3/40	306/20700	0.0211213	0.116072	0.0824141	FCGR3A/CCL5/CD320	3	0.00980392
BP	GO:0071346	cellular response to type II interferon	2/40	116/20700	0.02114	0.116072	0.0824141	CCL5/CCL3	2	0.0172414
BP	GO:0071887	leukocyte apoptotic process	2/40	117/20700	0.0214817	0.116072	0.0824141	SELENOS/CCL5	2	0.017094
MF	GO:0003823	antigen binding	2/40	118/20700	0.0218257	0.116072	0.0824141	SPON2/KLRC2	2	0.0169492
BP	GO:0035967	cellular response to topologically incorrect protein	2/40	118/20700	0.0218257	0.116072	0.0824141	SELENOS/XBP1	2	0.0169492
BP	GO:0051702	biological process involved in interaction with symbiont	2/40	118/20700	0.0218257	0.116072	0.0824141	CCL5/CCL3	2	0.0169492
BP	GO:0002460	adaptive immune response based on somatic recombination of immune receptors built from immunoglobulin superfamily domains	3/40	311/20700	0.0220315	0.116072	0.0824141	C1QA/FCGR3A/KLRC1	3	0.0096463
BP	GO:0030278	regulation of ossification	2/40	119/20700	0.022172	0.116072	0.0824141	ISG15/CCL3	2	0.0168067
BP	GO:0060326	cell chemotaxis	3/40	312/20700	0.0222161	0.116072	0.0824141	CCL5/CCL3/CALR	3	0.00961538
BP	GO:0032943	mononuclear cell proliferation	3/40	313/20700	0.0224015	0.116072	0.0824141	FCGR3A/CCL5/CD320	3	0.00958466
BP	GO:0042742	defense response to bacterium	3/40	314/20700	0.0225878	0.116072	0.0824141	ISG15/GNLY/SPON2	3	0.00955414
BP	GO:0030282	bone mineralization	2/40	121/20700	0.0228714	0.116072	0.0824141	ISG15/CCL3	2	0.0165289
BP	GO:0002674	negative regulation of acute inflammatory response	1/40	12/20700	0.0229496	0.116072	0.0824141	SELENOS	1	0.0833333
MF	GO:0004861	cyclin-dependent protein serine/threonine kinase inhibitor activity	1/40	12/20700	0.0229496	0.116072	0.0824141	CDKN1C	1	0.0833333
BP	GO:0006983	ER overload response	1/40	12/20700	0.0229496	0.116072	0.0824141	SELENOS	1	0.0833333
BP	GO:0030656	regulation of vitamin metabolic process	1/40	12/20700	0.0229496	0.116072	0.0824141	CD320	1	0.0833333
BP	GO:0032817	regulation of natural killer cell proliferation	1/40	12/20700	0.0229496	0.116072	0.0824141	FCGR3A	1	0.0833333
CC	GO:0034362	low-density lipoprotein particle	1/40	12/20700	0.0229496	0.116072	0.0824141	SELENOS	1	0.0833333
BP	GO:0071257	cellular response to electrical stimulus	1/40	12/20700	0.0229496	0.116072	0.0824141	CALR	1	0.0833333
BP	GO:0071514	genomic imprinting	1/40	12/20700	0.0229496	0.116072	0.0824141	CDKN1C	1	0.0833333
BP	GO:1901030	positive regulation of mitochondrial outer membrane permeabilization involved in apoptotic signaling pathway	1/40	12/20700	0.0229496	0.116072	0.0824141	GZMB	1	0.0833333
BP	GO:1903977	positive regulation of glial cell migration	1/40	12/20700	0.0229496	0.116072	0.0824141	CCL3	1	0.0833333
BP	GO:2000508	regulation of dendritic cell chemotaxis	1/40	12/20700	0.0229496	0.116072	0.0824141	CALR	1	0.0833333
CC	GO:0098802	plasma membrane signaling receptor complex	3/40	319/20700	0.0235322	0.118562	0.0841824	TRGC1/ITGB7/TRDC	3	0.00940439
MF	GO:0044389	ubiquitin-like protein ligase binding	3/40	320/20700	0.0237236	0.119071	0.0845433	ISG15/CKB/CALR	3	0.009375
BP	GO:0002832	negative regulation of response to biotic stimulus	2/40	125/20700	0.0242975	0.119098	0.0845625	ISG15/KLRC1	2	0.016
BP	GO:0019730	antimicrobial humoral response	2/40	126/20700	0.0246597	0.119098	0.0845625	GNLY/SPON2	2	0.015873
CC	GO:0140534	endoplasmic reticulum protein-containing complex	2/40	126/20700	0.0246597	0.119098	0.0845625	SELENOS/CALR	2	0.015873
BP	GO:0002524	hypersensitivity	1/40	13/20700	0.0248387	0.119098	0.0845625	FCGR3A	1	0.0769231
MF	GO:0004000	adenosine deaminase activity	1/40	13/20700	0.0248387	0.119098	0.0845625	ZBP1	1	0.0769231
MF	GO:0031386	protein tag	1/40	13/20700	0.0248387	0.119098	0.0845625	ISG15	1	0.0769231
BP	GO:0042492	gamma-delta T cell differentiation	1/40	13/20700	0.0248387	0.119098	0.0845625	KLRC1	1	0.0769231
BP	GO:0042921	glucocorticoid receptor signaling pathway	1/40	13/20700	0.0248387	0.119098	0.0845625	CALR	1	0.0769231
BP	GO:0051775	response to redox state	1/40	13/20700	0.0248387	0.119098	0.0845625	SELENOS	1	0.0769231
BP	GO:0070234	positive regulation of T cell apoptotic process	1/40	13/20700	0.0248387	0.119098	0.0845625	CCL5	1	0.0769231
BP	GO:0071888	macrophage apoptotic process	1/40	13/20700	0.0248387	0.119098	0.0845625	SELENOS	1	0.0769231
BP	GO:1900103	positive regulation of endoplasmic reticulum unfolded protein response	1/40	13/20700	0.0248387	0.119098	0.0845625	XBP1	1	0.0769231
BP	GO:0002833	positive regulation of response to biotic stimulus	3/40	327/20700	0.0250875	0.119098	0.0845625	KLRC2/CCL5/ZBP1	3	0.00917431
BP	GO:0055074	calcium ion homeostasis	3/40	327/20700	0.0250875	0.119098	0.0845625	CCL5/CCL3/CALR	3	0.00917431
BP	GO:1901214	regulation of neuron death	3/40	327/20700	0.0250875	0.119098	0.0845625	C1QA/CCL5/CCL3	3	0.00917431
BP	GO:0046394	carboxylic acid biosynthetic process	3/40	328/20700	0.0252858	0.119607	0.0849242	ACOT7/PTGDS/XBP1	3	0.00914634
BP	GO:1990266	neutrophil migration	2/40	128/20700	0.0253906	0.119672	0.0849705	CCL5/CCL3	2	0.015625
BP	GO:0051928	positive regulation of calcium ion transport	2/40	129/20700	0.0257593	0.120764	0.0857457	CCL5/CCL3	2	0.0155039
BP	GO:0016053	organic acid biosynthetic process	3/40	331/20700	0.0258857	0.120764	0.0857457	ACOT7/PTGDS/XBP1	3	0.00906344
BP	GO:0050864	regulation of B cell activation	2/40	130/20700	0.0261303	0.120764	0.0857457	CD320/XBP1	2	0.0153846
BP	GO:0070585	protein localization to mitochondrion	2/40	130/20700	0.0261303	0.120764	0.0857457	ISG15/GZMB	2	0.0153846
BP	GO:0006888	endoplasmic reticulum to Golgi vesicle-mediated transport	2/40	131/20700	0.0265034	0.120764	0.0857457	LMAN2/TMED9	2	0.0152672
BP	GO:0071621	granulocyte chemotaxis	2/40	131/20700	0.0265034	0.120764	0.0857457	CCL5/CCL3	2	0.0152672
BP	GO:0016322	neuron remodeling	1/40	14/20700	0.0267242	0.120764	0.0857457	C1QA	1	0.0714286
BP	GO:0031958	corticosteroid receptor signaling pathway	1/40	14/20700	0.0267242	0.120764	0.0857457	CALR	1	0.0714286
BP	GO:0045348	positive regulation of MHC class II biosynthetic process	1/40	14/20700	0.0267242	0.120764	0.0857457	XBP1	1	0.0714286
BP	GO:0061043	regulation of vascular wound healing	1/40	14/20700	0.0267242	0.120764	0.0857457	XBP1	1	0.0714286
BP	GO:0071285	cellular response to lithium ion	1/40	14/20700	0.0267242	0.120764	0.0857457	CALR	1	0.0714286
BP	GO:0072350	tricarboxylic acid metabolic process	1/40	14/20700	0.0267242	0.120764	0.0857457	IDH2	1	0.0714286
BP	GO:0002702	positive regulation of production of molecular mediator of immune response	2/40	134/20700	0.0276359	0.124149	0.0881492	SPON2/XBP1	2	0.0149254
BP	GO:0001787	natural killer cell proliferation	1/40	15/20700	0.0286062	0.124149	0.0881492	FCGR3A	1	0.0666667
BP	GO:0002864	regulation of acute inflammatory response to antigenic stimulus	1/40	15/20700	0.0286062	0.124149	0.0881492	SELENOS	1	0.0666667
BP	GO:0010820	positive regulation of T cell chemotaxis	1/40	15/20700	0.0286062	0.124149	0.0881492	CCL5	1	0.0666667
BP	GO:0010832	negative regulation of myotube differentiation	1/40	15/20700	0.0286062	0.124149	0.0881492	XBP1	1	0.0666667
BP	GO:0032897	negative regulation of viral transcription	1/40	15/20700	0.0286062	0.124149	0.0881492	IFITM3	1	0.0666667
BP	GO:0042976	activation of Janus kinase activity	1/40	15/20700	0.0286062	0.124149	0.0881492	CCL5	1	0.0666667
MF	GO:0051371	muscle alpha-actinin binding	1/40	15/20700	0.0286062	0.124149	0.0881492	PDLIM1	1	0.0666667
BP	GO:0051791	medium-chain fatty acid metabolic process	1/40	15/20700	0.0286062	0.124149	0.0881492	ACOT7	1	0.0666667
BP	GO:0090280	positive regulation of calcium ion import	1/40	15/20700	0.0286062	0.124149	0.0881492	CCL3	1	0.0666667
BP	GO:0098883	synapse pruning	1/40	15/20700	0.0286062	0.124149	0.0881492	C1QA	1	0.0666667
MF	GO:0102991	myristoyl-CoA hydrolase activity	1/40	15/20700	0.0286062	0.124149	0.0881492	ACOT7	1	0.0666667
BP	GO:0051208	sequestering of calcium ion	2/40	137/20700	0.0287877	0.124526	0.0884164	CCL3/CALR	2	0.0145985
BP	GO:0070661	leukocyte proliferation	3/40	348/20700	0.0294303	0.126888	0.0900937	FCGR3A/CCL5/CD320	3	0.00862069
BP	GO:0050852	T cell receptor signaling pathway	2/40	140/20700	0.0299585	0.127261	0.090359	TRGC1/TRDC	2	0.0142857
CC	GO:0045335	phagocytic vesicle	2/40	141/20700	0.030353	0.127261	0.090359	GNLY/CALR	2	0.0141844
MF	GO:0004698	calcium-dependent protein kinase C activity	1/40	16/20700	0.0304847	0.127261	0.090359	CCL3	1	0.0625
BP	GO:0010819	regulation of T cell chemotaxis	1/40	16/20700	0.0304847	0.127261	0.090359	CCL5	1	0.0625
BP	GO:0045187	regulation of circadian sleep/wake cycle, sleep	1/40	16/20700	0.0304847	0.127261	0.090359	PTGDS	1	0.0625
BP	GO:0045579	positive regulation of B cell differentiation	1/40	16/20700	0.0304847	0.127261	0.090359	XBP1	1	0.0625
BP	GO:0046325	negative regulation of glucose import	1/40	16/20700	0.0304847	0.127261	0.090359	SELENOS	1	0.0625
BP	GO:0048385	regulation of retinoic acid receptor signaling pathway	1/40	16/20700	0.0304847	0.127261	0.090359	CALR	1	0.0625
BP	GO:0070230	positive regulation of lymphocyte apoptotic process	1/40	16/20700	0.0304847	0.127261	0.090359	CCL5	1	0.0625
BP	GO:2000345	regulation of hepatocyte proliferation	1/40	16/20700	0.0304847	0.127261	0.090359	XBP1	1	0.0625
BP	GO:0014065	phosphatidylinositol 3-kinase signaling	2/40	144/20700	0.0315489	0.13053	0.0926799	FCGR3A/CCL5	2	0.0138889
BP	GO:0016064	immunoglobulin mediated immune response	2/40	145/20700	0.0319517	0.13053	0.0926799	C1QA/FCGR3A	2	0.0137931
MF	GO:0004697	protein kinase C activity	1/40	17/20700	0.0323596	0.13053	0.0926799	CCL3	1	0.0588235
BP	GO:0006103	2-oxoglutarate metabolic process	1/40	17/20700	0.0323596	0.13053	0.0926799	IDH2	1	0.0588235
BP	GO:0008228	opsonization	1/40	17/20700	0.0323596	0.13053	0.0926799	SPON2	1	0.0588235
MF	GO:0016290	palmitoyl-CoA hydrolase activity	1/40	17/20700	0.0323596	0.13053	0.0926799	ACOT7	1	0.0588235
BP	GO:0033631	cell-cell adhesion mediated by integrin	1/40	17/20700	0.0323596	0.13053	0.0926799	CCL5	1	0.0588235
BP	GO:0034112	positive regulation of homotypic cell-cell adhesion	1/40	17/20700	0.0323596	0.13053	0.0926799	CCL5	1	0.0588235
BP	GO:0055089	fatty acid homeostasis	1/40	17/20700	0.0323596	0.13053	0.0926799	XBP1	1	0.0588235
BP	GO:1901163	regulation of trophoblast cell migration	1/40	17/20700	0.0323596	0.13053	0.0926799	CALR	1	0.0588235
BP	GO:1901569	fatty acid derivative catabolic process	1/40	17/20700	0.0323596	0.13053	0.0926799	ACOT7	1	0.0588235
CC	GO:0042101	T cell receptor complex	2/40	147/20700	0.0327634	0.131755	0.0935493	TRGC1/TRDC	2	0.0136054
BP	GO:0019724	B cell mediated immunity	2/40	148/20700	0.0331722	0.132393	0.0940027	C1QA/FCGR3A	2	0.0135135
MF	GO:0019842	vitamin binding	2/40	150/20700	0.0339961	0.132393	0.0940027	TKTL1/CD320	2	0.0133333
MF	GO:0000062	fatty-acyl-CoA binding	1/40	18/20700	0.034231	0.132393	0.0940027	ACOT7	1	0.0555556
BP	GO:0007096	regulation of exit from mitosis	1/40	18/20700	0.034231	0.132393	0.0940027	CDKN1C	1	0.0555556
BP	GO:0015936	coenzyme A metabolic process	1/40	18/20700	0.034231	0.132393	0.0940027	ACOT7	1	0.0555556
BP	GO:0030011	maintenance of cell polarity	1/40	18/20700	0.034231	0.132393	0.0940027	PDLIM1	1	0.0555556
BP	GO:0033033	negative regulation of myeloid cell apoptotic process	1/40	18/20700	0.034231	0.132393	0.0940027	SELENOS	1	0.0555556
BP	GO:0035455	response to interferon-alpha	1/40	18/20700	0.034231	0.132393	0.0940027	IFITM3	1	0.0555556
BP	GO:0050802	circadian sleep/wake cycle, sleep	1/40	18/20700	0.034231	0.132393	0.0940027	PTGDS	1	0.0555556
BP	GO:0061450	trophoblast cell migration	1/40	18/20700	0.034231	0.132393	0.0940027	CALR	1	0.0555556
BP	GO:0071391	cellular response to estrogen stimulus	1/40	18/20700	0.034231	0.132393	0.0940027	CKB	1	0.0555556
MF	GO:0098641	cadherin binding involved in cell-cell adhesion	1/40	18/20700	0.034231	0.132393	0.0940027	PDLIM1	1	0.0555556
BP	GO:0150078	positive regulation of neuroinflammatory response	1/40	18/20700	0.034231	0.132393	0.0940027	CCL3	1	0.0555556
BP	GO:0070997	neuron death	3/40	373/20700	0.0350891	0.13513	0.0959456	C1QA/CCL5/CCL3	3	0.0080429
BP	GO:0034763	negative regulation of transmembrane transport	2/40	153/20700	0.0352468	0.13513	0.0959456	YWHAQ/SELENOS	2	0.0130719
BP	GO:0046718	viral entry into host cell	2/40	153/20700	0.0352468	0.13513	0.0959456	IFITM3/ITGB7	2	0.0130719
BP	GO:0010759	positive regulation of macrophage chemotaxis	1/40	19/20700	0.0360988	0.136408	0.0968532	CCL5	1	0.0526316
BP	GO:0045346	regulation of MHC class II biosynthetic process	1/40	19/20700	0.0360988	0.136408	0.0968532	XBP1	1	0.0526316
BP	GO:0046782	regulation of viral transcription	1/40	19/20700	0.0360988	0.136408	0.0968532	IFITM3	1	0.0526316
BP	GO:1901522	positive regulation of transcription from RNA polymerase II promoter involved in cellular response to chemical stimulus	1/40	19/20700	0.0360988	0.136408	0.0968532	XBP1	1	0.0526316
MF	GO:1901567	fatty acid derivative binding	1/40	19/20700	0.0360988	0.136408	0.0968532	ACOT7	1	0.0526316
BP	GO:0097530	granulocyte migration	2/40	156/20700	0.0365153	0.137147	0.097378	CCL5/CCL3	2	0.0128205
BP	GO:0002396	MHC protein complex assembly	1/40	20/20700	0.0379631	0.137147	0.097378	CALR	1	0.05
BP	GO:0002501	peptide antigen assembly with MHC protein complex	1/40	20/20700	0.0379631	0.137147	0.097378	CALR	1	0.05
BP	GO:0002544	chronic inflammatory response	1/40	20/20700	0.0379631	0.137147	0.097378	CCL5	1	0.05
BP	GO:0010940	positive regulation of necrotic cell death	1/40	20/20700	0.0379631	0.137147	0.097378	ZBP1	1	0.05
CC	GO:0034361	very-low-density lipoprotein particle	1/40	20/20700	0.0379631	0.137147	0.097378	SELENOS	1	0.05
CC	GO:0034385	triglyceride-rich plasma lipoprotein particle	1/40	20/20700	0.0379631	0.137147	0.097378	SELENOS	1	0.05
BP	GO:0036498	IRE1-mediated unfolded protein response	1/40	20/20700	0.0379631	0.137147	0.097378	XBP1	1	0.05
BP	GO:0042749	regulation of circadian sleep/wake cycle	1/40	20/20700	0.0379631	0.137147	0.097378	PTGDS	1	0.05
BP	GO:0045342	MHC class II biosynthetic process	1/40	20/20700	0.0379631	0.137147	0.097378	XBP1	1	0.05
BP	GO:0045953	negative regulation of natural killer cell mediated cytotoxicity	1/40	20/20700	0.0379631	0.137147	0.097378	KLRC1	1	0.05
BP	GO:0055064	chloride ion homeostasis	1/40	20/20700	0.0379631	0.137147	0.097378	CKB	1	0.05
BP	GO:0060339	negative regulation of type I interferon-mediated signaling pathway	1/40	20/20700	0.0379631	0.137147	0.097378	ISG15	1	0.05
BP	GO:0060340	positive regulation of type I interferon-mediated signaling pathway	1/40	20/20700	0.0379631	0.137147	0.097378	ZBP1	1	0.05
BP	GO:1903975	regulation of glial cell migration	1/40	20/20700	0.0379631	0.137147	0.097378	CCL3	1	0.05
BP	GO:1903978	regulation of microglial cell activation	1/40	20/20700	0.0379631	0.137147	0.097378	CCL3	1	0.05
MF	GO:0008083	growth factor activity	2/40	160/20700	0.0382338	0.13737	0.0975364	MANF/CD320	2	0.0125
BP	GO:0044409	entry into host	2/40	160/20700	0.0382338	0.13737	0.0975364	IFITM3/ITGB7	2	0.0125
MF	GO:0001846	opsonin binding	1/40	21/20700	0.0398239	0.140023	0.0994198	CALR	1	0.047619
BP	GO:0002716	negative regulation of natural killer cell mediated immunity	1/40	21/20700	0.0398239	0.140023	0.0994198	KLRC1	1	0.047619
BP	GO:0010829	negative regulation of glucose transmembrane transport	1/40	21/20700	0.0398239	0.140023	0.0994198	SELENOS	1	0.047619
BP	GO:0022410	circadian sleep/wake cycle process	1/40	21/20700	0.0398239	0.140023	0.0994198	PTGDS	1	0.047619
BP	GO:0030502	negative regulation of bone mineralization	1/40	21/20700	0.0398239	0.140023	0.0994198	CCL3	1	0.047619
BP	GO:0090026	positive regulation of monocyte chemotaxis	1/40	21/20700	0.0398239	0.140023	0.0994198	CCL5	1	0.047619
MF	GO:0120227	acyl-CoA binding	1/40	21/20700	0.0398239	0.140023	0.0994198	ACOT7	1	0.047619
MF	GO:1990381	ubiquitin-specific protease binding	1/40	21/20700	0.0398239	0.140023	0.0994198	SELENOS	1	0.047619
BP	GO:0006631	fatty acid metabolic process	3/40	394/20700	0.0402493	0.141141	0.100214	ACOT7/PTGDS/XBP1	3	0.00761421
BP	GO:0002223	stimulatory C-type lectin receptor signaling pathway	1/40	22/20700	0.0416812	0.142737	0.101347	KLRC2	1	0.0454545
BP	GO:0033630	positive regulation of cell adhesion mediated by integrin	1/40	22/20700	0.0416812	0.142737	0.101347	CCL5	1	0.0454545
BP	GO:0046597	negative regulation of viral entry into host cell	1/40	22/20700	0.0416812	0.142737	0.101347	IFITM3	1	0.0454545
MF	GO:0047617	acyl-CoA hydrolase activity	1/40	22/20700	0.0416812	0.142737	0.101347	ACOT7	1	0.0454545
BP	GO:0051767	nitric-oxide synthase biosynthetic process	1/40	22/20700	0.0416812	0.142737	0.101347	SELENOS	1	0.0454545
BP	GO:0051769	regulation of nitric-oxide synthase biosynthetic process	1/40	22/20700	0.0416812	0.142737	0.101347	SELENOS	1	0.0454545
BP	GO:0055081	monoatomic anion homeostasis	1/40	22/20700	0.0416812	0.142737	0.101347	CKB	1	0.0454545
BP	GO:1990840	response to lectin	1/40	22/20700	0.0416812	0.142737	0.101347	KLRC2	1	0.0454545
BP	GO:1990858	cellular response to lectin	1/40	22/20700	0.0416812	0.142737	0.101347	KLRC2	1	0.0454545
MF	GO:0033218	amide binding	3/40	400/20700	0.0417912	0.142741	0.10135	ACOT7/C1QA/CALR	3	0.0075
BP	GO:0007568	aging	2/40	169/20700	0.0422119	0.143805	0.102105	C1QA/CDKN1C	2	0.0118343
BP	GO:0006925	inflammatory cell apoptotic process	1/40	23/20700	0.043535	0.145422	0.103253	SELENOS	1	0.0434783
MF	GO:0009931	calcium-dependent protein serine/threonine kinase activity	1/40	23/20700	0.043535	0.145422	0.103253	CCL3	1	0.0434783
BP	GO:0042745	circadian sleep/wake cycle	1/40	23/20700	0.043535	0.145422	0.103253	PTGDS	1	0.0434783
BP	GO:0060065	uterus development	1/40	23/20700	0.043535	0.145422	0.103253	CDKN1C	1	0.0434783
BP	GO:0061042	vascular wound healing	1/40	23/20700	0.043535	0.145422	0.103253	XBP1	1	0.0434783
BP	GO:0072574	hepatocyte proliferation	1/40	23/20700	0.043535	0.145422	0.103253	XBP1	1	0.0434783
BP	GO:0072575	epithelial cell proliferation involved in liver morphogenesis	1/40	23/20700	0.043535	0.145422	0.103253	XBP1	1	0.0434783
BP	GO:0048015	phosphatidylinositol-mediated signaling	2/40	172/20700	0.0435713	0.145422	0.103253	FCGR3A/CCL5	2	0.0116279
BP	GO:0031214	biomineral tissue development	2/40	173/20700	0.044028	0.146204	0.103809	ISG15/CCL3	2	0.0115607
BP	GO:2001242	regulation of intrinsic apoptotic signaling pathway	2/40	173/20700	0.044028	0.146204	0.103809	SELENOS/XBP1	2	0.0115607
BP	GO:0042692	muscle cell differentiation	3/40	410/20700	0.0444272	0.147076	0.104428	MYOM2/CALR/XBP1	3	0.00731707
MF	GO:0004435	phosphatidylinositol phospholipase C activity	1/40	24/20700	0.0453853	0.147076	0.104428	CCL5	1	0.0416667
MF	GO:0010857	calcium-dependent protein kinase activity	1/40	24/20700	0.0453853	0.147076	0.104428	CCL3	1	0.0416667
MF	GO:0019865	immunoglobulin binding	1/40	24/20700	0.0453853	0.147076	0.104428	FCGR3A	1	0.0416667
CC	GO:0032982	myosin filament	1/40	24/20700	0.0453853	0.147076	0.104428	MYOM2	1	0.0416667
BP	GO:0048143	astrocyte activation	1/40	24/20700	0.0453853	0.147076	0.104428	C1QA	1	0.0416667
BP	GO:0060907	positive regulation of macrophage cytokine production	1/40	24/20700	0.0453853	0.147076	0.104428	SPON2	1	0.0416667
BP	GO:0070233	negative regulation of T cell apoptotic process	1/40	24/20700	0.0453853	0.147076	0.104428	CCL5	1	0.0416667
BP	GO:0072576	liver morphogenesis	1/40	24/20700	0.0453853	0.147076	0.104428	XBP1	1	0.0416667
BP	GO:0048017	inositol lipid-mediated signaling	2/40	176/20700	0.0454091	0.147076	0.104428	FCGR3A/CCL5	2	0.0113636
BP	GO:0007159	leukocyte cell-cell adhesion	3/40	415/20700	0.0457759	0.147538	0.104756	ITGB7/CCL5/XBP1	3	0.00722892
BP	GO:1903706	regulation of hemopoiesis	3/40	415/20700	0.0457759	0.147538	0.104756	ISG15/CCL3/XBP1	3	0.00722892
MF	GO:0005537	mannose binding	1/40	25/20700	0.0472321	0.149663	0.106265	LMAN2	1	0.04
BP	GO:0006007	glucose catabolic process	1/40	25/20700	0.0472321	0.149663	0.106265	TKTL1	1	0.04
BP	GO:0010226	response to lithium ion	1/40	25/20700	0.0472321	0.149663	0.106265	CALR	1	0.04
MF	GO:0016289	CoA hydrolase activity	1/40	25/20700	0.0472321	0.149663	0.106265	ACOT7	1	0.04
BP	GO:0035336	long-chain fatty-acyl-CoA metabolic process	1/40	25/20700	0.0472321	0.149663	0.106265	ACOT7	1	0.04
BP	GO:0043302	positive regulation of leukocyte degranulation	1/40	25/20700	0.0472321	0.149663	0.106265	KLRC2	1	0.04
CC	GO:0044322	endoplasmic reticulum quality control compartment	1/40	25/20700	0.0472321	0.149663	0.106265	CALR	1	0.04
BP	GO:0030099	myeloid cell differentiation	3/40	421/20700	0.0474214	0.149902	0.106434	ISG15/CDKN1C/CCL3	3	0.00712589
BP	GO:0002757	immune response-activating signaling pathway	3/40	423/20700	0.0479764	0.151293	0.107422	TRGC1/KLRC2/TRDC	3	0.0070922
MF	GO:0001848	complement binding	1/40	26/20700	0.0490755	0.152137	0.108021	CALR	1	0.0384615
BP	GO:0001911	negative regulation of leukocyte mediated cytotoxicity	1/40	26/20700	0.0490755	0.152137	0.108021	KLRC1	1	0.0384615
MF	GO:0050681	nuclear androgen receptor binding	1/40	26/20700	0.0490755	0.152137	0.108021	CALR	1	0.0384615
BP	GO:1901028	regulation of mitochondrial outer membrane permeabilization involved in apoptotic signaling pathway	1/40	26/20700	0.0490755	0.152137	0.108021	GZMB	1	0.0384615
BP	GO:1903901	negative regulation of viral life cycle	1/40	26/20700	0.0490755	0.152137	0.108021	IFITM3	1	0.0384615
BP	GO:0002706	regulation of lymphocyte mediated immunity	2/40	184/20700	0.0491699	0.152137	0.108021	KLRC2/KLRC1	2	0.0108696
MF	GO:0019887	protein kinase regulator activity	2/40	184/20700	0.0491699	0.152137	0.108021	CDKN1C/CCL5	2	0.0108696
BP	GO:0048469	cell maturation	2/40	184/20700	0.0491699	0.152137	0.108021	C1QA/CDKN1C	2	0.0108696
MF	GO:0004175	endopeptidase activity	3/40	428/20700	0.0493781	0.152423	0.108224	GZMH/GZMB/PRSS57	3	0.00700935
BP	GO:0044000	movement in host	2/40	185/20700	0.0496478	0.15258	0.108335	IFITM3/ITGB7	2	0.0108108
BP	GO:0001503	ossification	3/40	429/20700	0.0496609	0.15258	0.108335	ISG15/CCL3/RRBP1	3	0.00699301
BP	GO:0006006	glucose metabolic process	2/40	187/20700	0.0506087	0.153212	0.108784	TKTL1/SELENOS	2	0.0106952
BP	GO:0019722	calcium-mediated signaling	2/40	187/20700	0.0506087	0.153212	0.108784	FCGR3A/CCL3	2	0.0106952
BP	GO:0002710	negative regulation of T cell mediated immunity	1/40	27/20700	0.0509153	0.153212	0.108784	KLRC1	1	0.037037
MF	GO:0004629	phospholipase C activity	1/40	27/20700	0.0509153	0.153212	0.108784	CCL5	1	0.037037
CC	GO:0031941	filamentous actin	1/40	27/20700	0.0509153	0.153212	0.108784	PDLIM1	1	0.037037
BP	GO:0042832	defense response to protozoan	1/40	27/20700	0.0509153	0.153212	0.108784	NKG7	1	0.037037
BP	GO:0045954	positive regulation of natural killer cell mediated cytotoxicity	1/40	27/20700	0.0509153	0.153212	0.108784	KLRC2	1	0.037037
BP	GO:0060669	embryonic placenta morphogenesis	1/40	27/20700	0.0509153	0.153212	0.108784	CDKN1C	1	0.037037
BP	GO:2000108	positive regulation of leukocyte apoptotic process	1/40	27/20700	0.0509153	0.153212	0.108784	CCL5	1	0.037037
BP	GO:0002700	regulation of production of molecular mediator of immune response	2/40	189/20700	0.0515763	0.154847	0.109945	SPON2/XBP1	2	0.010582
BP	GO:0002418	immune response to tumor cell	1/40	28/20700	0.0527517	0.155535	0.110434	NKG7	1	0.0357143
BP	GO:0010758	regulation of macrophage chemotaxis	1/40	28/20700	0.0527517	0.155535	0.110434	CCL5	1	0.0357143
BP	GO:0030325	adrenal gland development	1/40	28/20700	0.0527517	0.155535	0.110434	CDKN1C	1	0.0357143
BP	GO:0042398	cellular modified amino acid biosynthetic process	1/40	28/20700	0.0527517	0.155535	0.110434	CKB	1	0.0357143
BP	GO:0042759	long-chain fatty acid biosynthetic process	1/40	28/20700	0.0527517	0.155535	0.110434	ACOT7	1	0.0357143
MF	GO:0051393	alpha-actinin binding	1/40	28/20700	0.0527517	0.155535	0.110434	PDLIM1	1	0.0357143
BP	GO:0070723	response to cholesterol	1/40	28/20700	0.0527517	0.155535	0.110434	CCL3	1	0.0357143
BP	GO:0150146	cell junction disassembly	1/40	28/20700	0.0527517	0.155535	0.110434	C1QA	1	0.0357143
BP	GO:0009749	response to glucose	2/40	194/20700	0.0540247	0.156739	0.111289	SELENOS/XBP1	2	0.0103093
BP	GO:0001562	response to protozoan	1/40	29/20700	0.0545846	0.156739	0.111289	NKG7	1	0.0344828
BP	GO:0006910	phagocytosis, recognition	1/40	29/20700	0.0545846	0.156739	0.111289	SPON2	1	0.0344828
BP	GO:0010458	exit from mitosis	1/40	29/20700	0.0545846	0.156739	0.111289	CDKN1C	1	0.0344828
BP	GO:0030431	sleep	1/40	29/20700	0.0545846	0.156739	0.111289	PTGDS	1	0.0344828
BP	GO:0030970	retrograde protein transport, ER to cytosol	1/40	29/20700	0.0545846	0.156739	0.111289	SELENOS	1	0.0344828
BP	GO:0031342	negative regulation of cell killing	1/40	29/20700	0.0545846	0.156739	0.111289	KLRC1	1	0.0344828
MF	GO:0051861	glycolipid binding	1/40	29/20700	0.0545846	0.156739	0.111289	MANF	1	0.0344828
BP	GO:0090025	regulation of monocyte chemotaxis	1/40	29/20700	0.0545846	0.156739	0.111289	CCL5	1	0.0344828
CC	GO:0098553	lumenal side of endoplasmic reticulum membrane	1/40	29/20700	0.0545846	0.156739	0.111289	CALR	1	0.0344828
BP	GO:1903513	endoplasmic reticulum to cytosol transport	1/40	29/20700	0.0545846	0.156739	0.111289	SELENOS	1	0.0344828
BP	GO:0032102	negative regulation of response to external stimulus	3/40	446/20700	0.0545904	0.156739	0.111289	ISG15/KLRC1/SELENOS	3	0.00672646
BP	GO:0005979	regulation of glycogen biosynthetic process	1/40	30/20700	0.0564141	0.159819	0.113476	SELENOS	1	0.0333333
BP	GO:0010962	regulation of glucan biosynthetic process	1/40	30/20700	0.0564141	0.159819	0.113476	SELENOS	1	0.0333333
BP	GO:0043032	positive regulation of macrophage activation	1/40	30/20700	0.0564141	0.159819	0.113476	CCL3	1	0.0333333
BP	GO:0070168	negative regulation of biomineral tissue development	1/40	30/20700	0.0564141	0.159819	0.113476	CCL3	1	0.0333333
BP	GO:0070498	interleukin-1-mediated signaling pathway	1/40	30/20700	0.0564141	0.159819	0.113476	ZBP1	1	0.0333333
BP	GO:1900101	regulation of endoplasmic reticulum unfolded protein response	1/40	30/20700	0.0564141	0.159819	0.113476	XBP1	1	0.0333333
BP	GO:0009746	response to hexose	2/40	199/20700	0.0565139	0.159819	0.113476	SELENOS/XBP1	2	0.0100503
BP	GO:0050851	antigen receptor-mediated signaling pathway	2/40	201/20700	0.0575208	0.16219	0.115159	TRGC1/TRDC	2	0.00995025
BP	GO:0031032	actomyosin structure organization	2/40	202/20700	0.0580267	0.16219	0.115159	MYOM2/PDLIM1	2	0.00990099
CC	GO:0008305	integrin complex	1/40	31/20700	0.0582401	0.16219	0.115159	ITGB7	1	0.0322581
BP	GO:0045948	positive regulation of translational initiation	1/40	31/20700	0.0582401	0.16219	0.115159	CCL5	1	0.0322581
MF	GO:0048019	receptor antagonist activity	1/40	31/20700	0.0582401	0.16219	0.115159	CCL5	1	0.0322581
BP	GO:0001516	prostaglandin biosynthetic process	1/40	32/20700	0.0600626	0.16219	0.115159	PTGDS	1	0.03125
BP	GO:0002313	mature B cell differentiation involved in immune response	1/40	32/20700	0.0600626	0.16219	0.115159	XBP1	1	0.03125
BP	GO:0002717	positive regulation of natural killer cell mediated immunity	1/40	32/20700	0.0600626	0.16219	0.115159	KLRC2	1	0.03125
BP	GO:0002862	negative regulation of inflammatory response to antigenic stimulus	1/40	32/20700	0.0600626	0.16219	0.115159	SELENOS	1	0.03125
CC	GO:0005790	smooth endoplasmic reticulum	1/40	32/20700	0.0600626	0.16219	0.115159	CALR	1	0.03125
BP	GO:0006099	tricarboxylic acid cycle	1/40	32/20700	0.0600626	0.16219	0.115159	IDH2	1	0.03125
MF	GO:0019239	deaminase activity	1/40	32/20700	0.0600626	0.16219	0.115159	ZBP1	1	0.03125
BP	GO:0033032	regulation of myeloid cell apoptotic process	1/40	32/20700	0.0600626	0.16219	0.115159	SELENOS	1	0.03125
BP	GO:0035456	response to interferon-beta	1/40	32/20700	0.0600626	0.16219	0.115159	IFITM3	1	0.03125
BP	GO:0045070	positive regulation of viral genome replication	1/40	32/20700	0.0600626	0.16219	0.115159	CCL5	1	0.03125
BP	GO:0045671	negative regulation of osteoclast differentiation	1/40	32/20700	0.0600626	0.16219	0.115159	CCL3	1	0.03125
BP	GO:0046457	prostanoid biosynthetic process	1/40	32/20700	0.0600626	0.16219	0.115159	PTGDS	1	0.03125
BP	GO:0060055	angiogenesis involved in wound healing	1/40	32/20700	0.0600626	0.16219	0.115159	XBP1	1	0.03125
BP	GO:0060544	regulation of necroptotic process	1/40	32/20700	0.0600626	0.16219	0.115159	ZBP1	1	0.03125
BP	GO:0071353	cellular response to interleukin-4	1/40	32/20700	0.0600626	0.16219	0.115159	XBP1	1	0.03125
BP	GO:0051701	biological process involved in interaction with host	2/40	206/20700	0.0600657	0.16219	0.115159	IFITM3/ITGB7	2	0.00970874
BP	GO:2000241	regulation of reproductive process	2/40	206/20700	0.0600657	0.16219	0.115159	PTGDS/CALR	2	0.00970874
BP	GO:0034284	response to monosaccharide	2/40	207/20700	0.0605793	0.163241	0.115906	SELENOS/XBP1	2	0.00966184
BP	GO:1901654	response to ketone	2/40	208/20700	0.0610945	0.163403	0.11602	CKB/CALR	2	0.00961538
BP	GO:0006958	complement activation, classical pathway	1/40	33/20700	0.0618817	0.163403	0.11602	C1QA	1	0.030303
BP	GO:0036314	response to sterol	1/40	33/20700	0.0618817	0.163403	0.11602	CCL3	1	0.030303
BP	GO:0038094	Fc-gamma receptor signaling pathway	1/40	33/20700	0.0618817	0.163403	0.11602	FCGR3A	1	0.030303
BP	GO:0040020	regulation of meiotic nuclear division	1/40	33/20700	0.0618817	0.163403	0.11602	CALR	1	0.030303
BP	GO:0048384	retinoic acid receptor signaling pathway	1/40	33/20700	0.0618817	0.163403	0.11602	CALR	1	0.030303
BP	GO:0050901	leukocyte tethering or rolling	1/40	33/20700	0.0618817	0.163403	0.11602	ITGB7	1	0.030303
BP	GO:0051204	protein insertion into mitochondrial membrane	1/40	33/20700	0.0618817	0.163403	0.11602	GZMB	1	0.030303
BP	GO:0090279	regulation of calcium ion import	1/40	33/20700	0.0618817	0.163403	0.11602	CCL3	1	0.030303
BP	GO:1904030	negative regulation of cyclin-dependent protein kinase activity	1/40	33/20700	0.0618817	0.163403	0.11602	CDKN1C	1	0.030303
MF	GO:0019207	kinase regulator activity	2/40	211/20700	0.0626492	0.164767	0.116989	CDKN1C/CCL5	2	0.00947867
BP	GO:0032869	cellular response to insulin stimulus	2/40	211/20700	0.0626492	0.164767	0.116989	SELENOS/XBP1	2	0.00947867
MF	GO:0030296	protein tyrosine kinase activator activity	1/40	34/20700	0.0636974	0.164886	0.117073	CCL5	1	0.0294118
BP	GO:0030511	positive regulation of transforming growth factor beta receptor signaling pathway	1/40	34/20700	0.0636974	0.164886	0.117073	CDKN1C	1	0.0294118
BP	GO:0045577	regulation of B cell differentiation	1/40	34/20700	0.0636974	0.164886	0.117073	XBP1	1	0.0294118
BP	GO:0045648	positive regulation of erythrocyte differentiation	1/40	34/20700	0.0636974	0.164886	0.117073	ISG15	1	0.0294118
BP	GO:0048199	vesicle targeting, to, from or within Golgi	1/40	34/20700	0.0636974	0.164886	0.117073	TMED9	1	0.0294118
MF	GO:0071889	14-3-3 protein binding	1/40	34/20700	0.0636974	0.164886	0.117073	YWHAQ	1	0.0294118
BP	GO:1903846	positive regulation of cellular response to transforming growth factor beta stimulus	1/40	34/20700	0.0636974	0.164886	0.117073	CDKN1C	1	0.0294118
BP	GO:2000406	positive regulation of T cell migration	1/40	34/20700	0.0636974	0.164886	0.117073	CCL5	1	0.0294118
BP	GO:0045637	regulation of myeloid cell differentiation	2/40	214/20700	0.0642174	0.165905	0.117797	ISG15/CCL3	2	0.00934579
BP	GO:0043491	protein kinase B signaling	2/40	215/20700	0.0647431	0.166936	0.118529	CCL5/CCL3	2	0.00930233
BP	GO:0014808	release of sequestered calcium ion into cytosol by sarcoplasmic reticulum	1/40	35/20700	0.0655097	0.166948	0.118537	CCL3	1	0.0285714
MF	GO:0016814	hydrolase activity, acting on carbon-nitrogen (but not peptide) bonds, in cyclic amidines	1/40	35/20700	0.0655097	0.166948	0.118537	ZBP1	1	0.0285714
BP	GO:0061081	positive regulation of myeloid leukocyte cytokine production involved in immune response	1/40	35/20700	0.0655097	0.166948	0.118537	SPON2	1	0.0285714
BP	GO:0062098	regulation of programmed necrotic cell death	1/40	35/20700	0.0655097	0.166948	0.118537	ZBP1	1	0.0285714
BP	GO:0070670	response to interleukin-4	1/40	35/20700	0.0655097	0.166948	0.118537	XBP1	1	0.0285714
BP	GO:1905898	positive regulation of response to endoplasmic reticulum stress	1/40	35/20700	0.0655097	0.166948	0.118537	XBP1	1	0.0285714
BP	GO:0045785	positive regulation of cell adhesion	3/40	482/20700	0.0657781	0.167308	0.118793	CCL5/CALR/XBP1	3	0.00622407
BP	GO:0002474	antigen processing and presentation of peptide antigen via MHC class I	1/40	36/20700	0.0673185	0.167659	0.119042	CALR	1	0.0277778
MF	GO:0030291	protein serine/threonine kinase inhibitor activity	1/40	36/20700	0.0673185	0.167659	0.119042	CDKN1C	1	0.0277778
CC	GO:0034358	plasma lipoprotein particle	1/40	36/20700	0.0673185	0.167659	0.119042	SELENOS	1	0.0277778
MF	GO:0042805	actinin binding	1/40	36/20700	0.0673185	0.167659	0.119042	PDLIM1	1	0.0277778
BP	GO:0051930	regulation of sensory perception of pain	1/40	36/20700	0.0673185	0.167659	0.119042	CCL3	1	0.0277778
BP	GO:0051931	regulation of sensory perception	1/40	36/20700	0.0673185	0.167659	0.119042	CCL3	1	0.0277778
BP	GO:0070873	regulation of glycogen metabolic process	1/40	36/20700	0.0673185	0.167659	0.119042	SELENOS	1	0.0277778
CC	GO:0098576	lumenal side of membrane	1/40	36/20700	0.0673185	0.167659	0.119042	CALR	1	0.0277778
BP	GO:1903514	release of sequestered calcium ion into cytosol by endoplasmic reticulum	1/40	36/20700	0.0673185	0.167659	0.119042	CCL3	1	0.0277778
BP	GO:1903749	positive regulation of establishment of protein localization to mitochondrion	1/40	36/20700	0.0673185	0.167659	0.119042	GZMB	1	0.0277778
CC	GO:1990777	lipoprotein particle	1/40	36/20700	0.0673185	0.167659	0.119042	SELENOS	1	0.0277778
BP	GO:0070374	positive regulation of ERK1 and ERK2 cascade	2/40	222/20700	0.0684641	0.168955	0.119963	CCL5/CCL3	2	0.00900901
MF	GO:0001530	lipopolysaccharide binding	1/40	37/20700	0.0691239	0.168955	0.119963	SPON2	1	0.027027
BP	GO:0010934	macrophage cytokine production	1/40	37/20700	0.0691239	0.168955	0.119963	SPON2	1	0.027027
BP	GO:0010935	regulation of macrophage cytokine production	1/40	37/20700	0.0691239	0.168955	0.119963	SPON2	1	0.027027
BP	GO:0033144	negative regulation of intracellular steroid hormone receptor signaling pathway	1/40	37/20700	0.0691239	0.168955	0.119963	CALR	1	0.027027
BP	GO:0034110	regulation of homotypic cell-cell adhesion	1/40	37/20700	0.0691239	0.168955	0.119963	CCL5	1	0.027027
BP	GO:0044273	sulfur compound catabolic process	1/40	37/20700	0.0691239	0.168955	0.119963	ACOT7	1	0.027027
BP	GO:0070306	lens fiber cell differentiation	1/40	37/20700	0.0691239	0.168955	0.119963	CDKN1C	1	0.027027
BP	GO:0090151	establishment of protein localization to mitochondrial membrane	1/40	37/20700	0.0691239	0.168955	0.119963	GZMB	1	0.027027
BP	GO:0097345	mitochondrial outer membrane permeabilization	1/40	37/20700	0.0691239	0.168955	0.119963	GZMB	1	0.027027
BP	GO:0001667	ameboidal-type cell migration	3/40	496/20700	0.0703958	0.17082	0.121287	PDLIM1/ITGB7/CALR	3	0.00604839
BP	GO:0002335	mature B cell differentiation	1/40	38/20700	0.0709259	0.17082	0.121287	XBP1	1	0.0263158
MF	GO:0005501	retinoid binding	1/40	38/20700	0.0709259	0.17082	0.121287	PTGDS	1	0.0263158
MF	GO:0019840	isoprenoid binding	1/40	38/20700	0.0709259	0.17082	0.121287	PTGDS	1	0.0263158
BP	GO:0032728	positive regulation of interferon-beta production	1/40	38/20700	0.0709259	0.17082	0.121287	ISG15	1	0.0263158
BP	GO:0032885	regulation of polysaccharide biosynthetic process	1/40	38/20700	0.0709259	0.17082	0.121287	SELENOS	1	0.0263158
BP	GO:0033028	myeloid cell apoptotic process	1/40	38/20700	0.0709259	0.17082	0.121287	SELENOS	1	0.0263158
BP	GO:0070229	negative regulation of lymphocyte apoptotic process	1/40	38/20700	0.0709259	0.17082	0.121287	CCL5	1	0.0263158
BP	GO:0019318	hexose metabolic process	2/40	228/20700	0.0717092	0.17239	0.122402	TKTL1/SELENOS	2	0.00877193
CC	GO:0030140	trans-Golgi network transport vesicle	1/40	39/20700	0.0727246	0.173562	0.123234	TMED9	1	0.025641
BP	GO:0030279	negative regulation of ossification	1/40	39/20700	0.0727246	0.173562	0.123234	CCL3	1	0.025641
CC	GO:0032994	protein-lipid complex	1/40	39/20700	0.0727246	0.173562	0.123234	SELENOS	1	0.025641
BP	GO:0070232	regulation of T cell apoptotic process	1/40	39/20700	0.0727246	0.173562	0.123234	CCL5	1	0.025641
BP	GO:0043270	positive regulation of monoatomic ion transport	2/40	231/20700	0.0733505	0.174366	0.123804	CCL5/CCL3	2	0.00865801
BP	GO:0002218	activation of innate immune response	2/40	233/20700	0.0744516	0.174366	0.123804	KLRC2/ZBP1	2	0.00858369
BP	GO:0051651	maintenance of location in cell	2/40	233/20700	0.0744516	0.174366	0.123804	CCL3/CALR	2	0.00858369
BP	GO:2001234	negative regulation of apoptotic signaling pathway	2/40	233/20700	0.0744516	0.174366	0.123804	SELENOS/XBP1	2	0.00858369
MF	GO:0004860	protein kinase inhibitor activity	1/40	40/20700	0.0745198	0.174366	0.123804	CDKN1C	1	0.025
BP	GO:0006901	vesicle coating	1/40	40/20700	0.0745198	0.174366	0.123804	TMED9	1	0.025
MF	GO:0016790	thiolester hydrolase activity	1/40	40/20700	0.0745198	0.174366	0.123804	ACOT7	1	0.025
BP	GO:0030866	cortical actin cytoskeleton organization	1/40	40/20700	0.0745198	0.174366	0.123804	CALR	1	0.025
BP	GO:0035337	fatty-acyl-CoA metabolic process	1/40	40/20700	0.0745198	0.174366	0.123804	ACOT7	1	0.025
BP	GO:0045454	cell redox homeostasis	1/40	40/20700	0.0745198	0.174366	0.123804	SELENOS	1	0.025
BP	GO:0050850	positive regulation of calcium-mediated signaling	1/40	40/20700	0.0745198	0.174366	0.123804	CCL3	1	0.025
BP	GO:0009743	response to carbohydrate	2/40	234/20700	0.0750041	0.175187	0.124387	SELENOS/XBP1	2	0.00854701
MF	GO:0005125	cytokine activity	2/40	235/20700	0.075558	0.175856	0.124862	CCL5/CCL3	2	0.00851064
BP	GO:0071356	cellular response to tumor necrosis factor	2/40	235/20700	0.075558	0.175856	0.124862	CCL5/CCL3	2	0.00851064
BP	GO:0051154	negative regulation of striated muscle cell differentiation	1/40	41/20700	0.0763116	0.176984	0.125663	XBP1	1	0.0243902
BP	GO:0150077	regulation of neuroinflammatory response	1/40	41/20700	0.0763116	0.176984	0.125663	CCL3	1	0.0243902
BP	GO:0007595	lactation	1/40	42/20700	0.0781	0.177992	0.126379	XBP1	1	0.0238095
MF	GO:0008307	structural constituent of muscle	1/40	42/20700	0.0781	0.177992	0.126379	MYOM2	1	0.0238095
BP	GO:0019320	hexose catabolic process	1/40	42/20700	0.0781	0.177992	0.126379	TKTL1	1	0.0238095
MF	GO:0030547	signaling receptor inhibitor activity	1/40	42/20700	0.0781	0.177992	0.126379	CCL5	1	0.0238095
BP	GO:0032733	positive regulation of interleukin-10 production	1/40	42/20700	0.0781	0.177992	0.126379	ISG15	1	0.0238095
BP	GO:0042119	neutrophil activation	1/40	42/20700	0.0781	0.177992	0.126379	CCL5	1	0.0238095
BP	GO:0055090	acylglycerol homeostasis	1/40	42/20700	0.0781	0.177992	0.126379	XBP1	1	0.0238095
BP	GO:0070296	sarcoplasmic reticulum calcium ion transport	1/40	42/20700	0.0781	0.177992	0.126379	CCL3	1	0.0238095
BP	GO:0070328	triglyceride homeostasis	1/40	42/20700	0.0781	0.177992	0.126379	XBP1	1	0.0238095
BP	GO:0071542	dopaminergic neuron differentiation	1/40	42/20700	0.0781	0.177992	0.126379	MANF	1	0.0238095
BP	GO:0097529	myeloid leukocyte migration	2/40	241/20700	0.0789091	0.179264	0.127282	CCL5/CCL3	2	0.00829876
CC	GO:0001772	immunological synapse	1/40	43/20700	0.0798851	0.179264	0.127282	GZMB	1	0.0232558
BP	GO:0006739	NADP metabolic process	1/40	43/20700	0.0798851	0.179264	0.127282	IDH2	1	0.0232558
BP	GO:0009154	purine ribonucleotide catabolic process	1/40	43/20700	0.0798851	0.179264	0.127282	ACOT7	1	0.0232558
BP	GO:0014002	astrocyte development	1/40	43/20700	0.0798851	0.179264	0.127282	C1QA	1	0.0232558
BP	GO:0030501	positive regulation of bone mineralization	1/40	43/20700	0.0798851	0.179264	0.127282	ISG15	1	0.0232558
BP	GO:0031670	cellular response to nutrient	1/40	43/20700	0.0798851	0.179264	0.127282	XBP1	1	0.0232558
BP	GO:0033574	response to testosterone	1/40	43/20700	0.0798851	0.179264	0.127282	CALR	1	0.0232558
BP	GO:1902110	positive regulation of mitochondrial membrane permeability involved in apoptotic process	1/40	43/20700	0.0798851	0.179264	0.127282	GZMB	1	0.0232558
BP	GO:0002347	response to tumor cell	1/40	44/20700	0.0816668	0.18095	0.128479	NKG7	1	0.0227273
MF	GO:0019210	kinase inhibitor activity	1/40	44/20700	0.0816668	0.18095	0.128479	CDKN1C	1	0.0227273
BP	GO:0032881	regulation of polysaccharide metabolic process	1/40	44/20700	0.0816668	0.18095	0.128479	SELENOS	1	0.0227273
BP	GO:0045214	sarcomere organization	1/40	44/20700	0.0816668	0.18095	0.128479	MYOM2	1	0.0227273
BP	GO:0048512	circadian behavior	1/40	44/20700	0.0816668	0.18095	0.128479	PTGDS	1	0.0227273
BP	GO:0051602	response to electrical stimulus	1/40	44/20700	0.0816668	0.18095	0.128479	CALR	1	0.0227273
BP	GO:1900026	positive regulation of substrate adhesion-dependent cell spreading	1/40	44/20700	0.0816668	0.18095	0.128479	CALR	1	0.0227273
BP	GO:0002703	regulation of leukocyte mediated immunity	2/40	246/20700	0.0817373	0.18095	0.128479	KLRC2/KLRC1	2	0.00813008
BP	GO:0071695	anatomical structure maturation	2/40	247/20700	0.0823067	0.181905	0.129157	C1QA/CDKN1C	2	0.00809717
BP	GO:0005978	glycogen biosynthetic process	1/40	45/20700	0.0834452	0.182286	0.129428	SELENOS	1	0.0222222
BP	GO:0009250	glucan biosynthetic process	1/40	45/20700	0.0834452	0.182286	0.129428	SELENOS	1	0.0222222
BP	GO:0010677	negative regulation of cellular carbohydrate metabolic process	1/40	45/20700	0.0834452	0.182286	0.129428	SELENOS	1	0.0222222
BP	GO:0030890	positive regulation of B cell proliferation	1/40	45/20700	0.0834452	0.182286	0.129428	CD320	1	0.0222222
BP	GO:1902686	mitochondrial outer membrane permeabilization involved in programmed cell death	1/40	45/20700	0.0834452	0.182286	0.129428	GZMB	1	0.0222222
BP	GO:1903307	positive regulation of regulated secretory pathway	1/40	45/20700	0.0834452	0.182286	0.129428	KLRC2	1	0.0222222
BP	GO:0050870	positive regulation of T cell activation	2/40	249/20700	0.0834494	0.182286	0.129428	CCL5/XBP1	2	0.00803213
BP	GO:0001649	osteoblast differentiation	2/40	250/20700	0.0840226	0.183233	0.1301	CCL3/RRBP1	2	0.008
BP	GO:0002455	humoral immune response mediated by circulating immunoglobulin	1/40	46/20700	0.0852201	0.184014	0.130655	C1QA	1	0.0217391
BP	GO:0007622	rhythmic behavior	1/40	46/20700	0.0852201	0.184014	0.130655	PTGDS	1	0.0217391
BP	GO:0010830	regulation of myotube differentiation	1/40	46/20700	0.0852201	0.184014	0.130655	XBP1	1	0.0217391
BP	GO:0014911	positive regulation of smooth muscle cell migration	1/40	46/20700	0.0852201	0.184014	0.130655	CCL5	1	0.0217391
BP	GO:0046427	positive regulation of receptor signaling pathway via JAK-STAT	1/40	46/20700	0.0852201	0.184014	0.130655	CCL5	1	0.0217391
BP	GO:0070266	necroptotic process	1/40	46/20700	0.0852201	0.184014	0.130655	ZBP1	1	0.0217391
BP	GO:0002861	regulation of inflammatory response to antigenic stimulus	1/40	47/20700	0.0869918	0.186614	0.132501	SELENOS	1	0.0212766
BP	GO:0021517	ventral spinal cord development	1/40	47/20700	0.0869918	0.186614	0.132501	CD320	1	0.0212766
BP	GO:0031294	lymphocyte costimulation	1/40	47/20700	0.0869918	0.186614	0.132501	CD320	1	0.0212766
BP	GO:0045646	regulation of erythrocyte differentiation	1/40	47/20700	0.0869918	0.186614	0.132501	ISG15	1	0.0212766
BP	GO:0005996	monosaccharide metabolic process	2/40	256/20700	0.0874873	0.18705	0.132811	TKTL1/SELENOS	2	0.0078125
BP	GO:0034612	response to tumor necrosis factor	2/40	257/20700	0.088069	0.18705	0.132811	CCL5/CCL3	2	0.0077821
BP	GO:0002673	regulation of acute inflammatory response	1/40	48/20700	0.08876	0.18705	0.132811	SELENOS	1	0.0208333
MF	GO:0016860	intramolecular oxidoreductase activity	1/40	48/20700	0.08876	0.18705	0.132811	PTGDS	1	0.0208333
BP	GO:0030865	cortical cytoskeleton organization	1/40	48/20700	0.08876	0.18705	0.132811	CALR	1	0.0208333
BP	GO:0032527	protein exit from endoplasmic reticulum	1/40	48/20700	0.08876	0.18705	0.132811	SELENOS	1	0.0208333
BP	GO:0035794	positive regulation of mitochondrial membrane permeability	1/40	48/20700	0.08876	0.18705	0.132811	GZMB	1	0.0208333
BP	GO:0043300	regulation of leukocyte degranulation	1/40	48/20700	0.08876	0.18705	0.132811	KLRC2	1	0.0208333
BP	GO:0046596	regulation of viral entry into host cell	1/40	48/20700	0.08876	0.18705	0.132811	IFITM3	1	0.0208333
BP	GO:0070509	calcium ion import	1/40	48/20700	0.08876	0.18705	0.132811	CCL3	1	0.0208333
BP	GO:2000404	regulation of T cell migration	1/40	48/20700	0.08876	0.18705	0.132811	CCL5	1	0.0208333
MF	GO:0005504	fatty acid binding	1/40	49/20700	0.090525	0.188953	0.134162	PTGDS	1	0.0204082
BP	GO:0009261	ribonucleotide catabolic process	1/40	49/20700	0.090525	0.188953	0.134162	ACOT7	1	0.0204082
BP	GO:0031640	killing of cells of another organism	1/40	49/20700	0.090525	0.188953	0.134162	GNLY	1	0.0204082
BP	GO:0033628	regulation of cell adhesion mediated by integrin	1/40	49/20700	0.090525	0.188953	0.134162	CCL5	1	0.0204082
BP	GO:0042149	cellular response to glucose starvation	1/40	49/20700	0.090525	0.188953	0.134162	XBP1	1	0.0204082
BP	GO:1902108	regulation of mitochondrial membrane permeability involved in apoptotic process	1/40	49/20700	0.090525	0.188953	0.134162	GZMB	1	0.0204082
BP	GO:0001914	regulation of T cell mediated cytotoxicity	1/40	50/20700	0.0922866	0.190513	0.135269	KLRC1	1	0.02
BP	GO:0006692	prostanoid metabolic process	1/40	50/20700	0.0922866	0.190513	0.135269	PTGDS	1	0.02
BP	GO:0006693	prostaglandin metabolic process	1/40	50/20700	0.0922866	0.190513	0.135269	PTGDS	1	0.02
MF	GO:0016538	cyclin-dependent protein serine/threonine kinase regulator activity	1/40	50/20700	0.0922866	0.190513	0.135269	CDKN1C	1	0.02
BP	GO:0046365	monosaccharide catabolic process	1/40	50/20700	0.0922866	0.190513	0.135269	TKTL1	1	0.02
BP	GO:1903747	regulation of establishment of protein localization to mitochondrion	1/40	50/20700	0.0922866	0.190513	0.135269	GZMB	1	0.02
BP	GO:1904894	positive regulation of receptor signaling pathway via STAT	1/40	50/20700	0.0922866	0.190513	0.135269	CCL5	1	0.02
BP	GO:0051924	regulation of calcium ion transport	2/40	266/20700	0.0933566	0.191142	0.135716	CCL5/CCL3	2	0.0075188
BP	GO:0006111	regulation of gluconeogenesis	1/40	51/20700	0.0940449	0.191142	0.135716	SELENOS	1	0.0196078
BP	GO:0010939	regulation of necrotic cell death	1/40	51/20700	0.0940449	0.191142	0.135716	ZBP1	1	0.0196078
BP	GO:0043113	receptor clustering	1/40	51/20700	0.0940449	0.191142	0.135716	ITGB7	1	0.0196078
BP	GO:0045778	positive regulation of ossification	1/40	51/20700	0.0940449	0.191142	0.135716	ISG15	1	0.0196078
BP	GO:0045912	negative regulation of carbohydrate metabolic process	1/40	51/20700	0.0940449	0.191142	0.135716	SELENOS	1	0.0196078
BP	GO:0051180	vitamin transport	1/40	51/20700	0.0940449	0.191142	0.135716	CD320	1	0.0196078
BP	GO:0060612	adipose tissue development	1/40	51/20700	0.0940449	0.191142	0.135716	XBP1	1	0.0196078
BP	GO:0061082	myeloid leukocyte cytokine production	1/40	51/20700	0.0940449	0.191142	0.135716	SPON2	1	0.0196078
MF	GO:0098632	cell-cell adhesion mediator activity	1/40	51/20700	0.0940449	0.191142	0.135716	PDLIM1	1	0.0196078
MF	GO:0005126	cytokine receptor binding	2/40	270/20700	0.0957364	0.19292	0.136978	CCL5/CCL3	2	0.00740741
BP	GO:0002762	negative regulation of myeloid leukocyte differentiation	1/40	52/20700	0.0957998	0.19292	0.136978	CCL3	1	0.0192308
BP	GO:0006195	purine nucleotide catabolic process	1/40	52/20700	0.0957998	0.19292	0.136978	ACOT7	1	0.0192308
BP	GO:0006636	unsaturated fatty acid biosynthetic process	1/40	52/20700	0.0957998	0.19292	0.136978	PTGDS	1	0.0192308
BP	GO:0006890	retrograde vesicle-mediated transport, Golgi to endoplasmic reticulum	1/40	52/20700	0.0957998	0.19292	0.136978	LMAN2	1	0.0192308
MF	GO:0051287	NAD binding	1/40	52/20700	0.0957998	0.19292	0.136978	IDH2	1	0.0192308
BP	GO:0032868	response to insulin	2/40	272/20700	0.0969329	0.193484	0.137379	SELENOS/XBP1	2	0.00735294
BP	GO:0043547	positive regulation of GTPase activity	2/40	272/20700	0.0969329	0.193484	0.137379	CCL5/CCL3	2	0.00735294
BP	GO:1903039	positive regulation of leukocyte cell-cell adhesion	2/40	273/20700	0.0975328	0.193484	0.137379	CCL5/XBP1	2	0.00732601
BP	GO:0002639	positive regulation of immunoglobulin production	1/40	53/20700	0.0975515	0.193484	0.137379	XBP1	1	0.0188679
BP	GO:0045744	negative regulation of G protein-coupled receptor signaling pathway	1/40	53/20700	0.0975515	0.193484	0.137379	CCL5	1	0.0188679
MF	GO:0050997	quaternary ammonium group binding	1/40	53/20700	0.0975515	0.193484	0.137379	TKTL1	1	0.0188679
BP	GO:0070169	positive regulation of biomineral tissue development	1/40	53/20700	0.0975515	0.193484	0.137379	ISG15	1	0.0188679
BP	GO:0071622	regulation of granulocyte chemotaxis	1/40	53/20700	0.0975515	0.193484	0.137379	CCL5	1	0.0188679
BP	GO:0097300	programmed necrotic cell death	1/40	53/20700	0.0975515	0.193484	0.137379	ZBP1	1	0.0188679
BP	GO:1905710	positive regulation of membrane permeability	1/40	53/20700	0.0975515	0.193484	0.137379	GZMB	1	0.0188679
BP	GO:0038093	Fc receptor signaling pathway	1/40	54/20700	0.0992998	0.195848	0.139057	FCGR3A	1	0.0185185
BP	GO:0043303	mast cell degranulation	1/40	54/20700	0.0992998	0.195848	0.139057	PTGDS	1	0.0185185
BP	GO:0017148	negative regulation of translation	2/40	276/20700	0.0993389	0.195848	0.139057	GZMB/CALR	2	0.00724638
BP	GO:0042113	B cell activation	2/40	276/20700	0.0993389	0.195848	0.139057	CD320/XBP1	2	0.00724638
BP	GO:0010518	positive regulation of phospholipase activity	1/40	55/20700	0.101045	0.197729	0.140393	CCL5	1	0.0181818
BP	GO:0010761	fibroblast migration	1/40	55/20700	0.101045	0.197729	0.140393	PDLIM1	1	0.0181818
CC	GO:0034707	chloride channel complex	1/40	55/20700	0.101045	0.197729	0.140393	CLIC3	1	0.0181818
BP	GO:0043525	positive regulation of neuron apoptotic process	1/40	55/20700	0.101045	0.197729	0.140393	CCL3	1	0.0181818
BP	GO:0052372	modulation by symbiont of entry into host	1/40	55/20700	0.101045	0.197729	0.140393	IFITM3	1	0.0181818
BP	GO:0002279	mast cell activation involved in immune response	1/40	56/20700	0.102787	0.199064	0.141341	PTGDS	1	0.0178571
BP	GO:0002707	negative regulation of lymphocyte mediated immunity	1/40	56/20700	0.102787	0.199064	0.141341	KLRC1	1	0.0178571
BP	GO:0002823	negative regulation of adaptive immune response based on somatic recombination of immune receptors built from immunoglobulin superfamily domains	1/40	56/20700	0.102787	0.199064	0.141341	KLRC1	1	0.0178571
BP	GO:0019369	arachidonic acid metabolic process	1/40	56/20700	0.102787	0.199064	0.141341	PTGDS	1	0.0178571
BP	GO:0032608	interferon-beta production	1/40	56/20700	0.102787	0.199064	0.141341	ISG15	1	0.0178571
BP	GO:0032648	regulation of interferon-beta production	1/40	56/20700	0.102787	0.199064	0.141341	ISG15	1	0.0178571
BP	GO:0070231	T cell apoptotic process	1/40	56/20700	0.102787	0.199064	0.141341	CCL5	1	0.0178571
BP	GO:0007566	embryo implantation	1/40	57/20700	0.104525	0.200365	0.142264	CALR	1	0.0175439
BP	GO:0033866	nucleoside bisphosphate biosynthetic process	1/40	57/20700	0.104525	0.200365	0.142264	ACOT7	1	0.0175439
BP	GO:0034030	ribonucleoside bisphosphate biosynthetic process	1/40	57/20700	0.104525	0.200365	0.142264	ACOT7	1	0.0175439
BP	GO:0034033	purine nucleoside bisphosphate biosynthetic process	1/40	57/20700	0.104525	0.200365	0.142264	ACOT7	1	0.0175439
BP	GO:0061756	leukocyte adhesion to vascular endothelial cell	1/40	57/20700	0.104525	0.200365	0.142264	ITGB7	1	0.0175439
BP	GO:0072523	purine-containing compound catabolic process	1/40	57/20700	0.104525	0.200365	0.142264	ACOT7	1	0.0175439
CC	GO:0098636	protein complex involved in cell adhesion	1/40	57/20700	0.104525	0.200365	0.142264	ITGB7	1	0.0175439
BP	GO:0006767	water-soluble vitamin metabolic process	1/40	58/20700	0.10626	0.203099	0.144206	TKTL1	1	0.0172414
BP	GO:0006956	complement activation	1/40	58/20700	0.10626	0.203099	0.144206	C1QA	1	0.0172414
MF	GO:0001664	G protein-coupled receptor binding	2/40	289/20700	0.107275	0.204037	0.144871	CCL5/CCL3	2	0.00692042
BP	GO:0044262	cellular carbohydrate metabolic process	2/40	290/20700	0.107892	0.204037	0.144871	IDH2/SELENOS	2	0.00689655
BP	GO:0001913	T cell mediated cytotoxicity	1/40	59/20700	0.107992	0.204037	0.144871	KLRC1	1	0.0169492
BP	GO:0001961	positive regulation of cytokine-mediated signaling pathway	1/40	59/20700	0.107992	0.204037	0.144871	ZBP1	1	0.0169492
BP	GO:0006611	protein export from nucleus	1/40	59/20700	0.107992	0.204037	0.144871	CALR	1	0.0169492
BP	GO:0008347	glial cell migration	1/40	59/20700	0.107992	0.204037	0.144871	CCL3	1	0.0169492
BP	GO:0046324	regulation of glucose import	1/40	59/20700	0.107992	0.204037	0.144871	SELENOS	1	0.0169492
BP	GO:0070228	regulation of lymphocyte apoptotic process	1/40	59/20700	0.107992	0.204037	0.144871	CCL5	1	0.0169492
BP	GO:0019932	second-messenger-mediated signaling	2/40	292/20700	0.10913	0.205891	0.146188	FCGR3A/CCL3	2	0.00684932
BP	GO:0048193	Golgi vesicle transport	2/40	294/20700	0.110372	0.207936	0.14764	LMAN2/TMED9	2	0.00680272
BP	GO:0002820	negative regulation of adaptive immune response	1/40	61/20700	0.111446	0.208466	0.148016	KLRC1	1	0.0163934
BP	GO:0034113	heterotypic cell-cell adhesion	1/40	61/20700	0.111446	0.208466	0.148016	ITGB7	1	0.0163934
BP	GO:0043903	regulation of biological process involved in symbiotic interaction	1/40	61/20700	0.111446	0.208466	0.148016	IFITM3	1	0.0163934
BP	GO:0046456	icosanoid biosynthetic process	1/40	61/20700	0.111446	0.208466	0.148016	PTGDS	1	0.0163934
BP	GO:1900024	regulation of substrate adhesion-dependent cell spreading	1/40	61/20700	0.111446	0.208466	0.148016	CALR	1	0.0163934
BP	GO:0032481	positive regulation of type I interferon production	1/40	62/20700	0.113168	0.210192	0.149242	ISG15	1	0.016129
BP	GO:0043030	regulation of macrophage activation	1/40	62/20700	0.113168	0.210192	0.149242	CCL3	1	0.016129
BP	GO:0046902	regulation of mitochondrial membrane permeability	1/40	62/20700	0.113168	0.210192	0.149242	GZMB	1	0.016129
BP	GO:0090303	positive regulation of wound healing	1/40	62/20700	0.113168	0.210192	0.149242	XBP1	1	0.016129
MF	GO:0098631	cell adhesion mediator activity	1/40	62/20700	0.113168	0.210192	0.149242	PDLIM1	1	0.016129
BP	GO:0030217	T cell differentiation	2/40	300/20700	0.11412	0.211662	0.150285	KLRC1/XBP1	2	0.00666667
BP	GO:0097193	intrinsic apoptotic signaling pathway	2/40	301/20700	0.114748	0.212186	0.150658	SELENOS/XBP1	2	0.00664452
BP	GO:0032731	positive regulation of interleukin-1 beta production	1/40	63/20700	0.114887	0.212186	0.150658	CCL3	1	0.015873
BP	GO:0033692	cellular polysaccharide biosynthetic process	1/40	63/20700	0.114887	0.212186	0.150658	SELENOS	1	0.015873
BP	GO:0019731	antibacterial humoral response	1/40	64/20700	0.116603	0.214216	0.152099	SPON2	1	0.015625
BP	GO:0048524	positive regulation of viral process	1/40	64/20700	0.116603	0.214216	0.152099	CCL5	1	0.015625
BP	GO:0051445	regulation of meiotic cell cycle	1/40	64/20700	0.116603	0.214216	0.152099	CALR	1	0.015625
BP	GO:0034249	negative regulation of amide metabolic process	2/40	304/20700	0.116638	0.214216	0.152099	GZMB/CALR	2	0.00657895
BP	GO:0030888	regulation of B cell proliferation	1/40	65/20700	0.118315	0.216691	0.153856	CD320	1	0.0153846
BP	GO:0080164	regulation of nitric oxide metabolic process	1/40	65/20700	0.118315	0.216691	0.153856	SELENOS	1	0.0153846
BP	GO:0071375	cellular response to peptide hormone stimulus	2/40	308/20700	0.11917	0.217953	0.154752	SELENOS/XBP1	2	0.00649351
BP	GO:0006903	vesicle targeting	1/40	66/20700	0.120024	0.217999	0.154785	TMED9	1	0.0151515
BP	GO:0010517	regulation of phospholipase activity	1/40	66/20700	0.120024	0.217999	0.154785	CCL5	1	0.0151515
BP	GO:0032613	interleukin-10 production	1/40	66/20700	0.120024	0.217999	0.154785	ISG15	1	0.0151515
BP	GO:0032653	regulation of interleukin-10 production	1/40	66/20700	0.120024	0.217999	0.154785	ISG15	1	0.0151515
BP	GO:0060760	positive regulation of response to cytokine stimulus	1/40	66/20700	0.120024	0.217999	0.154785	ZBP1	1	0.0151515
CC	GO:0005788	endoplasmic reticulum lumen	2/40	312/20700	0.121716	0.218383	0.155058	MANF/CALR	2	0.00641026
CC	GO:0030135	coated vesicle	2/40	312/20700	0.121716	0.218383	0.155058	LMAN2/TMED9	2	0.00641026
BP	GO:0001912	positive regulation of leukocyte mediated cytotoxicity	1/40	67/20700	0.12173	0.218383	0.155058	KLRC2	1	0.0149254
CC	GO:0005844	polysome	1/40	67/20700	0.12173	0.218383	0.155058	CALR	1	0.0149254
BP	GO:0042531	positive regulation of tyrosine phosphorylation of STAT protein	1/40	67/20700	0.12173	0.218383	0.155058	CCL5	1	0.0149254
MF	GO:0044183	protein folding chaperone	1/40	67/20700	0.12173	0.218383	0.155058	CALR	1	0.0149254
BP	GO:0051205	protein insertion into membrane	1/40	67/20700	0.12173	0.218383	0.155058	GZMB	1	0.0149254
BP	GO:0060193	positive regulation of lipase activity	1/40	67/20700	0.12173	0.218383	0.155058	CCL5	1	0.0149254
BP	GO:1901224	positive regulation of NIK/NF-kappaB signaling	1/40	67/20700	0.12173	0.218383	0.155058	CALR	1	0.0149254
BP	GO:0002704	negative regulation of leukocyte mediated immunity	1/40	68/20700	0.123433	0.220535	0.156586	KLRC1	1	0.0147059
MF	GO:0019905	syntaxin binding	1/40	68/20700	0.123433	0.220535	0.156586	TMED9	1	0.0147059
BP	GO:0045670	regulation of osteoclast differentiation	1/40	68/20700	0.123433	0.220535	0.156586	CCL3	1	0.0147059
BP	GO:0070372	regulation of ERK1 and ERK2 cascade	2/40	315/20700	0.123635	0.220596	0.156629	CCL5/CCL3	2	0.00634921
MF	GO:0042277	peptide binding	2/40	317/20700	0.124918	0.221465	0.157246	C1QA/CALR	2	0.00630915
BP	GO:0051047	positive regulation of secretion	2/40	317/20700	0.124918	0.221465	0.157246	KLRC2/XBP1	2	0.00630915
CC	GO:0001725	stress fiber	1/40	69/20700	0.125132	0.221465	0.157246	PDLIM1	1	0.0144928
BP	GO:0006081	cellular aldehyde metabolic process	1/40	69/20700	0.125132	0.221465	0.157246	IDH2	1	0.0144928
BP	GO:0045576	mast cell activation	1/40	69/20700	0.125132	0.221465	0.157246	PTGDS	1	0.0144928
CC	GO:0097517	contractile actin filament bundle	1/40	69/20700	0.125132	0.221465	0.157246	PDLIM1	1	0.0144928
BP	GO:0006790	sulfur compound metabolic process	2/40	319/20700	0.126204	0.221817	0.157496	ACOT7/TKTL1	2	0.00626959
BP	GO:0021700	developmental maturation	2/40	319/20700	0.126204	0.221817	0.157496	C1QA/CDKN1C	2	0.00626959
BP	GO:1902105	regulation of leukocyte differentiation	2/40	319/20700	0.126204	0.221817	0.157496	CCL3/XBP1	2	0.00626959
BP	GO:0000271	polysaccharide biosynthetic process	1/40	70/20700	0.126828	0.221817	0.157496	SELENOS	1	0.0142857
MF	GO:0003725	double-stranded RNA binding	1/40	70/20700	0.126828	0.221817	0.157496	ZBP1	1	0.0142857
BP	GO:0030239	myofibril assembly	1/40	70/20700	0.126828	0.221817	0.157496	MYOM2	1	0.0142857
BP	GO:0043627	response to estrogen	1/40	70/20700	0.126828	0.221817	0.157496	CKB	1	0.0142857
BP	GO:0051148	negative regulation of muscle cell differentiation	1/40	70/20700	0.126828	0.221817	0.157496	XBP1	1	0.0142857
BP	GO:0042063	gliogenesis	2/40	320/20700	0.126849	0.221817	0.157496	C1QA/CCL3	2	0.00625
BP	GO:0022409	positive regulation of cell-cell adhesion	2/40	321/20700	0.127494	0.222649	0.158087	CCL5/XBP1	2	0.00623053
BP	GO:0045600	positive regulation of fat cell differentiation	1/40	71/20700	0.128521	0.223257	0.158518	XBP1	1	0.0140845
BP	GO:0048002	antigen processing and presentation of peptide antigen	1/40	71/20700	0.128521	0.223257	0.158518	CALR	1	0.0140845
BP	GO:0055002	striated muscle cell development	1/40	71/20700	0.128521	0.223257	0.158518	MYOM2	1	0.0140845
BP	GO:0070265	necrotic cell death	1/40	71/20700	0.128521	0.223257	0.158518	ZBP1	1	0.0140845
BP	GO:0032715	negative regulation of interleukin-6 production	1/40	72/20700	0.130211	0.225003	0.159758	SELENOS	1	0.0138889
BP	GO:0033143	regulation of intracellular steroid hormone receptor signaling pathway	1/40	72/20700	0.130211	0.225003	0.159758	CALR	1	0.0138889
MF	GO:0043621	protein self-association	1/40	72/20700	0.130211	0.225003	0.159758	CCL5	1	0.0138889
BP	GO:0045665	negative regulation of neuron differentiation	1/40	72/20700	0.130211	0.225003	0.159758	CALR	1	0.0138889
BP	GO:0002440	production of molecular mediator of immune response	2/40	328/20700	0.132034	0.227854	0.161782	SPON2/XBP1	2	0.00609756
MF	GO:0005254	chloride channel activity	1/40	74/20700	0.133581	0.22932	0.162823	CLIC3	1	0.0135135
BP	GO:0031343	positive regulation of cell killing	1/40	74/20700	0.133581	0.22932	0.162823	KLRC2	1	0.0135135
BP	GO:0032732	positive regulation of interleukin-1 production	1/40	74/20700	0.133581	0.22932	0.162823	CCL3	1	0.0135135
BP	GO:0045123	cellular extravasation	1/40	74/20700	0.133581	0.22932	0.162823	ITGB7	1	0.0135135
BP	GO:0062012	regulation of small molecule metabolic process	2/40	331/20700	0.133991	0.229725	0.16311	SELENOS/CD320	2	0.0060423
BP	GO:0005977	glycogen metabolic process	1/40	75/20700	0.135261	0.2304	0.16359	SELENOS	1	0.0133333
BP	GO:0010822	positive regulation of mitochondrion organization	1/40	75/20700	0.135261	0.2304	0.16359	GZMB	1	0.0133333
BP	GO:0034637	cellular carbohydrate biosynthetic process	1/40	75/20700	0.135261	0.2304	0.16359	SELENOS	1	0.0133333
BP	GO:0046323	glucose import	1/40	75/20700	0.135261	0.2304	0.16359	SELENOS	1	0.0133333
MF	GO:0048029	monosaccharide binding	1/40	75/20700	0.135261	0.2304	0.16359	LMAN2	1	0.0133333
BP	GO:0002637	regulation of immunoglobulin production	1/40	76/20700	0.136938	0.231458	0.164341	XBP1	1	0.0131579
BP	GO:0006073	cellular glucan metabolic process	1/40	76/20700	0.136938	0.231458	0.164341	SELENOS	1	0.0131579
BP	GO:0009166	nucleotide catabolic process	1/40	76/20700	0.136938	0.231458	0.164341	ACOT7	1	0.0131579
CC	GO:0042641	actomyosin	1/40	76/20700	0.136938	0.231458	0.164341	PDLIM1	1	0.0131579
BP	GO:0044042	glucan metabolic process	1/40	76/20700	0.136938	0.231458	0.164341	SELENOS	1	0.0131579
BP	GO:1903036	positive regulation of response to wounding	1/40	76/20700	0.136938	0.231458	0.164341	XBP1	1	0.0131579
BP	GO:0015980	energy derivation by oxidation of organic compounds	2/40	337/20700	0.137926	0.232494	0.165077	IDH2/SELENOS	2	0.00593472
MF	GO:0001618	virus receptor activity	1/40	77/20700	0.138612	0.232494	0.165077	ITGB7	1	0.012987
BP	GO:0010827	regulation of glucose transmembrane transport	1/40	77/20700	0.138612	0.232494	0.165077	SELENOS	1	0.012987
BP	GO:0032729	positive regulation of type II interferon production	1/40	77/20700	0.138612	0.232494	0.165077	ISG15	1	0.012987
BP	GO:0090559	regulation of membrane permeability	1/40	77/20700	0.138612	0.232494	0.165077	GZMB	1	0.012987
BP	GO:1901568	fatty acid derivative metabolic process	1/40	77/20700	0.138612	0.232494	0.165077	ACOT7	1	0.012987
BP	GO:0048545	response to steroid hormone	2/40	339/20700	0.139244	0.233256	0.165618	PTGDS/CALR	2	0.00589971
BP	GO:0002220	innate immune response activating cell surface receptor signaling pathway	1/40	78/20700	0.140283	0.233509	0.165798	KLRC2	1	0.0128205
CC	GO:0030670	phagocytic vesicle membrane	1/40	78/20700	0.140283	0.233509	0.165798	CALR	1	0.0128205
CC	GO:0032432	actin filament bundle	1/40	78/20700	0.140283	0.233509	0.165798	PDLIM1	1	0.0128205
BP	GO:0032720	negative regulation of tumor necrosis factor production	1/40	78/20700	0.140283	0.233509	0.165798	SELENOS	1	0.0128205
MF	GO:0140272	exogenous protein binding	1/40	78/20700	0.140283	0.233509	0.165798	ITGB7	1	0.0128205
BP	GO:0070371	ERK1 and ERK2 cascade	2/40	341/20700	0.140564	0.233681	0.16592	CCL5/CCL3	2	0.0058651
BP	GO:0019362	pyridine nucleotide metabolic process	1/40	79/20700	0.141951	0.235391	0.167134	IDH2	1	0.0126582
BP	GO:0046496	nicotinamide nucleotide metabolic process	1/40	79/20700	0.141951	0.235391	0.167134	IDH2	1	0.0126582
BP	GO:0002720	positive regulation of cytokine production involved in immune response	1/40	80/20700	0.143615	0.236363	0.167824	SPON2	1	0.0125
MF	GO:0033293	monocarboxylic acid binding	1/40	80/20700	0.143615	0.236363	0.167824	PTGDS	1	0.0125
BP	GO:0045921	positive regulation of exocytosis	1/40	80/20700	0.143615	0.236363	0.167824	KLRC2	1	0.0125
BP	GO:0070227	lymphocyte apoptotic process	1/40	80/20700	0.143615	0.236363	0.167824	CCL5	1	0.0125
BP	GO:0071230	cellular response to amino acid stimulus	1/40	80/20700	0.143615	0.236363	0.167824	XBP1	1	0.0125
BP	GO:1903556	negative regulation of tumor necrosis factor superfamily cytokine production	1/40	80/20700	0.143615	0.236363	0.167824	SELENOS	1	0.0125
CC	GO:0030139	endocytic vesicle	2/40	347/20700	0.144542	0.237295	0.168485	GNLY/CALR	2	0.00576369
BP	GO:0051235	maintenance of location	2/40	347/20700	0.144542	0.237295	0.168485	CCL3/CALR	2	0.00576369
CC	GO:0005791	rough endoplasmic reticulum	1/40	82/20700	0.146934	0.239132	0.16979	PTGDS	1	0.0121951
BP	GO:0006446	regulation of translational initiation	1/40	82/20700	0.146934	0.239132	0.16979	CCL5	1	0.0121951
BP	GO:0006900	vesicle budding from membrane	1/40	82/20700	0.146934	0.239132	0.16979	TMED9	1	0.0121951
MF	GO:0016209	antioxidant activity	1/40	82/20700	0.146934	0.239132	0.16979	SELENOS	1	0.0121951
BP	GO:0042509	regulation of tyrosine phosphorylation of STAT protein	1/40	82/20700	0.146934	0.239132	0.16979	CCL5	1	0.0121951
BP	GO:0050848	regulation of calcium-mediated signaling	1/40	82/20700	0.146934	0.239132	0.16979	CCL3	1	0.0121951
BP	GO:0061844	antimicrobial humoral immune response mediated by antimicrobial peptide	1/40	82/20700	0.146934	0.239132	0.16979	GNLY	1	0.0121951
CC	GO:0005901	caveola	1/40	83/20700	0.148589	0.240338	0.170646	CD320	1	0.0120482
BP	GO:0014068	positive regulation of phosphatidylinositol 3-kinase signaling	1/40	83/20700	0.148589	0.240338	0.170646	CCL5	1	0.0120482
MF	GO:0038024	cargo receptor activity	1/40	83/20700	0.148589	0.240338	0.170646	CD320	1	0.0120482
BP	GO:0046209	nitric oxide metabolic process	1/40	83/20700	0.148589	0.240338	0.170646	SELENOS	1	0.0120482
BP	GO:0072527	pyrimidine-containing compound metabolic process	1/40	83/20700	0.148589	0.240338	0.170646	TKTL1	1	0.0120482
BP	GO:0006094	gluconeogenesis	1/40	84/20700	0.150241	0.242117	0.171909	SELENOS	1	0.0119048
MF	GO:0042562	hormone binding	1/40	84/20700	0.150241	0.242117	0.171909	CALR	1	0.0119048
BP	GO:2001057	reactive nitrogen species metabolic process	1/40	84/20700	0.150241	0.242117	0.171909	SELENOS	1	0.0119048
MF	GO:0001540	amyloid-beta binding	1/40	85/20700	0.15189	0.243283	0.172737	C1QA	1	0.0117647
CC	GO:0005581	collagen trimer	1/40	85/20700	0.15189	0.243283	0.172737	C1QA	1	0.0117647
BP	GO:0031397	negative regulation of protein ubiquitination	1/40	85/20700	0.15189	0.243283	0.172737	ISG15	1	0.0117647
BP	GO:0072524	pyridine-containing compound metabolic process	1/40	85/20700	0.15189	0.243283	0.172737	IDH2	1	0.0117647
BP	GO:1901292	nucleoside phosphate catabolic process	1/40	85/20700	0.15189	0.243283	0.172737	ACOT7	1	0.0117647
BP	GO:0031589	cell-substrate adhesion	2/40	359/20700	0.15257	0.244075	0.1733	ITGB7/CALR	2	0.00557103
BP	GO:0007260	tyrosine phosphorylation of STAT protein	1/40	86/20700	0.153536	0.244135	0.173342	CCL5	1	0.0116279
MF	GO:0008081	phosphoric diester hydrolase activity	1/40	86/20700	0.153536	0.244135	0.173342	CCL5	1	0.0116279
BP	GO:0032418	lysosome localization	1/40	86/20700	0.153536	0.244135	0.173342	PTGDS	1	0.0116279
MF	GO:0051117	ATPase binding	1/40	86/20700	0.153536	0.244135	0.173342	SELENOS	1	0.0116279
BP	GO:1990849	vacuolar localization	1/40	86/20700	0.153536	0.244135	0.173342	PTGDS	1	0.0116279
BP	GO:0002088	lens development in camera-type eye	1/40	87/20700	0.155178	0.245559	0.174353	CDKN1C	1	0.0114943
MF	GO:0005253	monoatomic anion channel activity	1/40	87/20700	0.155178	0.245559	0.174353	CLIC3	1	0.0114943
BP	GO:0019319	hexose biosynthetic process	1/40	87/20700	0.155178	0.245559	0.174353	SELENOS	1	0.0114943
BP	GO:0048708	astrocyte differentiation	1/40	87/20700	0.155178	0.245559	0.174353	C1QA	1	0.0114943
BP	GO:0043087	regulation of GTPase activity	2/40	364/20700	0.155942	0.246471	0.175001	CCL5/CCL3	2	0.00549451
BP	GO:0006066	alcohol metabolic process	2/40	366/20700	0.157295	0.24831	0.176307	TKTL1/IDH2	2	0.00546448
BP	GO:0001892	embryonic placenta development	1/40	89/20700	0.158454	0.248351	0.176336	CDKN1C	1	0.011236
BP	GO:0002312	B cell activation involved in immune response	1/40	89/20700	0.158454	0.248351	0.176336	XBP1	1	0.011236
BP	GO:0006112	energy reserve metabolic process	1/40	89/20700	0.158454	0.248351	0.176336	SELENOS	1	0.011236
BP	GO:0007589	body fluid secretion	1/40	89/20700	0.158454	0.248351	0.176336	XBP1	1	0.011236
BP	GO:0060191	regulation of lipase activity	1/40	89/20700	0.158454	0.248351	0.176336	CCL5	1	0.011236
BP	GO:0071229	cellular response to acid chemical	1/40	89/20700	0.158454	0.248351	0.176336	XBP1	1	0.011236
BP	GO:0014910	regulation of smooth muscle cell migration	1/40	90/20700	0.160087	0.250612	0.177941	CCL5	1	0.0111111
CC	GO:0005798	Golgi-associated vesicle	1/40	91/20700	0.161717	0.252563	0.179326	TMED9	1	0.010989
CC	GO:0035578	azurophil granule lumen	1/40	91/20700	0.161717	0.252563	0.179326	PRSS57	1	0.010989
BP	GO:1901653	cellular response to peptide	2/40	375/20700	0.163411	0.254906	0.18099	SELENOS/XBP1	2	0.00533333
BP	GO:0050863	regulation of T cell activation	2/40	377/20700	0.164777	0.256725	0.182282	CCL5/XBP1	2	0.00530504
BP	GO:0061912	selective autophagy	1/40	93/20700	0.164968	0.256725	0.182282	CALR	1	0.0107527
BP	GO:1903037	regulation of leukocyte cell-cell adhesion	2/40	378/20700	0.16546	0.257187	0.182609	CCL5/XBP1	2	0.00529101
BP	GO:0006637	acyl-CoA metabolic process	1/40	94/20700	0.166589	0.258331	0.183422	ACOT7	1	0.0106383
BP	GO:0035383	thioester metabolic process	1/40	94/20700	0.166589	0.258331	0.183422	ACOT7	1	0.0106383
BP	GO:2001233	regulation of apoptotic signaling pathway	2/40	381/20700	0.167514	0.259459	0.184222	SELENOS/XBP1	2	0.00524934
BP	GO:0043648	dicarboxylic acid metabolic process	1/40	95/20700	0.168207	0.25992	0.18455	IDH2	1	0.0105263
BP	GO:0045638	negative regulation of myeloid cell differentiation	1/40	95/20700	0.168207	0.25992	0.18455	CCL3	1	0.0105263
BP	GO:0031507	heterochromatin formation	1/40	96/20700	0.169821	0.261493	0.185667	CDKN1C	1	0.0104167
BP	GO:0044264	cellular polysaccharide metabolic process	1/40	96/20700	0.169821	0.261493	0.185667	SELENOS	1	0.0104167
BP	GO:0046364	monosaccharide biosynthetic process	1/40	96/20700	0.169821	0.261493	0.185667	SELENOS	1	0.0104167
BP	GO:0002709	regulation of T cell mediated immunity	1/40	97/20700	0.171433	0.262438	0.186338	KLRC1	1	0.0103093
BP	GO:0014909	smooth muscle cell migration	1/40	97/20700	0.171433	0.262438	0.186338	CCL5	1	0.0103093
BP	GO:0034109	homotypic cell-cell adhesion	1/40	97/20700	0.171433	0.262438	0.186338	CCL5	1	0.0103093
BP	GO:0051153	regulation of striated muscle cell differentiation	1/40	97/20700	0.171433	0.262438	0.186338	XBP1	1	0.0103093
BP	GO:1903321	negative regulation of protein modification by small protein conjugation or removal	1/40	97/20700	0.171433	0.262438	0.186338	ISG15	1	0.0103093
BP	GO:0150063	visual system development	2/40	389/20700	0.173012	0.264286	0.18765	C1QA/CDKN1C	2	0.00514139
BP	GO:1902476	chloride transmembrane transport	1/40	98/20700	0.173042	0.264286	0.18765	CLIC3	1	0.0102041
BP	GO:0042632	cholesterol homeostasis	1/40	99/20700	0.174647	0.265812	0.188733	XBP1	1	0.010101
BP	GO:0048661	positive regulation of smooth muscle cell proliferation	1/40	99/20700	0.174647	0.265812	0.188733	CCL5	1	0.010101
BP	GO:0098869	cellular oxidant detoxification	1/40	99/20700	0.174647	0.265812	0.188733	SELENOS	1	0.010101
BP	GO:0055092	sterol homeostasis	1/40	100/20700	0.17625	0.267941	0.190245	XBP1	1	0.01
BP	GO:0048880	sensory system development	2/40	395/20700	0.177157	0.269008	0.191003	C1QA/CDKN1C	2	0.00506329
BP	GO:0043255	regulation of carbohydrate biosynthetic process	1/40	101/20700	0.177849	0.269749	0.191529	SELENOS	1	0.00990099
CC	GO:0005881	cytoplasmic microtubule	1/40	102/20700	0.179446	0.27092	0.19236	SELENOS	1	0.00980392
BP	GO:0021510	spinal cord development	1/40	102/20700	0.179446	0.27092	0.19236	CD320	1	0.00980392
BP	GO:0030316	osteoclast differentiation	1/40	102/20700	0.179446	0.27092	0.19236	CCL3	1	0.00980392
BP	GO:1905477	positive regulation of protein localization to membrane	1/40	102/20700	0.179446	0.27092	0.19236	GZMB	1	0.00980392
BP	GO:0010906	regulation of glucose metabolic process	1/40	103/20700	0.181039	0.272076	0.193181	SELENOS	1	0.00970874
BP	GO:0019233	sensory perception of pain	1/40	103/20700	0.181039	0.272076	0.193181	CCL3	1	0.00970874
BP	GO:0042100	B cell proliferation	1/40	103/20700	0.181039	0.272076	0.193181	CD320	1	0.00970874
BP	GO:0045639	positive regulation of myeloid cell differentiation	1/40	103/20700	0.181039	0.272076	0.193181	ISG15	1	0.00970874
MF	GO:0004620	phospholipase activity	1/40	104/20700	0.18263	0.273218	0.193992	CCL5	1	0.00961538
BP	GO:0032479	regulation of type I interferon production	1/40	104/20700	0.18263	0.273218	0.193992	ISG15	1	0.00961538
BP	GO:0032606	type I interferon production	1/40	104/20700	0.18263	0.273218	0.193992	ISG15	1	0.00961538
MF	GO:0051087	chaperone binding	1/40	104/20700	0.18263	0.273218	0.193992	CALR	1	0.00961538
CC	GO:0005884	actin filament	1/40	105/20700	0.184217	0.274034	0.194571	PDLIM1	1	0.00952381
BP	GO:0021549	cerebellum development	1/40	105/20700	0.184217	0.274034	0.194571	CKB	1	0.00952381
BP	GO:0042102	positive regulation of T cell proliferation	1/40	105/20700	0.184217	0.274034	0.194571	CCL5	1	0.00952381
BP	GO:0046425	regulation of receptor signaling pathway via JAK-STAT	1/40	105/20700	0.184217	0.274034	0.194571	CCL5	1	0.00952381
BP	GO:0070828	heterochromatin organization	1/40	105/20700	0.184217	0.274034	0.194571	CDKN1C	1	0.00952381
MF	GO:0000149	SNARE binding	1/40	107/20700	0.187383	0.277175	0.196802	TMED9	1	0.00934579
BP	GO:0005976	polysaccharide metabolic process	1/40	107/20700	0.187383	0.277175	0.196802	SELENOS	1	0.00934579
MF	GO:0015108	chloride transmembrane transporter activity	1/40	107/20700	0.187383	0.277175	0.196802	CLIC3	1	0.00934579
BP	GO:0034308	primary alcohol metabolic process	1/40	107/20700	0.187383	0.277175	0.196802	TKTL1	1	0.00934579
BP	GO:1901655	cellular response to ketone	1/40	107/20700	0.187383	0.277175	0.196802	CKB	1	0.00934579
BP	GO:0090398	cellular senescence	1/40	108/20700	0.188962	0.279196	0.198236	CALR	1	0.00925926
BP	GO:0030038	contractile actin filament bundle assembly	1/40	109/20700	0.190537	0.279508	0.198458	PDLIM1	1	0.00917431
BP	GO:0032147	activation of protein kinase activity	1/40	109/20700	0.190537	0.279508	0.198458	CCL5	1	0.00917431
BP	GO:0034766	negative regulation of monoatomic ion transmembrane transport	1/40	109/20700	0.190537	0.279508	0.198458	YWHAQ	1	0.00917431
BP	GO:0043149	stress fiber assembly	1/40	109/20700	0.190537	0.279508	0.198458	PDLIM1	1	0.00917431
BP	GO:0045814	negative regulation of gene expression, epigenetic	1/40	109/20700	0.190537	0.279508	0.198458	CDKN1C	1	0.00917431
BP	GO:1902106	negative regulation of leukocyte differentiation	1/40	109/20700	0.190537	0.279508	0.198458	CCL3	1	0.00917431
CC	GO:0005765	lysosomal membrane	2/40	415/20700	0.191086	0.279508	0.198458	IFITM3/NKG7	2	0.00481928
CC	GO:0062023	collagen-containing extracellular matrix	2/40	415/20700	0.191086	0.279508	0.198458	C1QA/CALR	2	0.00481928
CC	GO:0098852	lytic vacuole membrane	2/40	415/20700	0.191086	0.279508	0.198458	IFITM3/NKG7	2	0.00481928
BP	GO:0014812	muscle cell migration	1/40	110/20700	0.192109	0.280382	0.199078	CCL5	1	0.00909091
BP	GO:1901222	regulation of NIK/NF-kappaB signaling	1/40	110/20700	0.192109	0.280382	0.199078	CALR	1	0.00909091
BP	GO:0008637	apoptotic mitochondrial changes	1/40	111/20700	0.193679	0.282354	0.200479	GZMB	1	0.00900901
BP	GO:0050678	regulation of epithelial cell proliferation	2/40	419/20700	0.193891	0.282354	0.200479	CDKN1C/XBP1	2	0.00477327
BP	GO:0014066	regulation of phosphatidylinositol 3-kinase signaling	1/40	112/20700	0.195245	0.283386	0.201212	CCL5	1	0.00892857
BP	GO:0032611	interleukin-1 beta production	1/40	112/20700	0.195245	0.283386	0.201212	CCL3	1	0.00892857
BP	GO:0032651	regulation of interleukin-1 beta production	1/40	112/20700	0.195245	0.283386	0.201212	CCL3	1	0.00892857
BP	GO:0003002	regionalization	2/40	422/20700	0.195998	0.283852	0.201542	HES4/C1QA	2	0.00473934
BP	GO:0030098	lymphocyte differentiation	2/40	422/20700	0.195998	0.283852	0.201542	KLRC1/XBP1	2	0.00473934
BP	GO:0010959	regulation of metal ion transport	2/40	423/20700	0.196701	0.284088	0.20171	CCL5/CCL3	2	0.00472813
BP	GO:0006821	chloride transport	1/40	113/20700	0.196809	0.284088	0.20171	CLIC3	1	0.00884956
BP	GO:0044344	cellular response to fibroblast growth factor stimulus	1/40	113/20700	0.196809	0.284088	0.20171	CCL5	1	0.00884956
BP	GO:0019882	antigen processing and presentation	1/40	114/20700	0.19837	0.285089	0.20242	CALR	1	0.00877193
BP	GO:0033559	unsaturated fatty acid metabolic process	1/40	114/20700	0.19837	0.285089	0.20242	PTGDS	1	0.00877193
CC	GO:0044853	plasma membrane raft	1/40	114/20700	0.19837	0.285089	0.20242	CD320	1	0.00877193
BP	GO:1904659	glucose transmembrane transport	1/40	114/20700	0.19837	0.285089	0.20242	SELENOS	1	0.00877193
BP	GO:0043434	response to peptide hormone	2/40	427/20700	0.199517	0.285455	0.202681	SELENOS/XBP1	2	0.00468384
BP	GO:0022037	metencephalon development	1/40	115/20700	0.199927	0.285455	0.202681	CKB	1	0.00869565
BP	GO:0030518	intracellular steroid hormone receptor signaling pathway	1/40	115/20700	0.199927	0.285455	0.202681	CALR	1	0.00869565
BP	GO:0035710	CD4-positive, alpha-beta T cell activation	1/40	115/20700	0.199927	0.285455	0.202681	NKG7	1	0.00869565
BP	GO:1903707	negative regulation of hemopoiesis	1/40	115/20700	0.199927	0.285455	0.202681	CCL3	1	0.00869565
BP	GO:1990748	cellular detoxification	1/40	115/20700	0.199927	0.285455	0.202681	SELENOS	1	0.00869565
BP	GO:0042752	regulation of circadian rhythm	1/40	116/20700	0.201482	0.286431	0.203373	PTGDS	1	0.00862069
BP	GO:0045582	positive regulation of T cell differentiation	1/40	116/20700	0.201482	0.286431	0.203373	XBP1	1	0.00862069
BP	GO:1904029	regulation of cyclin-dependent protein kinase activity	1/40	116/20700	0.201482	0.286431	0.203373	CDKN1C	1	0.00862069
BP	GO:1904892	regulation of receptor signaling pathway via STAT	1/40	116/20700	0.201482	0.286431	0.203373	CCL5	1	0.00862069
BP	GO:0008645	hexose transmembrane transport	1/40	117/20700	0.203034	0.288325	0.204718	SELENOS	1	0.00854701
BP	GO:0006979	response to oxidative stress	2/40	434/20700	0.204458	0.289275	0.205393	PDLIM1/SELENOS	2	0.00460829
BP	GO:0032609	type II interferon production	1/40	118/20700	0.204582	0.289275	0.205393	ISG15	1	0.00847458
BP	GO:0032649	regulation of type II interferon production	1/40	118/20700	0.204582	0.289275	0.205393	ISG15	1	0.00847458
BP	GO:0051897	positive regulation of protein kinase B signaling	1/40	118/20700	0.204582	0.289275	0.205393	CCL3	1	0.00847458
BP	GO:0002718	regulation of cytokine production involved in immune response	1/40	119/20700	0.206128	0.290835	0.206501	SPON2	1	0.00840336
BP	GO:0021782	glial cell development	1/40	119/20700	0.206128	0.290835	0.206501	C1QA	1	0.00840336
BP	GO:0007006	mitochondrial membrane organization	1/40	120/20700	0.207671	0.291449	0.206936	GZMB	1	0.00833333
BP	GO:0015749	monosaccharide transmembrane transport	1/40	120/20700	0.207671	0.291449	0.206936	SELENOS	1	0.00833333
BP	GO:0032355	response to estradiol	1/40	120/20700	0.207671	0.291449	0.206936	CALR	1	0.00833333
BP	GO:0043200	response to amino acid	1/40	120/20700	0.207671	0.291449	0.206936	XBP1	1	0.00833333
BP	GO:0071774	response to fibroblast growth factor	1/40	120/20700	0.207671	0.291449	0.206936	CCL5	1	0.00833333
BP	GO:0043161	proteasome-mediated ubiquitin-dependent protein catabolic process	2/40	439/20700	0.207997	0.291594	0.20704	SELENOS/CALR	2	0.00455581
BP	GO:0002367	cytokine production involved in immune response	1/40	121/20700	0.209211	0.292612	0.207762	SPON2	1	0.00826446
BP	GO:0048732	gland development	2/40	441/20700	0.209414	0.292612	0.207762	CDKN1C/XBP1	2	0.00453515
BP	GO:0002698	negative regulation of immune effector process	1/40	122/20700	0.210748	0.292612	0.207762	KLRC1	1	0.00819672
BP	GO:0033865	nucleoside bisphosphate metabolic process	1/40	122/20700	0.210748	0.292612	0.207762	ACOT7	1	0.00819672
BP	GO:0033875	ribonucleoside bisphosphate metabolic process	1/40	122/20700	0.210748	0.292612	0.207762	ACOT7	1	0.00819672
BP	GO:0034032	purine nucleoside bisphosphate metabolic process	1/40	122/20700	0.210748	0.292612	0.207762	ACOT7	1	0.00819672
MF	GO:0051082	unfolded protein binding	1/40	122/20700	0.210748	0.292612	0.207762	CALR	1	0.00819672
BP	GO:0090100	positive regulation of transmembrane receptor protein serine/threonine kinase signaling pathway	1/40	122/20700	0.210748	0.292612	0.207762	CDKN1C	1	0.00819672
BP	GO:0098661	inorganic anion transmembrane transport	1/40	122/20700	0.210748	0.292612	0.207762	CLIC3	1	0.00819672
BP	GO:0051656	establishment of organelle localization	2/40	445/20700	0.212252	0.292612	0.207762	TMED9/PTGDS	2	0.00449438
BP	GO:0002761	regulation of myeloid leukocyte differentiation	1/40	123/20700	0.212282	0.292612	0.207762	CCL3	1	0.00813008
BP	GO:0006413	translational initiation	1/40	123/20700	0.212282	0.292612	0.207762	CCL5	1	0.00813008
MF	GO:0008509	monoatomic anion transmembrane transporter activity	1/40	123/20700	0.212282	0.292612	0.207762	CLIC3	1	0.00813008
MF	GO:0016616	oxidoreductase activity, acting on the CH-OH group of donors, NAD or NADP as acceptor	1/40	123/20700	0.212282	0.292612	0.207762	IDH2	1	0.00813008
BP	GO:0022612	gland morphogenesis	1/40	123/20700	0.212282	0.292612	0.207762	XBP1	1	0.00813008
BP	GO:0072655	establishment of protein localization to mitochondrion	1/40	123/20700	0.212282	0.292612	0.207762	GZMB	1	0.00813008
BP	GO:0006575	cellular modified amino acid metabolic process	1/40	124/20700	0.213814	0.294106	0.208823	CKB	1	0.00806452
BP	GO:0097237	cellular response to toxic substance	1/40	124/20700	0.213814	0.294106	0.208823	SELENOS	1	0.00806452
BP	GO:0002456	T cell mediated immunity	1/40	125/20700	0.215342	0.294974	0.209439	KLRC1	1	0.008
BP	GO:0006690	icosanoid metabolic process	1/40	125/20700	0.215342	0.294974	0.209439	PTGDS	1	0.008
BP	GO:0010811	positive regulation of cell-substrate adhesion	1/40	125/20700	0.215342	0.294974	0.209439	CALR	1	0.008
BP	GO:0098656	monoatomic anion transmembrane transport	1/40	125/20700	0.215342	0.294974	0.209439	CLIC3	1	0.008
BP	GO:0000280	nuclear division	2/40	450/20700	0.215806	0.295301	0.209671	CDKN1C/CALR	2	0.00444444
BP	GO:0002708	positive regulation of lymphocyte mediated immunity	1/40	126/20700	0.216867	0.295831	0.210047	KLRC2	1	0.00793651
BP	GO:0010927	cellular component assembly involved in morphogenesis	1/40	126/20700	0.216867	0.295831	0.210047	MYOM2	1	0.00793651
MF	GO:0016298	lipase activity	1/40	126/20700	0.216867	0.295831	0.210047	CCL5	1	0.00793651
BP	GO:0014902	myotube differentiation	1/40	127/20700	0.21839	0.297291	0.211084	XBP1	1	0.00787402
BP	GO:0055007	cardiac muscle cell differentiation	1/40	127/20700	0.21839	0.297291	0.211084	CALR	1	0.00787402
BP	GO:0006816	calcium ion transport	2/40	455/20700	0.219365	0.298309	0.211808	CCL5/CCL3	2	0.0043956
MF	GO:0031072	heat shock protein binding	1/40	128/20700	0.21991	0.298741	0.212114	LMAN2	1	0.0078125
CC	GO:0030018	Z disc	1/40	129/20700	0.221427	0.300181	0.213137	PDLIM1	1	0.00775194
MF	GO:0044325	transmembrane transporter binding	1/40	129/20700	0.221427	0.300181	0.213137	YWHAQ	1	0.00775194
CC	GO:0005774	vacuolar membrane	2/40	460/20700	0.222931	0.300684	0.213493	IFITM3/NKG7	2	0.00434783
BP	GO:0030218	erythrocyte differentiation	1/40	130/20700	0.22294	0.300684	0.213493	ISG15	1	0.00769231
BP	GO:0045621	positive regulation of lymphocyte differentiation	1/40	130/20700	0.22294	0.300684	0.213493	XBP1	1	0.00769231
BP	GO:0051209	release of sequestered calcium ion into cytosol	1/40	130/20700	0.22294	0.300684	0.213493	CCL3	1	0.00769231
BP	GO:1903305	regulation of regulated secretory pathway	1/40	130/20700	0.22294	0.300684	0.213493	KLRC2	1	0.00769231
BP	GO:0010595	positive regulation of endothelial cell migration	1/40	131/20700	0.224452	0.301177	0.213844	CALR	1	0.00763359
MF	GO:0016810	hydrolase activity, acting on carbon-nitrogen (but not peptide) bonds	1/40	131/20700	0.224452	0.301177	0.213844	ZBP1	1	0.00763359
BP	GO:0032612	interleukin-1 production	1/40	131/20700	0.224452	0.301177	0.213844	CCL3	1	0.00763359
BP	GO:0032652	regulation of interleukin-1 production	1/40	131/20700	0.224452	0.301177	0.213844	CCL3	1	0.00763359
BP	GO:0051283	negative regulation of sequestering of calcium ion	1/40	131/20700	0.224452	0.301177	0.213844	CCL3	1	0.00763359
MF	GO:0019838	growth factor binding	1/40	132/20700	0.22596	0.302892	0.215061	FGFBP2	1	0.00757576
MF	GO:0016614	oxidoreductase activity, acting on CH-OH group of donors	1/40	133/20700	0.227465	0.30398	0.215834	IDH2	1	0.0075188
BP	GO:0034219	carbohydrate transmembrane transport	1/40	133/20700	0.227465	0.30398	0.215834	SELENOS	1	0.0075188
BP	GO:0051282	regulation of sequestering of calcium ion	1/40	133/20700	0.227465	0.30398	0.215834	CCL3	1	0.0075188
BP	GO:0007389	pattern specification process	2/40	467/20700	0.227931	0.304294	0.216056	HES4/C1QA	2	0.00428266
MF	GO:0030295	protein kinase activator activity	1/40	135/20700	0.230467	0.306745	0.217797	CCL5	1	0.00740741
BP	GO:0043401	steroid hormone mediated signaling pathway	1/40	135/20700	0.230467	0.306745	0.217797	CALR	1	0.00740741
BP	GO:0043467	regulation of generation of precursor metabolites and energy	1/40	135/20700	0.230467	0.306745	0.217797	SELENOS	1	0.00740741
BP	GO:0001101	response to acid chemical	1/40	136/20700	0.231964	0.307803	0.218548	XBP1	1	0.00735294
BP	GO:0030879	mammary gland development	1/40	136/20700	0.231964	0.307803	0.218548	XBP1	1	0.00735294
BP	GO:0071333	cellular response to glucose stimulus	1/40	136/20700	0.231964	0.307803	0.218548	XBP1	1	0.00735294
BP	GO:1903131	mononuclear cell differentiation	2/40	474/20700	0.232941	0.30854	0.219071	KLRC1/XBP1	2	0.00421941
BP	GO:0008277	regulation of G protein-coupled receptor signaling pathway	1/40	137/20700	0.233458	0.30854	0.219071	CCL5	1	0.00729927
BP	GO:0035270	endocrine system development	1/40	137/20700	0.233458	0.30854	0.219071	CDKN1C	1	0.00729927
BP	GO:0061041	regulation of wound healing	1/40	137/20700	0.233458	0.30854	0.219071	XBP1	1	0.00729927
MF	GO:0002020	protease binding	1/40	138/20700	0.234949	0.309267	0.219588	SELENOS	1	0.00724638
BP	GO:0008360	regulation of cell shape	1/40	138/20700	0.234949	0.309267	0.219588	CCL3	1	0.00724638
MF	GO:0016922	nuclear receptor binding	1/40	138/20700	0.234949	0.309267	0.219588	CALR	1	0.00724638
BP	GO:0071331	cellular response to hexose stimulus	1/40	138/20700	0.234949	0.309267	0.219588	XBP1	1	0.00724638
BP	GO:0034765	regulation of monoatomic ion transmembrane transport	2/40	478/20700	0.235807	0.310086	0.220169	YWHAQ/CLIC3	2	0.0041841
BP	GO:0034101	erythrocyte homeostasis	1/40	139/20700	0.236437	0.310604	0.220537	ISG15	1	0.00719424
BP	GO:0043271	negative regulation of monoatomic ion transport	1/40	140/20700	0.237923	0.311933	0.22148	YWHAQ	1	0.00714286
BP	GO:0071326	cellular response to monosaccharide stimulus	1/40	140/20700	0.237923	0.311933	0.22148	XBP1	1	0.00714286
BP	GO:0051051	negative regulation of transport	2/40	483/20700	0.239393	0.31201	0.221535	YWHAQ/SELENOS	2	0.00414079
CC	GO:0001669	acrosomal vesicle	1/40	141/20700	0.239405	0.31201	0.221535	CALR	1	0.0070922
MF	GO:0015103	inorganic anion transmembrane transporter activity	1/40	141/20700	0.239405	0.31201	0.221535	CLIC3	1	0.0070922
MF	GO:0019209	kinase activator activity	1/40	141/20700	0.239405	0.31201	0.221535	CCL5	1	0.0070922
CC	GO:0031674	I band	1/40	141/20700	0.239405	0.31201	0.221535	PDLIM1	1	0.0070922
BP	GO:0045727	positive regulation of translation	1/40	141/20700	0.239405	0.31201	0.221535	CCL5	1	0.0070922
BP	GO:0001889	liver development	1/40	142/20700	0.240885	0.313008	0.222244	XBP1	1	0.00704225
BP	GO:0038061	NIK/NF-kappaB signaling	1/40	142/20700	0.240885	0.313008	0.222244	CALR	1	0.00704225
BP	GO:0051384	response to glucocorticoid	1/40	142/20700	0.240885	0.313008	0.222244	PTGDS	1	0.00704225
CC	GO:0005777	peroxisome	1/40	143/20700	0.242362	0.314306	0.223165	IDH2	1	0.00699301
CC	GO:0042579	microbody	1/40	143/20700	0.242362	0.314306	0.223165	IDH2	1	0.00699301
BP	GO:0050673	epithelial cell proliferation	2/40	488/20700	0.242983	0.314801	0.223517	CDKN1C/XBP1	2	0.00409836
BP	GO:0098754	detoxification	1/40	144/20700	0.243836	0.315595	0.224081	SELENOS	1	0.00694444
CC	GO:0005635	nuclear envelope	2/40	490/20700	0.24442	0.315945	0.224329	PTGDS/CALR	2	0.00408163
BP	GO:0022407	regulation of cell-cell adhesion	2/40	491/20700	0.245138	0.315945	0.224329	CCL5/XBP1	2	0.00407332
BP	GO:0035264	multicellular organism growth	1/40	145/20700	0.245308	0.315945	0.224329	CDKN1C	1	0.00689655
BP	GO:0051783	regulation of nuclear division	1/40	145/20700	0.245308	0.315945	0.224329	CALR	1	0.00689655
BP	GO:0061008	hepaticobiliary system development	1/40	145/20700	0.245308	0.315945	0.224329	XBP1	1	0.00689655
BP	GO:0045598	regulation of fat cell differentiation	1/40	146/20700	0.246776	0.317215	0.225231	XBP1	1	0.00684932
BP	GO:0055123	digestive system development	1/40	146/20700	0.246776	0.317215	0.225231	CDKN1C	1	0.00684932
BP	GO:0043410	positive regulation of MAPK cascade	2/40	495/20700	0.248014	0.318166	0.225906	CCL5/CCL3	2	0.0040404
BP	GO:0006820	monoatomic anion transport	1/40	147/20700	0.248242	0.318166	0.225906	CLIC3	1	0.00680272
MF	GO:0046906	tetrapyrrole binding	1/40	147/20700	0.248242	0.318166	0.225906	CD320	1	0.00680272
BP	GO:0048285	organelle fission	2/40	497/20700	0.249452	0.319108	0.226575	CDKN1C/CALR	2	0.00402414
BP	GO:0002705	positive regulation of leukocyte mediated immunity	1/40	148/20700	0.249705	0.319108	0.226575	KLRC2	1	0.00675676
BP	GO:0017015	regulation of transforming growth factor beta receptor signaling pathway	1/40	148/20700	0.249705	0.319108	0.226575	CDKN1C	1	0.00675676
BP	GO:0031644	regulation of nervous system process	1/40	150/20700	0.252623	0.322211	0.228778	CCL3	1	0.00666667
BP	GO:1902652	secondary alcohol metabolic process	1/40	150/20700	0.252623	0.322211	0.228778	IDH2	1	0.00666667
BP	GO:0010821	regulation of mitochondrion organization	1/40	151/20700	0.254078	0.323439	0.22965	GZMB	1	0.00662252
BP	GO:1903844	regulation of cellular response to transforming growth factor beta stimulus	1/40	151/20700	0.254078	0.323439	0.22965	CDKN1C	1	0.00662252
BP	GO:0001890	placenta development	1/40	152/20700	0.25553	0.324033	0.230072	CDKN1C	1	0.00657895
MF	GO:0005506	iron ion binding	1/40	152/20700	0.25553	0.324033	0.230072	CALR	1	0.00657895
BP	GO:0010675	regulation of cellular carbohydrate metabolic process	1/40	152/20700	0.25553	0.324033	0.230072	SELENOS	1	0.00657895
BP	GO:0071322	cellular response to carbohydrate stimulus	1/40	152/20700	0.25553	0.324033	0.230072	XBP1	1	0.00657895
BP	GO:0030183	B cell differentiation	1/40	153/20700	0.256979	0.325556	0.231154	XBP1	1	0.00653595
MF	GO:0016853	isomerase activity	1/40	154/20700	0.258426	0.327074	0.232231	PTGDS	1	0.00649351
CC	GO:0005766	primary lysosome	1/40	155/20700	0.259869	0.327326	0.23241	PRSS57	1	0.00645161
BP	GO:0008037	cell recognition	1/40	155/20700	0.259869	0.327326	0.23241	SPON2	1	0.00645161
CC	GO:0031902	late endosome membrane	1/40	155/20700	0.259869	0.327326	0.23241	IFITM3	1	0.00645161
CC	GO:0042582	azurophil granule	1/40	155/20700	0.259869	0.327326	0.23241	PRSS57	1	0.00645161
BP	GO:0090316	positive regulation of intracellular protein transport	1/40	155/20700	0.259869	0.327326	0.23241	GZMB	1	0.00645161
BP	GO:0007584	response to nutrient	1/40	156/20700	0.26131	0.328512	0.233252	XBP1	1	0.00641026
BP	GO:0008643	carbohydrate transport	1/40	156/20700	0.26131	0.328512	0.233252	SELENOS	1	0.00641026
BP	GO:0001678	intracellular glucose homeostasis	1/40	157/20700	0.262749	0.329375	0.233865	XBP1	1	0.00636943
BP	GO:0007030	Golgi organization	1/40	157/20700	0.262749	0.329375	0.233865	TMED9	1	0.00636943
BP	GO:0030902	hindbrain development	1/40	157/20700	0.262749	0.329375	0.233865	CKB	1	0.00636943
BP	GO:0120254	olefinic compound metabolic process	1/40	158/20700	0.264184	0.330859	0.234919	PTGDS	1	0.00632911
BP	GO:0035051	cardiocyte differentiation	1/40	161/20700	0.268474	0.334956	0.237828	CALR	1	0.00621118
BP	GO:0046434	organophosphate catabolic process	1/40	161/20700	0.268474	0.334956	0.237828	ACOT7	1	0.00621118
BP	GO:0051017	actin filament bundle assembly	1/40	161/20700	0.268474	0.334956	0.237828	PDLIM1	1	0.00621118
BP	GO:0051147	regulation of muscle cell differentiation	1/40	161/20700	0.268474	0.334956	0.237828	XBP1	1	0.00621118
BP	GO:0016052	carbohydrate catabolic process	1/40	162/20700	0.269899	0.336414	0.238863	TKTL1	1	0.00617284
BP	GO:0050796	regulation of insulin secretion	1/40	163/20700	0.271321	0.337867	0.239894	CCL5	1	0.00613497
BP	GO:0061572	actin filament bundle organization	1/40	165/20700	0.274157	0.341075	0.242172	PDLIM1	1	0.00606061
BP	GO:0030856	regulation of epithelial cell differentiation	1/40	166/20700	0.275571	0.341864	0.242732	CDKN1C	1	0.0060241
BP	GO:0031960	response to corticosteroid	1/40	166/20700	0.275571	0.341864	0.242732	PTGDS	1	0.0060241
BP	GO:0051168	nuclear export	1/40	166/20700	0.275571	0.341864	0.242732	CALR	1	0.0060241
MF	GO:0008201	heparin binding	1/40	168/20700	0.27839	0.345036	0.244985	PRSS57	1	0.00595238
BP	GO:0034250	positive regulation of amide metabolic process	1/40	169/20700	0.279796	0.346452	0.24599	CCL5	1	0.00591716
BP	GO:0009267	cellular response to starvation	1/40	170/20700	0.281199	0.347535	0.246759	XBP1	1	0.00588235
BP	GO:1903034	regulation of response to wounding	1/40	170/20700	0.281199	0.347535	0.246759	XBP1	1	0.00588235
BP	GO:0002262	myeloid cell homeostasis	1/40	171/20700	0.2826	0.348938	0.247755	ISG15	1	0.00584795
BP	GO:0055088	lipid homeostasis	1/40	172/20700	0.283998	0.350335	0.248747	XBP1	1	0.00581395
BP	GO:0007259	receptor signaling pathway via JAK-STAT	1/40	173/20700	0.285393	0.351726	0.249735	CCL5	1	0.00578035
BP	GO:0046631	alpha-beta T cell activation	1/40	175/20700	0.288175	0.354159	0.251462	NKG7	1	0.00571429
BP	GO:1901136	carbohydrate derivative catabolic process	1/40	175/20700	0.288175	0.354159	0.251462	ACOT7	1	0.00571429
BP	GO:1905475	regulation of protein localization to membrane	1/40	175/20700	0.288175	0.354159	0.251462	GZMB	1	0.00571429
CC	GO:0005775	vacuolar lumen	1/40	176/20700	0.289562	0.354869	0.251966	PRSS57	1	0.00568182
BP	GO:0010634	positive regulation of epithelial cell migration	1/40	176/20700	0.289562	0.354869	0.251966	CALR	1	0.00568182
BP	GO:0048660	regulation of smooth muscle cell proliferation	1/40	176/20700	0.289562	0.354869	0.251966	CCL5	1	0.00568182
BP	GO:0050680	negative regulation of epithelial cell proliferation	1/40	177/20700	0.290947	0.356234	0.252935	CDKN1C	1	0.00564972
BP	GO:0015698	inorganic anion transport	1/40	179/20700	0.293708	0.35928	0.255098	CLIC3	1	0.00558659
BP	GO:0045580	regulation of T cell differentiation	1/40	180/20700	0.295085	0.360294	0.255818	XBP1	1	0.00555556
BP	GO:0048659	smooth muscle cell proliferation	1/40	180/20700	0.295085	0.360294	0.255818	CCL5	1	0.00555556
BP	GO:0050731	positive regulation of peptidyl-tyrosine phosphorylation	1/40	181/20700	0.296459	0.361636	0.256771	CCL5	1	0.00552486
BP	GO:0006109	regulation of carbohydrate metabolic process	1/40	183/20700	0.2992	0.364303	0.258665	SELENOS	1	0.00546448
BP	GO:0042129	regulation of T cell proliferation	1/40	183/20700	0.2992	0.364303	0.258665	CCL5	1	0.00546448
BP	GO:0097696	receptor signaling pathway via STAT	1/40	184/20700	0.300566	0.364953	0.259126	CCL5	1	0.00543478
BP	GO:1902107	positive regulation of leukocyte differentiation	1/40	184/20700	0.300566	0.364953	0.259126	XBP1	1	0.00543478
BP	GO:1903708	positive regulation of hemopoiesis	1/40	184/20700	0.300566	0.364953	0.259126	XBP1	1	0.00543478
CC	GO:0005912	adherens junction	1/40	185/20700	0.30193	0.365596	0.259583	PDLIM1	1	0.00540541
BP	GO:0045766	positive regulation of angiogenesis	1/40	185/20700	0.30193	0.365596	0.259583	XBP1	1	0.00540541
BP	GO:1904018	positive regulation of vasculature development	1/40	185/20700	0.30193	0.365596	0.259583	XBP1	1	0.00540541
BP	GO:0051896	regulation of protein kinase B signaling	1/40	186/20700	0.303291	0.366906	0.260513	CCL3	1	0.00537634
BP	GO:0007565	female pregnancy	1/40	187/20700	0.304649	0.367535	0.26096	CALR	1	0.00534759
CC	GO:0031901	early endosome membrane	1/40	187/20700	0.304649	0.367535	0.26096	IFITM3	1	0.00534759
BP	GO:0050728	negative regulation of inflammatory response	1/40	187/20700	0.304649	0.367535	0.26096	SELENOS	1	0.00534759
BP	GO:0040029	epigenetic regulation of gene expression	1/40	188/20700	0.306005	0.368833	0.261881	CDKN1C	1	0.00531915
MF	GO:0005244	voltage-gated monoatomic ion channel activity	1/40	189/20700	0.307358	0.369448	0.262318	CLIC3	1	0.00529101
BP	GO:0006839	mitochondrial transport	1/40	189/20700	0.307358	0.369448	0.262318	GZMB	1	0.00529101
MF	GO:0022832	voltage-gated channel activity	1/40	189/20700	0.307358	0.369448	0.262318	CLIC3	1	0.00529101
BP	GO:0002822	regulation of adaptive immune response based on somatic recombination of immune receptors built from immunoglobulin superfamily domains	1/40	190/20700	0.308709	0.370733	0.26323	KLRC1	1	0.00526316
BP	GO:0009755	hormone-mediated signaling pathway	1/40	192/20700	0.311403	0.372946	0.264802	CALR	1	0.00520833
BP	GO:0055001	muscle cell development	1/40	192/20700	0.311403	0.372946	0.264802	MYOM2	1	0.00520833
BP	GO:0090276	regulation of peptide hormone secretion	1/40	192/20700	0.311403	0.372946	0.264802	CCL5	1	0.00520833
BP	GO:0017157	regulation of exocytosis	1/40	194/20700	0.314087	0.375476	0.266598	KLRC2	1	0.00515464
BP	GO:0045664	regulation of neuron differentiation	1/40	194/20700	0.314087	0.375476	0.266598	CALR	1	0.00515464
BP	GO:0002791	regulation of peptide secretion	1/40	195/20700	0.315425	0.376391	0.267248	CCL5	1	0.00512821
BP	GO:0031334	positive regulation of protein-containing complex assembly	1/40	195/20700	0.315425	0.376391	0.267248	ISG15	1	0.00512821
BP	GO:0009060	aerobic respiration	1/40	196/20700	0.31676	0.376959	0.267651	IDH2	1	0.00510204
CC	GO:0030666	endocytic vesicle membrane	1/40	196/20700	0.31676	0.376959	0.267651	CALR	1	0.00510204
BP	GO:0140013	meiotic nuclear division	1/40	196/20700	0.31676	0.376959	0.267651	CALR	1	0.00510204
BP	GO:0030073	insulin secretion	1/40	197/20700	0.318093	0.37718	0.267807	CCL5	1	0.00507614
BP	GO:0032388	positive regulation of intracellular transport	1/40	197/20700	0.318093	0.37718	0.267807	GZMB	1	0.00507614
BP	GO:0051650	establishment of vesicle localization	1/40	197/20700	0.318093	0.37718	0.267807	TMED9	1	0.00507614
BP	GO:0090087	regulation of peptide transport	1/40	197/20700	0.318093	0.37718	0.267807	CCL5	1	0.00507614
MF	GO:0031406	carboxylic acid binding	1/40	200/20700	0.322076	0.381216	0.270673	PTGDS	1	0.005
BP	GO:0071248	cellular response to metal ion	1/40	200/20700	0.322076	0.381216	0.270673	CALR	1	0.005
BP	GO:0097553	calcium ion transmembrane import into cytosol	1/40	201/20700	0.323399	0.382437	0.27154	CCL3	1	0.00497512
BP	GO:1902075	cellular response to salt	1/40	204/20700	0.327352	0.386764	0.274613	CALR	1	0.00490196
BP	GO:0002819	regulation of adaptive immune response	1/40	205/20700	0.328665	0.387966	0.275466	KLRC1	1	0.00487805
BP	GO:0007623	circadian rhythm	1/40	207/20700	0.331283	0.390007	0.276915	PTGDS	1	0.00483092
BP	GO:0042594	response to starvation	1/40	207/20700	0.331283	0.390007	0.276915	XBP1	1	0.00483092
BP	GO:0044703	multi-organism reproductive process	1/40	207/20700	0.331283	0.390007	0.276915	CALR	1	0.00483092
BP	GO:0002758	innate immune response-activating signaling pathway	1/40	209/20700	0.333891	0.392024	0.278347	KLRC2	1	0.00478469
BP	GO:0009952	anterior/posterior pattern specification	1/40	209/20700	0.333891	0.392024	0.278347	HES4	1	0.00478469
BP	GO:0071383	cellular response to steroid hormone stimulus	1/40	209/20700	0.333891	0.392024	0.278347	CALR	1	0.00478469
CC	GO:0008021	synaptic vesicle	1/40	210/20700	0.335191	0.3932	0.279182	TMED9	1	0.0047619
BP	GO:0002377	immunoglobulin production	1/40	212/20700	0.337785	0.395184	0.280591	XBP1	1	0.00471698
MF	GO:0043177	organic acid binding	1/40	212/20700	0.337785	0.395184	0.280591	PTGDS	1	0.00471698
BP	GO:0045619	regulation of lymphocyte differentiation	1/40	212/20700	0.337785	0.395184	0.280591	XBP1	1	0.00471698
CC	GO:0030017	sarcomere	1/40	213/20700	0.339078	0.39529	0.280666	PDLIM1	1	0.00469484
BP	GO:0031396	regulation of protein ubiquitination	1/40	213/20700	0.339078	0.39529	0.280666	ISG15	1	0.00469484
BP	GO:0042098	T cell proliferation	1/40	213/20700	0.339078	0.39529	0.280666	CCL5	1	0.00469484
BP	GO:0050821	protein stabilization	1/40	213/20700	0.339078	0.39529	0.280666	CALR	1	0.00469484
BP	GO:0016051	carbohydrate biosynthetic process	1/40	214/20700	0.340368	0.396443	0.281485	SELENOS	1	0.0046729
CC	GO:0030136	clathrin-coated vesicle	1/40	215/20700	0.341656	0.396888	0.281801	TMED9	1	0.00465116
BP	GO:0051648	vesicle localization	1/40	215/20700	0.341656	0.396888	0.281801	TMED9	1	0.00465116
BP	GO:1903046	meiotic cell cycle process	1/40	215/20700	0.341656	0.396888	0.281801	CALR	1	0.00465116
BP	GO:0044706	multi-multicellular organism process	1/40	216/20700	0.342941	0.39803	0.282612	CALR	1	0.00462963
BP	GO:0006469	negative regulation of protein kinase activity	1/40	217/20700	0.344224	0.398815	0.283169	CDKN1C	1	0.00460829
BP	GO:0009152	purine ribonucleotide biosynthetic process	1/40	217/20700	0.344224	0.398815	0.283169	ACOT7	1	0.00460829
BP	GO:0007179	transforming growth factor beta receptor signaling pathway	1/40	218/20700	0.345505	0.399947	0.283972	CDKN1C	1	0.00458716
BP	GO:0043523	regulation of neuron apoptotic process	1/40	219/20700	0.346783	0.401073	0.284772	CCL3	1	0.00456621
BP	GO:0006457	protein folding	1/40	220/20700	0.348059	0.402195	0.285569	CALR	1	0.00454545
BP	GO:0010810	regulation of cell-substrate adhesion	1/40	222/20700	0.350603	0.404779	0.287404	CALR	1	0.0045045
MF	GO:0000287	magnesium ion binding	1/40	223/20700	0.351872	0.405887	0.28819	IDH2	1	0.0044843
BP	GO:0033157	regulation of intracellular protein transport	1/40	224/20700	0.353138	0.406991	0.288974	GZMB	1	0.00446429
BP	GO:0050679	positive regulation of epithelial cell proliferation	1/40	225/20700	0.354401	0.407732	0.2895	XBP1	1	0.00444444
CC	GO:0070382	exocytic vesicle	1/40	225/20700	0.354401	0.407732	0.2895	TMED9	1	0.00444444
BP	GO:0007163	establishment or maintenance of cell polarity	1/40	226/20700	0.355663	0.408826	0.290277	PDLIM1	1	0.00442478
BP	GO:0002573	myeloid leukocyte differentiation	1/40	227/20700	0.356922	0.409914	0.29105	CCL3	1	0.00440529
CC	GO:0005840	ribosome	1/40	229/20700	0.359432	0.412437	0.292841	RRBP1	1	0.00436681
BP	GO:0031669	cellular response to nutrient levels	1/40	230/20700	0.360684	0.413513	0.293605	XBP1	1	0.00434783
BP	GO:0009260	ribonucleotide biosynthetic process	1/40	231/20700	0.361933	0.414223	0.294109	ACOT7	1	0.004329
BP	GO:0071241	cellular response to inorganic substance	1/40	231/20700	0.361933	0.414223	0.294109	CALR	1	0.004329
MF	GO:0005539	glycosaminoglycan binding	1/40	232/20700	0.36318	0.414927	0.294609	PRSS57	1	0.00431034
BP	GO:0010594	regulation of endothelial cell migration	1/40	232/20700	0.36318	0.414927	0.294609	CALR	1	0.00431034
CC	GO:0030016	myofibril	1/40	233/20700	0.364424	0.415988	0.295362	PDLIM1	1	0.00429185
BP	GO:0010001	glial cell differentiation	1/40	235/20700	0.366906	0.418458	0.297116	C1QA	1	0.00425532
BP	GO:0030072	peptide hormone secretion	1/40	238/20700	0.370611	0.421952	0.299597	CCL5	1	0.00420168
BP	GO:0046390	ribose phosphate biosynthetic process	1/40	238/20700	0.370611	0.421952	0.299597	ACOT7	1	0.00420168
BP	GO:0007160	cell-matrix adhesion	1/40	239/20700	0.371842	0.422621	0.300072	ITGB7	1	0.0041841
BP	GO:0033673	negative regulation of kinase activity	1/40	239/20700	0.371842	0.422621	0.300072	CDKN1C	1	0.0041841
BP	GO:0002790	peptide secretion	1/40	243/20700	0.37674	0.426345	0.302716	CCL5	1	0.00411523
CC	GO:0043292	contractile fiber	1/40	243/20700	0.37674	0.426345	0.302716	PDLIM1	1	0.00411523
BP	GO:0045333	cellular respiration	1/40	243/20700	0.37674	0.426345	0.302716	IDH2	1	0.00411523
BP	GO:0045930	negative regulation of mitotic cell cycle	1/40	243/20700	0.37674	0.426345	0.302716	CDKN1C	1	0.00411523
BP	GO:0048738	cardiac muscle tissue development	1/40	243/20700	0.37674	0.426345	0.302716	CALR	1	0.00411523
BP	GO:0022604	regulation of cell morphogenesis	1/40	245/20700	0.379175	0.428732	0.304411	CCL3	1	0.00408163
BP	GO:0045444	fat cell differentiation	1/40	246/20700	0.380389	0.429735	0.305123	XBP1	1	0.00406504
BP	GO:0046883	regulation of hormone secretion	1/40	247/20700	0.381601	0.430734	0.305832	CCL5	1	0.00404858
BP	GO:0042593	glucose homeostasis	1/40	248/20700	0.38281	0.431358	0.306276	XBP1	1	0.00403226
BP	GO:0051259	protein complex oligomerization	1/40	248/20700	0.38281	0.431358	0.306276	ISG15	1	0.00403226
BP	GO:0033002	muscle cell proliferation	1/40	249/20700	0.384017	0.431978	0.306716	CCL5	1	0.00401606
BP	GO:0033500	carbohydrate homeostasis	1/40	249/20700	0.384017	0.431978	0.306716	XBP1	1	0.00401606
BP	GO:0097305	response to alcohol	1/40	252/20700	0.387625	0.435664	0.309332	CCL3	1	0.00396825
CC	GO:0090575	RNA polymerase II transcription regulator complex	1/40	254/20700	0.390018	0.437979	0.310977	XBP1	1	0.00393701
BP	GO:0050730	regulation of peptidyl-tyrosine phosphorylation	1/40	255/20700	0.391212	0.43857	0.311396	CCL5	1	0.00392157
BP	GO:1903320	regulation of protein modification by small protein conjugation or removal	1/40	255/20700	0.391212	0.43857	0.311396	ISG15	1	0.00392157
BP	GO:0014706	striated muscle tissue development	1/40	259/20700	0.395962	0.442764	0.314374	CALR	1	0.003861
BP	GO:0015833	peptide transport	1/40	259/20700	0.395962	0.442764	0.314374	CCL5	1	0.003861
BP	GO:0051402	neuron apoptotic process	1/40	259/20700	0.395962	0.442764	0.314374	CCL3	1	0.003861
BP	GO:0031668	cellular response to extracellular stimulus	1/40	261/20700	0.398324	0.445026	0.31598	XBP1	1	0.00383142
BP	GO:0006164	purine nucleotide biosynthetic process	1/40	262/20700	0.399502	0.445963	0.316645	ACOT7	1	0.00381679
BP	GO:0072522	purine-containing compound biosynthetic process	1/40	271/20700	0.409998	0.456905	0.324414	ACOT7	1	0.00369004
BP	GO:0090150	establishment of protein localization to membrane	1/40	271/20700	0.409998	0.456905	0.324414	GZMB	1	0.00369004
BP	GO:0071560	cellular response to transforming growth factor beta stimulus	1/40	274/20700	0.413458	0.46037	0.326874	CDKN1C	1	0.00364964
BP	GO:0050708	regulation of protein secretion	1/40	275/20700	0.414606	0.460868	0.327228	CCL5	1	0.00363636
BP	GO:0061448	connective tissue development	1/40	275/20700	0.414606	0.460868	0.327228	XBP1	1	0.00363636
BP	GO:0051348	negative regulation of transferase activity	1/40	279/20700	0.419179	0.465557	0.330558	CDKN1C	1	0.00358423
BP	GO:0071559	response to transforming growth factor beta	1/40	280/20700	0.420316	0.466427	0.331175	CDKN1C	1	0.00357143
MF	GO:0003713	transcription coactivator activity	1/40	282/20700	0.422585	0.468549	0.332682	PDLIM1	1	0.0035461
BP	GO:0043542	endothelial cell migration	1/40	283/20700	0.423716	0.469408	0.333292	CALR	1	0.00353357
BP	GO:0051321	meiotic cell cycle	1/40	284/20700	0.424845	0.470262	0.333899	CALR	1	0.00352113
BP	GO:0010721	negative regulation of cell development	1/40	286/20700	0.427097	0.47196	0.335104	CCL3	1	0.0034965
BP	GO:0140014	mitotic nuclear division	1/40	286/20700	0.427097	0.47196	0.335104	CDKN1C	1	0.0034965
BP	GO:1903532	positive regulation of secretion by cell	1/40	289/20700	0.430458	0.475275	0.337458	KLRC2	1	0.00346021
BP	GO:0034599	cellular response to oxidative stress	1/40	290/20700	0.431575	0.476108	0.338049	SELENOS	1	0.00344828
BP	GO:0001666	response to hypoxia	1/40	293/20700	0.43491	0.479385	0.340376	PDLIM1	1	0.00341297
BP	GO:0009165	nucleotide biosynthetic process	1/40	295/20700	0.437123	0.481019	0.341536	ACOT7	1	0.00338983
BP	GO:0010632	regulation of epithelial cell migration	1/40	295/20700	0.437123	0.481019	0.341536	CALR	1	0.00338983
CC	GO:0005770	late endosome	1/40	296/20700	0.438227	0.48183	0.342112	IFITM3	1	0.00337838
BP	GO:1901293	nucleoside phosphate biosynthetic process	1/40	297/20700	0.439328	0.482637	0.342685	ACOT7	1	0.003367
BP	GO:0030522	intracellular receptor signaling pathway	1/40	299/20700	0.441524	0.484241	0.343823	CALR	1	0.00334448
CC	GO:0034702	ion channel complex	1/40	299/20700	0.441524	0.484241	0.343823	CLIC3	1	0.00334448
BP	GO:0048608	reproductive structure development	1/40	301/20700	0.443712	0.48583	0.344952	CDKN1C	1	0.00332226
BP	GO:0090092	regulation of transmembrane receptor protein serine/threonine kinase signaling pathway	1/40	301/20700	0.443712	0.48583	0.344952	CDKN1C	1	0.00332226
BP	GO:0048511	rhythmic process	1/40	303/20700	0.445892	0.48781	0.346358	PTGDS	1	0.00330033
BP	GO:0034504	protein localization to nucleus	1/40	304/20700	0.446978	0.488187	0.346625	CALR	1	0.00328947
BP	GO:0048872	homeostasis of number of cells	1/40	304/20700	0.446978	0.488187	0.346625	ISG15	1	0.00328947
BP	GO:0046879	hormone secretion	1/40	305/20700	0.448063	0.48856	0.34689	CCL5	1	0.00327869
BP	GO:0061458	reproductive system development	1/40	305/20700	0.448063	0.48856	0.34689	CDKN1C	1	0.00327869
BP	GO:0036293	response to decreased oxygen levels	1/40	306/20700	0.449145	0.489334	0.34744	PDLIM1	1	0.00326797
MF	GO:0022836	gated channel activity	1/40	308/20700	0.451304	0.490467	0.348244	CLIC3	1	0.00324675
MF	GO:0022839	monoatomic ion gated channel activity	1/40	308/20700	0.451304	0.490467	0.348244	CLIC3	1	0.00324675
CC	GO:0031965	nuclear membrane	1/40	308/20700	0.451304	0.490467	0.348244	PTGDS	1	0.00324675
BP	GO:0051222	positive regulation of protein transport	1/40	309/20700	0.452381	0.491231	0.348787	GZMB	1	0.00323625
BP	GO:0001822	kidney development	1/40	310/20700	0.453455	0.491991	0.349326	CDKN1C	1	0.00322581
BP	GO:0009914	hormone transport	1/40	315/20700	0.458795	0.497375	0.353149	CCL5	1	0.0031746
BP	GO:0072001	renal system development	1/40	320/20700	0.464085	0.502695	0.356926	CDKN1C	1	0.003125
BP	GO:0016236	macroautophagy	1/40	322/20700	0.466186	0.503727	0.357659	CALR	1	0.00310559
BP	GO:0031647	regulation of protein stability	1/40	322/20700	0.466186	0.503727	0.357659	CALR	1	0.00310559
CC	GO:0034774	secretory granule lumen	1/40	322/20700	0.466186	0.503727	0.357659	PRSS57	1	0.00310559
CC	GO:0045121	membrane raft	1/40	323/20700	0.467234	0.504444	0.358169	CD320	1	0.00309598
CC	GO:0098857	membrane microdomain	1/40	324/20700	0.46828	0.505159	0.358676	CD320	1	0.00308642
CC	GO:0060205	cytoplasmic vesicle lumen	1/40	325/20700	0.469324	0.505455	0.358886	PRSS57	1	0.00307692
BP	GO:1904951	positive regulation of establishment of protein localization	1/40	325/20700	0.469324	0.505455	0.358886	GZMB	1	0.00307692
CC	GO:0031983	vesicle lumen	1/40	327/20700	0.471406	0.506867	0.359889	PRSS57	1	0.0030581
BP	GO:0071496	cellular response to external stimulus	1/40	327/20700	0.471406	0.506867	0.359889	XBP1	1	0.0030581
BP	GO:0006913	nucleocytoplasmic transport	1/40	328/20700	0.472443	0.507154	0.360092	CALR	1	0.00304878
BP	GO:0051169	nuclear transport	1/40	328/20700	0.472443	0.507154	0.360092	CALR	1	0.00304878
BP	GO:0016042	lipid catabolic process	1/40	330/20700	0.474513	0.50896	0.361375	ACOT7	1	0.0030303
BP	GO:0032386	regulation of intracellular transport	1/40	332/20700	0.476575	0.510193	0.36225	GZMB	1	0.00301205
BP	GO:0051604	protein maturation	1/40	332/20700	0.476575	0.510193	0.36225	CALR	1	0.00301205
BP	GO:0006605	protein targeting	1/40	333/20700	0.477603	0.510193	0.36225	YWHAQ	1	0.003003
MF	GO:0045296	cadherin binding	1/40	333/20700	0.477603	0.510193	0.36225	PDLIM1	1	0.003003
BP	GO:0070482	response to oxygen levels	1/40	333/20700	0.477603	0.510193	0.36225	PDLIM1	1	0.003003
BP	GO:0043010	camera-type eye development	1/40	338/20700	0.482713	0.515234	0.365829	CDKN1C	1	0.00295858
BP	GO:0071214	cellular response to abiotic stimulus	1/40	339/20700	0.483729	0.515481	0.366005	CALR	1	0.00294985
BP	GO:0104004	cellular response to environmental stimulus	1/40	339/20700	0.483729	0.515481	0.366005	CALR	1	0.00294985
BP	GO:0001933	negative regulation of protein phosphorylation	1/40	341/20700	0.485756	0.517222	0.367241	CDKN1C	1	0.00293255
MF	GO:0046982	protein heterodimerization activity	1/40	343/20700	0.487775	0.518951	0.368469	XBP1	1	0.00291545
BP	GO:0090287	regulation of cellular response to growth factor stimulus	1/40	345/20700	0.489786	0.520669	0.369689	CDKN1C	1	0.00289855
MF	GO:0061629	RNA polymerase II-specific DNA-binding transcription factor binding	1/40	348/20700	0.492788	0.522807	0.371207	CALR	1	0.00287356
BP	GO:0006936	muscle contraction	1/40	349/20700	0.493785	0.522807	0.371207	MYOM2	1	0.00286533
BP	GO:0042886	amide transport	1/40	349/20700	0.493785	0.522807	0.371207	CCL5	1	0.00286533
BP	GO:0045765	regulation of angiogenesis	1/40	349/20700	0.493785	0.522807	0.371207	XBP1	1	0.00286533
BP	GO:0062197	cellular response to chemical stress	1/40	349/20700	0.493785	0.522807	0.371207	SELENOS	1	0.00286533
BP	GO:0007517	muscle organ development	1/40	351/20700	0.495773	0.52449	0.372402	XBP1	1	0.002849
MF	GO:0042578	phosphoric ester hydrolase activity	1/40	352/20700	0.496764	0.525116	0.372846	CCL5	1	0.00284091
BP	GO:0045787	positive regulation of cell cycle	1/40	354/20700	0.49874	0.526782	0.374029	CALR	1	0.00282486
BP	GO:1901342	regulation of vasculature development	1/40	355/20700	0.499726	0.527399	0.374467	XBP1	1	0.0028169
BP	GO:1901990	regulation of mitotic cell cycle phase transition	1/40	357/20700	0.501691	0.529049	0.375638	CDKN1C	1	0.00280112
MF	GO:0004857	enzyme inhibitor activity	1/40	359/20700	0.503649	0.530688	0.376802	CDKN1C	1	0.00278552
BP	GO:0070588	calcium ion transmembrane transport	1/40	360/20700	0.504625	0.531291	0.37723	CCL3	1	0.00277778
BP	GO:0050878	regulation of body fluid levels	1/40	361/20700	0.505599	0.53189	0.377656	XBP1	1	0.00277008
BP	GO:0045860	positive regulation of protein kinase activity	1/40	366/20700	0.510442	0.536556	0.380969	CCL5	1	0.00273224
BP	GO:0010038	response to metal ion	1/40	367/20700	0.511405	0.537139	0.381383	CALR	1	0.0027248
BP	GO:0016050	vesicle organization	1/40	368/20700	0.512366	0.537719	0.381794	TMED9	1	0.00271739
BP	GO:0018108	peptidyl-tyrosine phosphorylation	1/40	370/20700	0.514283	0.5393	0.382917	CCL5	1	0.0027027
BP	GO:0001818	negative regulation of cytokine production	1/40	371/20700	0.515239	0.539442	0.383018	SELENOS	1	0.00269542
BP	GO:0010631	epithelial cell migration	1/40	371/20700	0.515239	0.539442	0.383018	CALR	1	0.00269542
BP	GO:0018212	peptidyl-tyrosine modification	1/40	372/20700	0.516193	0.540011	0.383422	CCL5	1	0.00268817
BP	GO:0009306	protein secretion	1/40	373/20700	0.517145	0.540577	0.383823	CCL5	1	0.00268097
BP	GO:0035592	establishment of protein localization to extracellular region	1/40	374/20700	0.518095	0.54071	0.383918	CCL5	1	0.0026738
BP	GO:0090132	epithelium migration	1/40	374/20700	0.518095	0.54071	0.383918	CALR	1	0.0026738
BP	GO:0030336	negative regulation of cell migration	1/40	375/20700	0.519043	0.54127	0.384316	CALR	1	0.00266667
BP	GO:0090130	tissue migration	1/40	379/20700	0.522818	0.544775	0.386805	CALR	1	0.00263852
BP	GO:0071692	protein localization to extracellular region	1/40	382/20700	0.525631	0.547272	0.388577	CCL5	1	0.0026178
BP	GO:0042326	negative regulation of phosphorylation	1/40	383/20700	0.526565	0.547378	0.388652	CDKN1C	1	0.00261097
BP	GO:1902074	response to salt	1/40	383/20700	0.526565	0.547378	0.388652	CALR	1	0.00261097
BP	GO:0001654	eye development	1/40	385/20700	0.528427	0.54888	0.389719	CDKN1C	1	0.0025974
BP	GO:0044282	small molecule catabolic process	1/40	388/20700	0.531207	0.551332	0.39146	TKTL1	1	0.00257732
BP	GO:0140694	non-membrane-bounded organelle assembly	1/40	390/20700	0.533052	0.552375	0.3922	MYOM2	1	0.0025641
BP	GO:2000146	negative regulation of cell motility	1/40	390/20700	0.533052	0.552375	0.3922	CALR	1	0.0025641
CC	GO:1902495	transmembrane transporter complex	1/40	392/20700	0.53489	0.553842	0.393242	CLIC3	1	0.00255102
BP	GO:0001701	in utero embryonic development	1/40	398/20700	0.54036	0.558627	0.39664	CDKN1C	1	0.00251256
BP	GO:0007178	transmembrane receptor protein serine/threonine kinase signaling pathway	1/40	398/20700	0.54036	0.558627	0.39664	CDKN1C	1	0.00251256
BP	GO:0006338	chromatin remodeling	1/40	402/20700	0.543972	0.561919	0.398977	CDKN1C	1	0.00248756
BP	GO:0045786	negative regulation of cell cycle	1/40	404/20700	0.545768	0.563331	0.39998	CDKN1C	1	0.00247525
BP	GO:0043254	regulation of protein-containing complex assembly	1/40	409/20700	0.550226	0.567488	0.402932	ISG15	1	0.00244499
CC	GO:1990351	transporter complex	1/40	418/20700	0.558145	0.575204	0.40841	CLIC3	1	0.00239234
MF	GO:0004674	protein serine/threonine kinase activity	1/40	421/20700	0.560754	0.577441	0.409998	CCL3	1	0.0023753
CC	GO:0005769	early endosome	1/40	423/20700	0.562486	0.57877	0.410942	IFITM3	1	0.00236407
CC	GO:0030133	transport vesicle	1/40	425/20700	0.56421	0.580091	0.41188	TMED9	1	0.00235294
BP	GO:0060537	muscle tissue development	1/40	426/20700	0.56507	0.580521	0.412185	CALR	1	0.00234742
BP	GO:0040013	negative regulation of locomotion	1/40	427/20700	0.565928	0.580949	0.412489	CALR	1	0.00234192
BP	GO:0033674	positive regulation of kinase activity	1/40	430/20700	0.568492	0.583126	0.414035	CCL5	1	0.00232558
MF	GO:0005216	monoatomic ion channel activity	1/40	432/20700	0.570194	0.58396	0.414627	CLIC3	1	0.00231481
BP	GO:0010720	positive regulation of cell development	1/40	432/20700	0.570194	0.58396	0.414627	XBP1	1	0.00231481
MF	GO:0003779	actin binding	1/40	434/20700	0.571889	0.58524	0.415536	PDLIM1	1	0.00230415
BP	GO:0022412	cellular process involved in reproduction in multicellular organism	1/40	438/20700	0.575259	0.588115	0.417577	PTGDS	1	0.00228311
BP	GO:0042060	wound healing	1/40	439/20700	0.576097	0.588115	0.417577	XBP1	1	0.0022779
BP	GO:0045936	negative regulation of phosphate metabolic process	1/40	439/20700	0.576097	0.588115	0.417577	CDKN1C	1	0.0022779
BP	GO:0009410	response to xenobiotic stimulus	1/40	440/20700	0.576934	0.588115	0.417577	CALR	1	0.00227273
BP	GO:0010563	negative regulation of phosphorus metabolic process	1/40	440/20700	0.576934	0.588115	0.417577	CDKN1C	1	0.00227273
BP	GO:0007015	actin filament organization	1/40	442/20700	0.578603	0.589359	0.418461	PDLIM1	1	0.00226244
BP	GO:0009150	purine ribonucleotide metabolic process	1/40	445/20700	0.581094	0.591439	0.419937	ACOT7	1	0.00224719
BP	GO:0034655	nucleobase-containing compound catabolic process	1/40	447/20700	0.582747	0.592663	0.420806	ACOT7	1	0.00223714
BP	GO:0003012	muscle system process	1/40	452/20700	0.586852	0.596284	0.423377	MYOM2	1	0.00221239
BP	GO:0048568	embryonic organ development	1/40	453/20700	0.587668	0.596284	0.423377	CDKN1C	1	0.00220751
BP	GO:0072594	establishment of protein localization to organelle	1/40	453/20700	0.587668	0.596284	0.423377	GZMB	1	0.00220751
BP	GO:1901987	regulation of cell cycle phase transition	1/40	457/20700	0.590917	0.599118	0.425389	CDKN1C	1	0.00218818
CC	GO:0005874	microtubule	1/40	461/20700	0.594141	0.601923	0.427381	SELENOS	1	0.0021692
BP	GO:0009259	ribonucleotide metabolic process	1/40	464/20700	0.596543	0.603891	0.428778	ACOT7	1	0.00215517
BP	GO:0050808	synapse organization	1/40	466/20700	0.598136	0.605038	0.429593	C1QA	1	0.00214592
BP	GO:0044772	mitotic cell cycle phase transition	1/40	467/20700	0.598931	0.605376	0.429833	CDKN1C	1	0.00214133
BP	GO:1903829	positive regulation of protein localization	1/40	468/20700	0.599724	0.605712	0.430071	GZMB	1	0.00213675
BP	GO:0019693	ribose phosphate metabolic process	1/40	473/20700	0.603665	0.609225	0.432566	ACOT7	1	0.00211416
BP	GO:0031667	response to nutrient levels	1/40	477/20700	0.606791	0.611756	0.434363	XBP1	1	0.00209644
MF	GO:0015267	channel activity	1/40	478/20700	0.607569	0.611756	0.434363	CLIC3	1	0.00209205
MF	GO:0140297	DNA-binding transcription factor binding	1/40	478/20700	0.607569	0.611756	0.434363	CALR	1	0.00209205
MF	GO:0022803	passive transmembrane transporter activity	1/40	479/20700	0.608345	0.612069	0.434585	CLIC3	1	0.00208768
BP	GO:0007264	small GTPase mediated signal transduction	1/40	483/20700	0.611435	0.614238	0.436125	YWHAQ	1	0.00207039
BP	GO:0023061	signal release	1/40	483/20700	0.611435	0.614238	0.436125	CCL5	1	0.00207039
CC	GO:0005759	mitochondrial matrix	1/40	484/20700	0.612204	0.614541	0.43634	IDH2	1	0.00206612
BP	GO:0044270	cellular nitrogen compound catabolic process	1/40	486/20700	0.613737	0.61561	0.437099	ACOT7	1	0.00205761
BP	GO:0022411	cellular component disassembly	1/40	488/20700	0.615265	0.616202	0.437519	C1QA	1	0.00204918
BP	GO:0046700	heterocycle catabolic process	1/40	488/20700	0.615265	0.616202	0.437519	ACOT7	1	0.00204918
CC	GO:0015629	actin cytoskeleton	1/40	489/20700	0.616026	0.616495	0.437727	PDLIM1	1	0.00204499
CC	GO:0043025	neuronal cell body	1/40	500/20700	0.624305	0.624305	0.443273	CKB	1	0.002
