# Supplementary material for: scHG: A supercell framework with high-order graph learning enables scalable multi-omics analysis
Source: PLoS Comput Biol. 2026 May 6;22(5):e1013851. doi: 10.1371/journal.pcbi.1013851 (PMC13167035; doi:10.1371/journal.pcbi.1013851)
Supplement: S3 Table — This file includes differential marker genes/proteins for Cluster 6, Supercell 62, and the corresponding “Cluster 6 minus Supercell 62” setting, together with pathway enrichment outputs (GSEA) across GO, KEGG, MSigDB, and Reactome. (XLSX) [file pcbi.1013851.s003.xlsx]

## Sheet: cluster6_gene
Gene	p_value	log2FC
TENT5C	0.0218461	0.33953
CD1C	0.000574797	2.1159
CD1E	0.00616066	2.81516
FCER1A	0.000134197	3.00087
SLAMF7	0.00742042	0.537196
CD8B	1.96971e-153	6.96885
SPINK2	0.000747438	2.16816
GZMK	1.7913e-75	3.26452
HSP90AB1	1.2081e-09	0.359377
PKIB	0.0022863	2.11634
PERP	0.0352442	0.475393
TRGC1	2.04599e-31	2.21872
ENHO	0.000739761	2.60614
CD27	8.89969e-16	0.701213
KLRB1	2.55776e-49	2.42306
KLRC2	0.0359728	1.1908
KLRC1	2.84591e-08	2.18958
LINC02446	7.2068e-56	5.66788
FKBP11	0.000323574	0.441525
C12orf75	1.43074e-08	0.537537
GZMH	0.0057358	0.318637
MT1E	0.00502707	0.934318
CLEC10A	0.0311581	0.920158
CCL5	3.44853e-49	1.2797
NKG7	2.72804e-17	0.65578
S100B	4.35335e-07	2.97371
MT-ND6	0.00745183	0.338234

## Sheet: cluster6_protein
Protein	p_value	log2FC
CD3_TotalSeqB	1.18198e-79	0.606797
CD8a_TotalSeqB	0	6.07617
CD45RO_TotalSeqB	2.20486e-07	0.315086
PD-1_TotalSeqB	7.69489e-08	0.347488
TIGIT_TotalSeqB	3.10054e-14	0.515623
CD127_TotalSeqB	2.31293e-67	0.952581

## Sheet: minus_supercell62_gene
Gene	p_value	log2FC	Cluster
TENT5C	0.0165465	0.359053	6
SLAMF7	0.0138139	0.492589	6
CD8B	2.76895e-154	6.98837	6
SPINK2	0.000712111	2.18769	6
GZMK	5.92587e-76	3.28404	6
HSP90AB1	1.60448e-08	0.332566	6
PERP	0.030144	0.494915	6
TRGC1	1.06905e-31	2.23824	6
CD27	1.59236e-16	0.720736	6
KLRB1	9.66471e-50	2.44258	6
KLRC2	0.0343806	1.21032	6
KLRC1	2.47262e-08	2.2091	6
LINC02446	5.42281e-56	5.68741	6
FKBP11	0.000216513	0.455277	6
C12orf75	2.53877e-08	0.531822	6
GZMH	0.00376263	0.33816	6
MT1E	0.00442707	0.95384	6
CCL5	1.8216e-50	1.29922	6
NKG7	3.39486e-18	0.675302	6
S100B	4.09212e-07	2.99324	6
MT-ND6	0.0058554	0.35103	6

## Sheet: minus_supercell62_protein
Protein	p_value	log2FC	Cluster
CD3_TotalSeqB	4.74678e-87	0.625759	6
CD8a_TotalSeqB	0	6.09561	6
CD45RO_TotalSeqB	1.5046e-07	0.3223	6
PD-1_TotalSeqB	2.76832e-08	0.361469	6
TIGIT_TotalSeqB	5.90576e-15	0.53241	6
CD127_TotalSeqB	6.34551e-70	0.97092	6

## Sheet: supercell62_gene
Gene	p_value	log2FC
ACOT7	0.0431153	2.57669
ENO1	0.000547263	1.78225
SRM	0.00223548	1.51675
DDOST	0.000255364	2.17355
STMN1	0.0436708	3.07557
HMGN2	0.0380568	2.49759
YBX1	3.26226e-06	2.23505
EBNA1BP2	0.00212164	2.97074
PRDX1	0.0103608	0.877127
NASP	0.00120123	1.4068
ILF2	0.00298802	1.66079
LMNA	0.0165352	3.72745
CD1C	2.24502e-05	7.3012
CD1E	0.00488245	7.30449
FCER1A	1.68214e-05	8.01906
SLAMF7	0.0386221	1.97551
FCGR2B	0.00033357	5.00945
PTGS2	0.0104133	2.71405
PARP1	0.0079374	1.50231
YWHAQ	0.0158236	0.958628
ODC1	0.00129269	2.30076
PDIA6	0.000575825	1.47877
ERLEC1	0.0297426	1.6834
BCL11A	0.000577901	4.22123
SNRPG	0.000308973	1.39002
IL1R2	0.0125246	6.71962
ATP5MC3	1.96574e-05	1.95219
HSPD1	0.0149724	1.01051
HSPE1	0.00669246	1.28802
ITM2C	0.00805916	3.85027
NCL	0.000179578	1.38219
PTMA	2.58098e-05	1.51543
SPCS1	0.000143132	1.99306
DNASE1L3	0.00720979	6.10659
SEC61A1	0.0254311	1.48873
SSR3	0.00025281	1.91019
SMC4	0.0389705	2.4989
DNAJB11	0.0436772	1.3519
CCDC50	0.00278302	4.44147
SEL1L3	0.0304422	2.40872
PAICS	0.00340528	2.18224
AREG	0.0449497	6.26703
H2AFZ	0.0417442	1.82792
OSTC	2.75875e-09	2.12367
SPCS3	0.00350988	1.24728
CLPTM1L	0.00326312	1.31521
CCT5	1.77956e-05	1.94898
BASP1	0.000287671	4.31828
SUB1	1.22365e-06	1.54211
LMNB1	0.0377585	2.76032
CD74	2.9489e-09	4.24377
LMAN2	0.00011628	1.17743
TMED9	0.000984648	1.73039
HNRNPAB	0.000252433	2.45989
IRF4	0.0375478	3.71504
SOX4	0.0122755	2.6197
HIST1H1D	0.0328259	3.3568
LST1	0.000174595	1.74487
HLA-DRA	8.51847e-08	4.71498
HLA-DRB5	3.25132e-06	4.51786
HLA-DRB1	9.87585e-07	4.52382
HLA-DQA1	6.2621e-06	5.57506
HLA-DQB1	1.28113e-06	5.34339
HLA-DQA2	2.11478e-06	4.83702
HLA-DPA1	2.91243e-07	4.78759
HLA-DPB1	1.90883e-06	4.95453
HMGA1	0.00179589	2.85418
PTCRA	0.0360134	6.58803
HSP90AB1	0.00029005	1.40285
UBE2J1	0.000634006	1.70569
MARCKS	0.021686	2.06235
PKIB	0.000181331	6.95305
ACTB	1.02757e-05	2.25176
KDELR2	0.0010664	1.80936
TSPAN13	0.0239592	4.39774
CYCS	0.000152681	1.60768
CPVL	1.86205e-05	3.60576
PPIA	1.30542e-09	1.8379
SEC61G	4.07433e-05	1.33023
VOPP1	0.000966259	1.66407
CHCHD2	1.75079e-06	1.55718
EZH2	0.0394518	2.27488
IL3RA	0.0124895	6.76024
PRDX4	0.00265163	1.81012
SLC25A5	1.596e-06	2.27808
SSR4	0.00154312	1.33535
GGH	0.0315394	3.43425
FABP5	0.00175883	2.93308
MTDH	1.47216e-06	2.71544
ENHO	0.000462701	7.07917
VCP	0.000443479	1.83487
TPM2	0.0154209	4.50414
SEC61B	0.000567803	2.1386
TXN	0.000223494	2.71122
UGCG	0.00727924	4.69683
HSPA5	0.00792954	1.25192
LRRC26	0.0192775	7.51565
IFITM3	0.0173312	2.70558
IRF7	0.00829994	4.24164
SCT	0.0250783	8.17299
LDHA	0.000128988	2.23135
SSRP1	0.0222551	1.35045
MS4A7	0.0401601	1.31912
PPP1R14B	0.000971065	3.81007
SPCS2	0.00295756	1.06864
HSPA8	0.000409087	1.07852
PPA1	7.41107e-05	2.23776
GAPDH	2.53136e-05	1.86678
CLEC4C	0.0181715	7.46777
TUBA1B	0.0198087	3.06713
TUBA1C	0.042963	3.64602
ITGB7	0.00479192	1.09673
ATP5F1B	6.00377e-07	2.26072
LYZ	0.000104584	2.19801
CCT2	0.000228057	1.77512
HSP90B1	0.000522316	1.51345
C12orf75	0.00626569	2.33272
PEBP1	9.86251e-05	1.82263
MLEC	0.000132069	2.46776
RAN	0.00028131	1.8406
HMGB1	0.00185204	1.80207
GAS6	0.000122322	5.63216
PSME2	0.00261093	1.63841
GZMB	0.0252809	3.0417
PSMA3	0.00190281	1.87774
WARS	0.0126243	1.68902
HSP90AA1	0.000595116	0.98573
PLD4	0.000128598	6.29721
CRIP1	0.00957638	1.69493
DUT	0.000811801	1.35774
PPIB	4.66642e-06	1.48689
IDH2	0.0278069	1.18848
SELENOS	0.00486682	1.88097
IRF8	0.00768183	4.12107
SERPINF1	0.0073847	6.68925
C1QBP	3.18398e-06	2.12005
CLEC10A	5.20512e-05	6.47668
SLC35B1	0.00239663	1.96836
LRRC59	0.0459592	1.66868
NME1	0.00284657	2.27122
JPT1	0.0222002	2.40267
EIF4A3	0.0203103	1.79076
ACTG1	1.98131e-06	2.20538
MRPL12	0.00514329	1.89865
P4HB	0.000104499	1.88491
NDUFV2	6.11086e-05	2.14772
TCF4	0.00905229	4.3433
SEC11C	0.0128514	1.12524
LAMP5	0.0355801	3.99472
RRBP1	0.00107719	2.15363
CST3	3.15373e-06	4.14311
HM13	0.00339388	1.15878
AHCY	0.019388	2.06051
RPN2	0.000283613	1.86336
TOP1	0.0070569	1.71219
GNG7	0.0123388	2.61347
MYDGF	0.000808697	1.44434
CALR	0.00420775	1.18087
DDX39A	0.0289839	1.59541
PPP1R14A	0.00271547	3.17192
SLC1A5	9.06065e-05	3.82082
FTL	0.00677569	0.982563
ATF5	0.0107652	2.66801
SPIB	0.00276843	4.28441
LILRA4	0.0135392	7.77909
ISOC2	0.0298309	2.0546
RANBP1	0.000419352	1.6414
SDF2L1	0.0148812	1.05059
DERL3	0.0275518	3.07743

## Sheet: supercell62_protein
Protein	p_value	log2FC

## Sheet: GSEA_GO
ONTOLOGY	ID	Description	setSize	enrichmentScore	NES	pvalue	p.adjust	qvalue	rank	leading_edge	core_enrichment
CC	GO:0012507	ER to Golgi transport vesicle membrane	11	0.963774	2.04978	0.00108342	0.0105594	0.00755871	11	tags=82%, list=2%, signal=82%	HLA-DRA/CD74/HLA-DPA1/HLA-DQB1/HLA-DQA1/HLA-DRB1/HLA-DPB1/HLA-DQA2/HLA-DRB5
CC	GO:0030669	clathrin-coated endocytic vesicle membrane	12	0.947591	2.04507	0.00108225	0.0105594	0.00755871	11	tags=75%, list=2%, signal=75%	HLA-DRA/CD74/HLA-DPA1/HLA-DQB1/HLA-DQA1/HLA-DRB1/HLA-DPB1/HLA-DQA2/HLA-DRB5
CC	GO:0045334	clathrin-coated endocytic vesicle	12	0.947591	2.04507	0.00108225	0.0105594	0.00755871	11	tags=75%, list=2%, signal=75%	HLA-DRA/CD74/HLA-DPA1/HLA-DQB1/HLA-DQA1/HLA-DRB1/HLA-DPB1/HLA-DQA2/HLA-DRB5
CC	GO:0030666	endocytic vesicle membrane	13	0.929183	2.03871	0.00107411	0.0105594	0.00755871	11	tags=69%, list=2%, signal=70%	HLA-DRA/CD74/HLA-DPA1/HLA-DQB1/HLA-DQA1/HLA-DRB1/HLA-DPB1/HLA-DQA2/HLA-DRB5
CC	GO:0030658	transport vesicle membrane	13	0.926862	2.03362	0.00107411	0.0105594	0.00755871	11	tags=69%, list=2%, signal=70%	HLA-DRA/CD74/HLA-DPA1/HLA-DQB1/HLA-DQA1/HLA-DRB1/HLA-DPB1/HLA-DQA2/HLA-DRB5
CC	GO:0098553	lumenal side of endoplasmic reticulum membrane	11	0.954213	2.02945	0.00108342	0.0105594	0.00755871	11	tags=82%, list=2%, signal=82%	HLA-DRA/CD74/HLA-DPA1/HLA-DQB1/HLA-DQA1/HLA-DRB1/HLA-DPB1/HLA-DQA2/HLA-DRB5
MF	GO:0023023	MHC protein complex binding	15	0.903247	2.02859	0.00106045	0.0105594	0.00755871	11	tags=60%, list=2%, signal=61%	HLA-DRA/CD74/HLA-DPA1/HLA-DQB1/HLA-DQA1/HLA-DRB1/HLA-DPB1/HLA-DQA2/HLA-DRB5
MF	GO:0023026	MHC class II protein complex binding	13	0.917583	2.01326	0.00107411	0.0105594	0.00755871	11	tags=69%, list=2%, signal=70%	HLA-DRA/CD74/HLA-DPA1/HLA-DQB1/HLA-DQA1/HLA-DRB1/HLA-DPB1/HLA-DQA2/HLA-DRB5
BP	GO:0002377	immunoglobulin production	14	0.905585	2.0113	0.0010661	0.0105594	0.00755871	11	tags=57%, list=2%, signal=58%	HLA-DRA/HLA-DPA1/HLA-DQB1/HLA-DQA1/HLA-DRB1/HLA-DPB1/HLA-DQA2/HLA-DRB5
CC	GO:0030139	endocytic vesicle	20	0.848812	2.00618	0.00102669	0.0105594	0.00755871	28	tags=55%, list=6%, signal=54%	HLA-DRA/CD74/HLA-DPA1/HLA-DQB1/HLA-DQA1/HLA-DRB1/HLA-DPB1/HLA-DQA2/HLA-DRB5/ACTG1/PLD4
CC	GO:0098791	Golgi apparatus subcompartment	13	0.914299	2.00605	0.00107411	0.0105594	0.00755871	28	tags=77%, list=6%, signal=74%	HLA-DRA/CD74/HLA-DPA1/HLA-DQB1/HLA-DQA1/HLA-DRB1/HLA-DPB1/HLA-DQA2/HLA-DRB5/PLD4
CC	GO:0098576	lumenal side of membrane	12	0.929054	2.00507	0.00108225	0.0105594	0.00755871	11	tags=75%, list=2%, signal=75%	HLA-DRA/CD74/HLA-DPA1/HLA-DQB1/HLA-DQA1/HLA-DRB1/HLA-DPB1/HLA-DQA2/HLA-DRB5
CC	GO:0032588	trans-Golgi network membrane	10	0.958621	1.99894	0.0010917	0.0105594	0.00755871	28	tags=100%, list=6%, signal=96%	HLA-DRA/CD74/HLA-DPA1/HLA-DQB1/HLA-DQA1/HLA-DRB1/HLA-DPB1/HLA-DQA2/HLA-DRB5/PLD4
MF	GO:0003823	antigen binding	21	0.84029	1.99874	0.00102249	0.0105594	0.00755871	15	tags=38%, list=3%, signal=39%	HLA-DRA/HLA-DPA1/HLA-DQB1/HLA-DQA1/HLA-DRB1/HLA-DPB1/HLA-DRB5/CD1C
BP	GO:0002440	production of molecular mediator of immune response	19	0.848403	1.98689	0.00103306	0.0105594	0.00755871	45	tags=58%, list=10%, signal=54%	HLA-DRA/CD74/HLA-DPA1/HLA-DQB1/HLA-DQA1/HLA-DRB1/HLA-DPB1/HLA-DQA2/HLA-DRB5/FCGR2B/UBE2J1
CC	GO:0005802	trans-Golgi network	12	0.920626	1.98688	0.00108225	0.0105594	0.00755871	28	tags=83%, list=6%, signal=80%	HLA-DRA/CD74/HLA-DPA1/HLA-DQB1/HLA-DQA1/HLA-DRB1/HLA-DPB1/HLA-DQA2/HLA-DRB5/PLD4
CC	GO:0030665	clathrin-coated vesicle membrane	14	0.890715	1.97828	0.0010661	0.0105594	0.00755871	11	tags=64%, list=2%, signal=65%	HLA-DRA/CD74/HLA-DPA1/HLA-DQB1/HLA-DQA1/HLA-DRB1/HLA-DPB1/HLA-DQA2/HLA-DRB5
CC	GO:0030133	transport vesicle	17	0.860546	1.97542	0.00104603	0.0105594	0.00755871	11	tags=53%, list=2%, signal=54%	HLA-DRA/CD74/HLA-DPA1/HLA-DQB1/HLA-DQA1/HLA-DRB1/HLA-DPB1/HLA-DQA2/HLA-DRB5
BP	GO:0048002	antigen processing and presentation of peptide antigen	11	0.928656	1.97509	0.00108342	0.0105594	0.00755871	11	tags=82%, list=2%, signal=82%	HLA-DRA/CD74/HLA-DPA1/HLA-DQB1/HLA-DQA1/HLA-DRB1/HLA-DPB1/HLA-DQA2/HLA-DRB5
BP	GO:0002478	antigen processing and presentation of exogenous peptide antigen	10	0.947042	1.9748	0.0010917	0.0105594	0.00755871	11	tags=90%, list=2%, signal=90%	HLA-DRA/CD74/HLA-DPA1/HLA-DQB1/HLA-DQA1/HLA-DRB1/HLA-DPB1/HLA-DQA2/HLA-DRB5
BP	GO:0002495	antigen processing and presentation of peptide antigen via MHC class II	10	0.947042	1.9748	0.0010917	0.0105594	0.00755871	11	tags=90%, list=2%, signal=90%	HLA-DRA/CD74/HLA-DPA1/HLA-DQB1/HLA-DQA1/HLA-DRB1/HLA-DPB1/HLA-DQA2/HLA-DRB5
BP	GO:0002504	antigen processing and presentation of peptide or polysaccharide antigen via MHC class II	10	0.947042	1.9748	0.0010917	0.0105594	0.00755871	11	tags=90%, list=2%, signal=90%	HLA-DRA/CD74/HLA-DPA1/HLA-DQB1/HLA-DQA1/HLA-DRB1/HLA-DPB1/HLA-DQA2/HLA-DRB5
BP	GO:0019886	antigen processing and presentation of exogenous peptide antigen via MHC class II	10	0.947042	1.9748	0.0010917	0.0105594	0.00755871	11	tags=90%, list=2%, signal=90%	HLA-DRA/CD74/HLA-DPA1/HLA-DQB1/HLA-DQA1/HLA-DRB1/HLA-DPB1/HLA-DQA2/HLA-DRB5
CC	GO:0030134	COPII-coated ER to Golgi transport vesicle	13	0.8991	1.97271	0.00107411	0.0105594	0.00755871	11	tags=69%, list=2%, signal=70%	HLA-DRA/CD74/HLA-DPA1/HLA-DQB1/HLA-DQA1/HLA-DRB1/HLA-DPB1/HLA-DQA2/HLA-DRB5
BP	GO:0019884	antigen processing and presentation of exogenous antigen	12	0.91372	1.97197	0.00108225	0.0105594	0.00755871	15	tags=83%, list=3%, signal=83%	HLA-DRA/CD74/HLA-DPA1/HLA-DQB1/HLA-DQA1/HLA-DRB1/HLA-DPB1/HLA-DQA2/HLA-DRB5/CD1C
BP	GO:0019882	antigen processing and presentation	13	0.897684	1.9696	0.00107411	0.0105594	0.00755871	15	tags=77%, list=3%, signal=77%	HLA-DRA/CD74/HLA-DPA1/HLA-DQB1/HLA-DQA1/HLA-DRB1/HLA-DPB1/HLA-DQA2/HLA-DRB5/CD1C
CC	GO:0098797	plasma membrane protein complex	19	0.840754	1.96897	0.00103306	0.0105594	0.00755871	11	tags=47%, list=2%, signal=48%	HLA-DRA/CD74/HLA-DPA1/HLA-DQB1/HLA-DQA1/HLA-DRB1/HLA-DPB1/HLA-DQA2/HLA-DRB5
BP	GO:0016064	immunoglobulin mediated immune response	20	0.832183	1.96687	0.00102669	0.0105594	0.00755871	37	tags=55%, list=8%, signal=53%	HLA-DRA/CD74/HLA-DPA1/HLA-DQB1/HLA-DQA1/HLA-DRB1/HLA-DPB1/HLA-DQA2/HLA-DRB5/C1QBP/FCGR2B
BP	GO:0019724	B cell mediated immunity	20	0.832183	1.96687	0.00102669	0.0105594	0.00755871	37	tags=55%, list=8%, signal=53%	HLA-DRA/CD74/HLA-DPA1/HLA-DQB1/HLA-DQA1/HLA-DRB1/HLA-DPB1/HLA-DQA2/HLA-DRB5/C1QBP/FCGR2B
CC	GO:0030662	coated vesicle membrane	16	0.863492	1.96193	0.00105597	0.0105594	0.00755871	11	tags=56%, list=2%, signal=57%	HLA-DRA/CD74/HLA-DPA1/HLA-DQB1/HLA-DQA1/HLA-DRB1/HLA-DPB1/HLA-DQA2/HLA-DRB5
CC	GO:0000139	Golgi membrane	21	0.816932	1.94318	0.00102249	0.0105594	0.00755871	13	tags=48%, list=3%, signal=49%	HLA-DRA/CD74/HLA-DPA1/HLA-DQB1/HLA-DQA1/HLA-DRB1/HLA-DPB1/HLA-DQA2/HLA-DRB5/LST1
BP	GO:0022409	positive regulation of cell-cell adhesion	18	0.833783	1.93474	0.00104167	0.0105594	0.00755871	19	tags=56%, list=4%, signal=55%	HLA-DRA/CD74/HLA-DPA1/HLA-DQB1/HLA-DQA1/HLA-DRB1/HLA-DPB1/HLA-DQA2/HLA-DRB5/ACTB
BP	GO:0050870	positive regulation of T cell activation	18	0.833783	1.93474	0.00104167	0.0105594	0.00755871	19	tags=56%, list=4%, signal=55%	HLA-DRA/CD74/HLA-DPA1/HLA-DQB1/HLA-DQA1/HLA-DRB1/HLA-DPB1/HLA-DQA2/HLA-DRB5/ACTB
BP	GO:1903039	positive regulation of leukocyte cell-cell adhesion	18	0.833783	1.93474	0.00104167	0.0105594	0.00755871	19	tags=56%, list=4%, signal=55%	HLA-DRA/CD74/HLA-DPA1/HLA-DQB1/HLA-DQA1/HLA-DRB1/HLA-DPB1/HLA-DQA2/HLA-DRB5/ACTB
CC	GO:0030136	clathrin-coated vesicle	15	0.860822	1.93331	0.00106045	0.0105594	0.00755871	11	tags=60%, list=2%, signal=61%	HLA-DRA/CD74/HLA-DPA1/HLA-DQB1/HLA-DQA1/HLA-DRB1/HLA-DPB1/HLA-DQA2/HLA-DRB5
CC	GO:0010008	endosome membrane	13	0.873463	1.91646	0.00107411	0.0105594	0.00755871	15	tags=69%, list=3%, signal=69%	HLA-DRA/HLA-DPA1/HLA-DQB1/HLA-DQA1/HLA-DRB1/HLA-DPB1/HLA-DQA2/HLA-DRB5/CD1C
CC	GO:0005765	lysosomal membrane	15	0.853078	1.91592	0.00106045	0.0105594	0.00755871	11	tags=60%, list=2%, signal=61%	HLA-DRA/CD74/HLA-DPA1/HLA-DQB1/HLA-DQA1/HLA-DRB1/HLA-DPB1/HLA-DQA2/HLA-DRB5
CC	GO:0098852	lytic vacuole membrane	15	0.853078	1.91592	0.00106045	0.0105594	0.00755871	11	tags=60%, list=2%, signal=61%	HLA-DRA/CD74/HLA-DPA1/HLA-DQB1/HLA-DQA1/HLA-DRB1/HLA-DPB1/HLA-DQA2/HLA-DRB5
MF	GO:0140375	immune receptor activity	15	0.85027	1.90961	0.00106045	0.0105594	0.00755871	10	tags=47%, list=2%, signal=47%	HLA-DRA/CD74/HLA-DPA1/HLA-DQB1/HLA-DQA1/HLA-DRB1/HLA-DQA2
MF	GO:0004888	transmembrane signaling receptor activity	25	0.780765	1.89967	0.00101833	0.0105594	0.00755871	12	tags=32%, list=3%, signal=33%	HLA-DRA/CD74/HLA-DPA1/HLA-DQB1/HLA-DQA1/HLA-DRB1/HLA-DQA2/FCER1A
BP	GO:0002460	adaptive immune response based on somatic recombination of immune receptors built from immunoglobulin superfamily domains	25	0.775863	1.88775	0.00101833	0.0105594	0.00755871	37	tags=48%, list=8%, signal=47%	HLA-DRA/CD74/HLA-DPA1/HLA-DQB1/HLA-DQA1/HLA-DRB1/HLA-DPB1/HLA-DQA2/HLA-DRB5/CD1C/C1QBP/FCGR2B
CC	GO:0005774	vacuolar membrane	16	0.830057	1.88597	0.00105597	0.0105594	0.00755871	11	tags=56%, list=2%, signal=57%	HLA-DRA/CD74/HLA-DPA1/HLA-DQB1/HLA-DQA1/HLA-DRB1/HLA-DPB1/HLA-DQA2/HLA-DRB5
CC	GO:0005794	Golgi apparatus	40	0.74528	1.87727	0.00100503	0.0105594	0.00755871	61	tags=45%, list=14%, signal=43%	HLA-DRA/CD74/HLA-DPA1/HLA-DQB1/HLA-DQA1/HLA-DRB1/HLA-DPB1/CST3/HLA-DQA2/HLA-DRB5/LST1/CD1C/PLD4/GAS6/MYDGF/MS4A7/TMED9/CD1E
BP	GO:1903037	regulation of leukocyte cell-cell adhesion	21	0.788233	1.87491	0.00102249	0.0105594	0.00755871	19	tags=48%, list=4%, signal=48%	HLA-DRA/CD74/HLA-DPA1/HLA-DQB1/HLA-DQA1/HLA-DRB1/HLA-DPB1/HLA-DQA2/HLA-DRB5/ACTB
MF	GO:0033218	amide binding	27	0.763148	1.87171	0.00101112	0.0105594	0.00755871	46	tags=48%, list=10%, signal=46%	HLA-DRA/CD74/HLA-DPA1/HLA-DQB1/HLA-DQA1/HLA-DRB1/HLA-DPB1/CST3/HLA-DRB5/CD1C/PPIA/FCGR2B/PPIB
BP	GO:0022407	regulation of cell-cell adhesion	22	0.780406	1.87041	0.00102249	0.0105594	0.00755871	19	tags=45%, list=4%, signal=46%	HLA-DRA/CD74/HLA-DPA1/HLA-DQB1/HLA-DQA1/HLA-DRB1/HLA-DPB1/HLA-DQA2/HLA-DRB5/ACTB
CC	GO:0030135	coated vesicle	19	0.797877	1.86856	0.00103306	0.0105594	0.00755871	11	tags=47%, list=2%, signal=48%	HLA-DRA/CD74/HLA-DPA1/HLA-DQB1/HLA-DQA1/HLA-DRB1/HLA-DPB1/HLA-DQA2/HLA-DRB5
MF	GO:0042277	peptide binding	24	0.77068	1.86852	0.00101626	0.0105594	0.00755871	46	tags=54%, list=10%, signal=51%	HLA-DRA/CD74/HLA-DPA1/HLA-DQB1/HLA-DQA1/HLA-DRB1/HLA-DPB1/CST3/HLA-DRB5/CD1C/PPIA/FCGR2B/PPIB
BP	GO:0030155	regulation of cell adhesion	31	0.750491	1.8627	0.00100908	0.0105594	0.00755871	37	tags=45%, list=8%, signal=45%	HLA-DRA/CD74/HLA-DPA1/HLA-DQB1/HLA-DQA1/HLA-DRB1/HLA-DPB1/HLA-DQA2/HLA-DRB5/ACTB/ACTG1/ATP5F1B/C1QBP/FCGR2B
BP	GO:0050863	regulation of T cell activation	22	0.774995	1.85744	0.00102249	0.0105594	0.00755871	19	tags=45%, list=4%, signal=46%	HLA-DRA/CD74/HLA-DPA1/HLA-DQB1/HLA-DQA1/HLA-DRB1/HLA-DPB1/HLA-DQA2/HLA-DRB5/ACTB
BP	GO:0098609	cell-cell adhesion	33	0.745729	1.85575	0.0010101	0.0105594	0.00755871	21	tags=36%, list=5%, signal=37%	HLA-DRA/CD74/HLA-DPA1/HLA-DQB1/HLA-DQA1/HLA-DRB1/HLA-DPB1/HLA-DQA2/HLA-DRB5/ACTB/PPIA/ACTG1
BP	GO:0051251	positive regulation of lymphocyte activation	24	0.760832	1.84465	0.00101626	0.0105594	0.00755871	19	tags=42%, list=4%, signal=42%	HLA-DRA/CD74/HLA-DPA1/HLA-DQB1/HLA-DQA1/HLA-DRB1/HLA-DPB1/HLA-DQA2/HLA-DRB5/ACTB
BP	GO:0007159	leukocyte cell-cell adhesion	24	0.759275	1.84087	0.00101626	0.0105594	0.00755871	19	tags=42%, list=4%, signal=42%	HLA-DRA/CD74/HLA-DPA1/HLA-DQB1/HLA-DQA1/HLA-DRB1/HLA-DPB1/HLA-DQA2/HLA-DRB5/ACTB
BP	GO:0002696	positive regulation of leukocyte activation	25	0.755079	1.83718	0.00101833	0.0105594	0.00755871	19	tags=40%, list=4%, signal=41%	HLA-DRA/CD74/HLA-DPA1/HLA-DQB1/HLA-DQA1/HLA-DRB1/HLA-DPB1/HLA-DQA2/HLA-DRB5/ACTB
BP	GO:0050867	positive regulation of cell activation	25	0.755079	1.83718	0.00101833	0.0105594	0.00755871	19	tags=40%, list=4%, signal=41%	HLA-DRA/CD74/HLA-DPA1/HLA-DQB1/HLA-DQA1/HLA-DRB1/HLA-DPB1/HLA-DQA2/HLA-DRB5/ACTB
BP	GO:0045785	positive regulation of cell adhesion	24	0.753154	1.82603	0.00101626	0.0105594	0.00755871	33	tags=46%, list=7%, signal=45%	HLA-DRA/CD74/HLA-DPA1/HLA-DQB1/HLA-DQA1/HLA-DRB1/HLA-DPB1/HLA-DQA2/HLA-DRB5/ACTB/C1QBP
CC	GO:0005768	endosome	25	0.744167	1.81063	0.00101833	0.0105594	0.00755871	86	tags=68%, list=19%, signal=58%	HLA-DRA/CD74/HLA-DPA1/HLA-DQB1/HLA-DQA1/HLA-DRB1/HLA-DPB1/HLA-DQA2/HLA-DRB5/CD1C/PLD4/VOPP1/RAN/CD1E/IRF7/IFITM3/HMGB1
CC	GO:0098552	side of membrane	33	0.719308	1.79	0.0010101	0.0105594	0.00755871	22	tags=33%, list=5%, signal=34%	HLA-DRA/CD74/HLA-DPA1/HLA-DQB1/HLA-DQA1/HLA-DRB1/HLA-DPB1/HLA-DQA2/HLA-DRB5/CD1C/CLEC10A
CC	GO:0000323	lytic vacuole	33	0.716663	1.78342	0.0010101	0.0105594	0.00755871	15	tags=36%, list=3%, signal=38%	HLA-DRA/CD74/HLA-DPA1/HLA-DQB1/HLA-DQA1/HLA-DRB1/HLA-DPB1/LYZ/HLA-DQA2/HLA-DRB5/FTL/CD1C
CC	GO:0005764	lysosome	33	0.716663	1.78342	0.0010101	0.0105594	0.00755871	15	tags=36%, list=3%, signal=38%	HLA-DRA/CD74/HLA-DPA1/HLA-DQB1/HLA-DQA1/HLA-DRB1/HLA-DPB1/LYZ/HLA-DQA2/HLA-DRB5/FTL/CD1C
BP	GO:0051249	regulation of lymphocyte activation	33	0.707803	1.76137	0.0010101	0.0105594	0.00755871	50	tags=42%, list=11%, signal=41%	HLA-DRA/CD74/HLA-DPA1/HLA-DQB1/HLA-DQA1/HLA-DRB1/HLA-DPB1/HLA-DQA2/HLA-DRB5/LST1/ACTB/FCGR2B/GAS6/BANK1
BP	GO:0007155	cell adhesion	47	0.689737	1.75579	0.001001	0.0105594	0.00755871	43	tags=34%, list=10%, signal=34%	HLA-DRA/CD74/HLA-DPA1/HLA-DQB1/HLA-DQA1/HLA-DRB1/HLA-DPB1/HLA-DQA2/HLA-DRB5/ACTB/PPIA/ACTG1/ATP5F1B/C1QBP/FCGR2B/GAS6
CC	GO:0005773	vacuole	34	0.703614	1.75351	0.00100908	0.0105594	0.00755871	15	tags=35%, list=3%, signal=37%	HLA-DRA/CD74/HLA-DPA1/HLA-DQB1/HLA-DQA1/HLA-DRB1/HLA-DPB1/LYZ/HLA-DQA2/HLA-DRB5/FTL/CD1C
BP	GO:0007596	blood coagulation	11	0.812331	1.72769	0.00108342	0.0105594	0.00755871	43	tags=36%, list=10%, signal=34%	ACTB/PPIA/ACTG1/GAS6
BP	GO:0007599	hemostasis	11	0.812331	1.72769	0.00108342	0.0105594	0.00755871	43	tags=36%, list=10%, signal=34%	ACTB/PPIA/ACTG1/GAS6
BP	GO:0050817	coagulation	11	0.812331	1.72769	0.00108342	0.0105594	0.00755871	43	tags=36%, list=10%, signal=34%	ACTB/PPIA/ACTG1/GAS6
BP	GO:0002449	lymphocyte mediated immunity	32	0.694847	1.72568	0.0010101	0.0105594	0.00755871	37	tags=38%, list=8%, signal=37%	HLA-DRA/CD74/HLA-DPA1/HLA-DQB1/HLA-DQA1/HLA-DRB1/HLA-DPB1/HLA-DQA2/HLA-DRB5/CD1C/C1QBP/FCGR2B
BP	GO:0002694	regulation of leukocyte activation	36	0.687859	1.72182	0.00100402	0.0105594	0.00755871	50	tags=39%, list=11%, signal=38%	HLA-DRA/CD74/HLA-DPA1/HLA-DQB1/HLA-DQA1/HLA-DRB1/HLA-DPB1/HLA-DQA2/HLA-DRB5/LST1/ACTB/FCGR2B/GAS6/BANK1
CC	GO:0042175	nuclear outer membrane-endoplasmic reticulum membrane network	55	0.668092	1.71898	0.000999001	0.0105594	0.00755871	133	tags=67%, list=30%, signal=54%	HLA-DRA/CD74/HLA-DPA1/HLA-DQB1/HLA-DQA1/HLA-DRB1/HLA-DPB1/HLA-DQA2/HLA-DRB5/MTDH/OSTC/PLD4/VCP/ENO1/UBE2J1/SPCS1/SEC61B/TMED9/SSR3/PTGS2/DDOST/LMAN2/PDIA6/MLEC/SEC61G/RPN2/RRBP1/HSP90B1/HSPA5/HMOX1/CLPTM1L/KDELR2/AREG/SPCS3/SLC35B1/SPCS2/HM13
CC	GO:0031090	organelle membrane	96	0.647347	1.71359	0.000999001	0.0105594	0.00755871	129	tags=58%, list=29%, signal=53%	HLA-DRA/CD74/HLA-DPA1/HLA-DQB1/HLA-DQA1/HLA-DRB1/HLA-DPB1/HLA-DQA2/HLA-DRB5/LST1/CD1C/GAPDH/MTDH/SLC25A5/OSTC/ATP5F1B/PLD4/VCP/ENO1/ATP5MC3/NDUFV2/UBE2J1/SPCS1/SEC61B/VOPP1/NRGN/TMED9/CD1E/SSR3/PTGS2/DDOST/FABP5/IRF7/LMAN2/PDIA6/MLEC/SEC61G/IFITM3/RPN2/RRBP1/CYCS/HSP90B1/HSPA5/LMNA/HMOX1/MRPL12/CLPTM1L/HSPA8/KDELR2/JPT1/LMNB1/AREG/SPCS3/CD38/SLC35B1/SPCS2
BP	GO:0002250	adaptive immune response	45	0.674059	1.71302	0.00100301	0.0105594	0.00755871	37	tags=29%, list=8%, signal=29%	HLA-DRA/CD74/HLA-DPA1/HLA-DQB1/HLA-DQA1/HLA-DRB1/HLA-DPB1/HLA-DQA2/HLA-DRB5/CD1C/CLEC10A/C1QBP/FCGR2B
MF	GO:0038023	signaling receptor activity	30	0.693485	1.7121	0.00101112	0.0105594	0.00755871	12	tags=27%, list=3%, signal=28%	HLA-DRA/CD74/HLA-DPA1/HLA-DQB1/HLA-DQA1/HLA-DRB1/HLA-DQA2/FCER1A
MF	GO:0060089	molecular transducer activity	30	0.693485	1.7121	0.00101112	0.0105594	0.00755871	12	tags=27%, list=3%, signal=28%	HLA-DRA/CD74/HLA-DPA1/HLA-DQB1/HLA-DQA1/HLA-DRB1/HLA-DQA2/FCER1A
BP	GO:0042110	T cell activation	33	0.687152	1.70998	0.0010101	0.0105594	0.00755871	19	tags=33%, list=4%, signal=34%	HLA-DRA/CD74/HLA-DPA1/HLA-DQB1/HLA-DQA1/HLA-DRB1/HLA-DPB1/HLA-DQA2/HLA-DRB5/CD1C/ACTB
BP	GO:0050865	regulation of cell activation	37	0.681734	1.70765	0.00100402	0.0105594	0.00755871	50	tags=38%, list=11%, signal=37%	HLA-DRA/CD74/HLA-DPA1/HLA-DQB1/HLA-DQA1/HLA-DRB1/HLA-DPB1/HLA-DQA2/HLA-DRB5/LST1/ACTB/FCGR2B/GAS6/BANK1
CC	GO:0031984	organelle subcompartment	57	0.662307	1.70696	0.001	0.0105594	0.00755871	133	tags=65%, list=30%, signal=52%	HLA-DRA/CD74/HLA-DPA1/HLA-DQB1/HLA-DQA1/HLA-DRB1/HLA-DPB1/HLA-DQA2/HLA-DRB5/MTDH/OSTC/PLD4/VCP/UBE2J1/SPCS1/SEC61B/MS4A7/TMED9/SSR3/PTGS2/DDOST/LMAN2/PDIA6/MLEC/SEC61G/RPN2/RRBP1/HSP90B1/HSPA5/HMOX1/CLPTM1L/KDELR2/AREG/SPCS3/SLC35B1/SPCS2/HM13
CC	GO:0005789	endoplasmic reticulum membrane	54	0.664858	1.7069	0.001	0.0105594	0.00755871	147	tags=72%, list=33%, signal=55%	HLA-DRA/CD74/HLA-DPA1/HLA-DQB1/HLA-DQA1/HLA-DRB1/HLA-DPB1/HLA-DQA2/HLA-DRB5/MTDH/OSTC/PLD4/VCP/UBE2J1/SPCS1/SEC61B/TMED9/SSR3/PTGS2/DDOST/LMAN2/PDIA6/MLEC/SEC61G/RPN2/RRBP1/HSP90B1/HSPA5/HMOX1/CLPTM1L/KDELR2/AREG/SPCS3/SLC35B1/SPCS2/HM13/SSR4/CALR/KPNA2
CC	GO:0098827	endoplasmic reticulum subcompartment	54	0.664858	1.7069	0.001	0.0105594	0.00755871	147	tags=72%, list=33%, signal=55%	HLA-DRA/CD74/HLA-DPA1/HLA-DQB1/HLA-DQA1/HLA-DRB1/HLA-DPB1/HLA-DQA2/HLA-DRB5/MTDH/OSTC/PLD4/VCP/UBE2J1/SPCS1/SEC61B/TMED9/SSR3/PTGS2/DDOST/LMAN2/PDIA6/MLEC/SEC61G/RPN2/RRBP1/HSP90B1/HSPA5/HMOX1/CLPTM1L/KDELR2/AREG/SPCS3/SLC35B1/SPCS2/HM13/SSR4/CALR/KPNA2
CC	GO:0012506	vesicle membrane	30	0.68833	1.69937	0.00101112	0.0105594	0.00755871	85	tags=57%, list=19%, signal=49%	HLA-DRA/CD74/HLA-DPA1/HLA-DQB1/HLA-DQA1/HLA-DRB1/HLA-DPB1/HLA-DQA2/HLA-DRB5/CD1C/VOPP1/NRGN/DDOST/FABP5/IRF7/MLEC/IFITM3
CC	GO:0030659	cytoplasmic vesicle membrane	30	0.68833	1.69937	0.00101112	0.0105594	0.00755871	85	tags=57%, list=19%, signal=49%	HLA-DRA/CD74/HLA-DPA1/HLA-DQB1/HLA-DQA1/HLA-DRB1/HLA-DPB1/HLA-DQA2/HLA-DRB5/CD1C/VOPP1/NRGN/DDOST/FABP5/IRF7/MLEC/IFITM3
CC	GO:0031410	cytoplasmic vesicle	83	0.639269	1.6813	0.000999001	0.0105594	0.00755871	125	tags=55%, list=28%, signal=49%	HLA-DRA/CD74/HLA-DPA1/HLA-DQB1/HLA-DQA1/HLA-DRB1/HLA-DPB1/CST3/LYZ/HLA-DQA2/HLA-DRB5/FTL/CD1C/PPIA/ACTG1/PLD4/VCP/GAS6/PPIB/VOPP1/NRGN/TMED9/RAN/CD1E/SLC1A5/DDOST/FABP5/IRF7/LMAN2/PDIA6/MLEC/P4HB/IFITM3/HMGB1/HSP90B1/HSPA5/HSP90AB1/ILF2/CCT2/HSPA8/KDELR2/PRDX1/PRDX4/AREG/AHCY/CD38
CC	GO:0097708	intracellular vesicle	83	0.639269	1.6813	0.000999001	0.0105594	0.00755871	125	tags=55%, list=28%, signal=49%	HLA-DRA/CD74/HLA-DPA1/HLA-DQB1/HLA-DQA1/HLA-DRB1/HLA-DPB1/CST3/LYZ/HLA-DQA2/HLA-DRB5/FTL/CD1C/PPIA/ACTG1/PLD4/VCP/GAS6/PPIB/VOPP1/NRGN/TMED9/RAN/CD1E/SLC1A5/DDOST/FABP5/IRF7/LMAN2/PDIA6/MLEC/P4HB/IFITM3/HMGB1/HSP90B1/HSPA5/HSP90AB1/ILF2/CCT2/HSPA8/KDELR2/PRDX1/PRDX4/AREG/AHCY/CD38
CC	GO:0031982	vesicle	142	0.624792	1.67843	0.000999001	0.0105594	0.00755871	126	tags=48%, list=28%, signal=50%	HLA-DRA/CD74/HLA-DPA1/HLA-DQB1/HLA-DQA1/HLA-DRB1/HLA-DPB1/CST3/LYZ/HLA-DQA2/HLA-DRB5/FTL/CD1C/CPVL/GAPDH/ACTB/PPIA/ACTG1/SUB1/YBX1/ATP5F1B/PLD4/BASP1/CCT5/PPA1/VCP/ENO1/LDHA/GAS6/PPIB/TXN/VOPP1/NRGN/TMED9/RAN/CD1E/SLC1A5/DDOST/PSME2/FABP5/IRF7/PSMA3/LMAN2/PDIA6/PEBP1/MARCKS/MLEC/P4HB/NCL/IFITM3/HMGB1/HSP90B1/HSPA5/HSP90AB1/ILF2/PAICS/CCT2/HSPA8/NME1/KDELR2/DUT/PRDX1/PRDX4/AREG/ITGB7/AHCY/CD38/GNG7
CC	GO:0098796	membrane protein complex	44	0.649343	1.65093	0.001002	0.0105594	0.00755871	87	tags=50%, list=20%, signal=45%	HLA-DRA/CD74/HLA-DPA1/HLA-DQB1/HLA-DQA1/HLA-DRB1/HLA-DPB1/HLA-DQA2/HLA-DRB5/SLC25A5/OSTC/ATP5F1B/VCP/ATP5MC3/NDUFV2/SPCS1/SEC61B/DDOST/MLEC/SEC61G/HMGB1/RPN2
CC	GO:0005783	endoplasmic reticulum	85	0.62203	1.63881	0.000999001	0.0105594	0.00755871	92	tags=42%, list=21%, signal=42%	HLA-DRA/CD74/HLA-DPA1/HLA-DQB1/HLA-DQA1/HLA-DRB1/HLA-DPB1/CST3/HLA-DQA2/HLA-DRB5/CD1C/MTDH/OSTC/YBX1/PLD4/VCP/GAS6/UBE2J1/PPIB/SPCS1/SEC61B/MYDGF/TMED9/SSR3/PTGS2/DDOST/LMAN2/PDIA6/MLEC/SEC61G/P4HB/HMGB1/RPN2/RRBP1/HSP90B1/HSPA5
CC	GO:0098588	bounding membrane of organelle	53	0.634514	1.62625	0.001	0.0105594	0.00755871	87	tags=49%, list=20%, signal=45%	HLA-DRA/CD74/HLA-DPA1/HLA-DQB1/HLA-DQA1/HLA-DRB1/HLA-DPB1/HLA-DQA2/HLA-DRB5/LST1/CD1C/ENO1/ATP5MC3/SEC61B/NRGN/TMED9/CD1E/PTGS2/DDOST/FABP5/IRF7/LMAN2/MLEC/SEC61G/IFITM3/RPN2
CC	GO:0005737	cytoplasm	324	0.605408	1.62407	0.000999001	0.0105594	0.00755871	166	tags=45%, list=37%, signal=104%	HLA-DRA/CD74/HLA-DPA1/HLA-DQB1/HLA-DQA1/HLA-DRB1/HLA-DPB1/CST3/LYZ/HLA-DQA2/HLA-DRB5/LST1/FTL/CD1C/GAPDH/MTDH/ACTB/PPIA/ACTG1/SLC25A5/OSTC/YBX1/ATP5F1B/PLD4/BASP1/CCT5/PKIB/PPA1/C1QBP/PTMA/VCP/ENO1/BCL11A/LDHA/ATP5MC3/CHCHD2/GAS6/NDUFV2/UBE2J1/PPIB/TXN/SPCS1/PPP1R14B/BANK1/SEC61B/VOPP1/HMGA1/MYDGF/MS4A7/NRGN/TMED9/RAN/HNRNPAB/CD1E/IRF8/SPIB/SLC1A5/SSR3/PTGS2/DDOST/PPP1R14A/PSME2/FABP5/IRF7/PSMA3/…
CC	GO:0005886	plasma membrane	120	0.596284	1.58866	0.000999001	0.0105594	0.00755871	98	tags=39%, list=22%, signal=42%	HLA-DRA/CD74/HLA-DPA1/HLA-DQB1/HLA-DQA1/HLA-DRB1/HLA-DPB1/CST3/HLA-DQA2/HLA-DRB5/FCER1A/LST1/CD1C/GAPDH/MTDH/ACTB/ACTG1/CLEC10A/SLC25A5/YBX1/ATP5F1B/BASP1/C1QBP/ENHO/FCGR2B/ENO1/MS4A7/NRGN/CD1E/SLC1A5/PTGS2/DDOST/FABP5/LMAN2/PDIA6/MARCKS/MLEC/P4HB/NCL/IFITM3/HMGB1/IL1R2/HSP90B1/HSPA5/HSP90AB1/LIMS1/HMOX1
BP	GO:0051240	positive regulation of multicellular organismal process	65	0.611335	1.5829	0.000999001	0.0105594	0.00755871	71	tags=34%, list=16%, signal=33%	HLA-DRA/CD74/HLA-DPA1/HLA-DQB1/HLA-DQA1/HLA-DRB1/HLA-DPB1/HLA-DQA2/HLA-DRB5/GAPDH/MTDH/ACTB/BASP1/C1QBP/ENO1/GAS6/PPIB/MYDGF/IRF8/PTGS2/FABP5/IRF7
CC	GO:0012505	endomembrane system	148	0.587132	1.57754	0.000999001	0.0105594	0.00755871	133	tags=47%, list=30%, signal=49%	HLA-DRA/CD74/HLA-DPA1/HLA-DQB1/HLA-DQA1/HLA-DRB1/HLA-DPB1/CST3/LYZ/HLA-DQA2/HLA-DRB5/LST1/FTL/CD1C/GAPDH/MTDH/PPIA/OSTC/YBX1/PLD4/VCP/ENO1/GAS6/UBE2J1/PPIB/SPCS1/SEC61B/VOPP1/MYDGF/MS4A7/NRGN/TMED9/RAN/CD1E/SSR3/PTGS2/DDOST/FABP5/IRF7/LMAN2/RANBP1/PDIA6/MLEC/SEC61G/P4HB/IFITM3/HMGB1/RPN2/RRBP1/HSP90B1/HSPA5/LMNA/HSP90AB1/ILF2/HMOX1/CCT2/CLPTM1L/HSPA8/KDELR2/JPT1/LMNB1/PRDX4/AREG/SPCS3/CD38/SLC35B…
CC	GO:0043230	extracellular organelle	106	0.594245	1.57638	0.000999001	0.0105594	0.00755871	159	tags=58%, list=36%, signal=49%	HLA-DRA/CD74/HLA-DRB1/CST3/LYZ/HLA-DRB5/FTL/CPVL/GAPDH/ACTB/PPIA/ACTG1/SUB1/YBX1/ATP5F1B/BASP1/CCT5/PPA1/VCP/ENO1/LDHA/GAS6/PPIB/TXN/TMED9/RAN/SLC1A5/PSME2/FABP5/PSMA3/LMAN2/PDIA6/PEBP1/MARCKS/P4HB/NCL/HSP90B1/HSPA5/HSP90AB1/PAICS/CCT2/HSPA8/NME1/DUT/PRDX1/PRDX4/ITGB7/AHCY/CD38/GNG7/SERPINF1/IGKC/SSR4/HSPE1/CALR/ITM2C/HSPD1/TUBB4B/YWHAQ/HSP90AA1/TUBB
CC	GO:0065010	extracellular membrane-bounded organelle	106	0.594245	1.57638	0.000999001	0.0105594	0.00755871	159	tags=58%, list=36%, signal=49%	HLA-DRA/CD74/HLA-DRB1/CST3/LYZ/HLA-DRB5/FTL/CPVL/GAPDH/ACTB/PPIA/ACTG1/SUB1/YBX1/ATP5F1B/BASP1/CCT5/PPA1/VCP/ENO1/LDHA/GAS6/PPIB/TXN/TMED9/RAN/SLC1A5/PSME2/FABP5/PSMA3/LMAN2/PDIA6/PEBP1/MARCKS/P4HB/NCL/HSP90B1/HSPA5/HSP90AB1/PAICS/CCT2/HSPA8/NME1/DUT/PRDX1/PRDX4/ITGB7/AHCY/CD38/GNG7/SERPINF1/IGKC/SSR4/HSPE1/CALR/ITM2C/HSPD1/TUBB4B/YWHAQ/HSP90AA1/TUBB
CC	GO:0070062	extracellular exosome	106	0.594245	1.57638	0.000999001	0.0105594	0.00755871	159	tags=58%, list=36%, signal=49%	HLA-DRA/CD74/HLA-DRB1/CST3/LYZ/HLA-DRB5/FTL/CPVL/GAPDH/ACTB/PPIA/ACTG1/SUB1/YBX1/ATP5F1B/BASP1/CCT5/PPA1/VCP/ENO1/LDHA/GAS6/PPIB/TXN/TMED9/RAN/SLC1A5/PSME2/FABP5/PSMA3/LMAN2/PDIA6/PEBP1/MARCKS/P4HB/NCL/HSP90B1/HSPA5/HSP90AB1/PAICS/CCT2/HSPA8/NME1/DUT/PRDX1/PRDX4/ITGB7/AHCY/CD38/GNG7/SERPINF1/IGKC/SSR4/HSPE1/CALR/ITM2C/HSPD1/TUBB4B/YWHAQ/HSP90AA1/TUBB
CC	GO:1903561	extracellular vesicle	106	0.594245	1.57638	0.000999001	0.0105594	0.00755871	159	tags=58%, list=36%, signal=49%	HLA-DRA/CD74/HLA-DRB1/CST3/LYZ/HLA-DRB5/FTL/CPVL/GAPDH/ACTB/PPIA/ACTG1/SUB1/YBX1/ATP5F1B/BASP1/CCT5/PPA1/VCP/ENO1/LDHA/GAS6/PPIB/TXN/TMED9/RAN/SLC1A5/PSME2/FABP5/PSMA3/LMAN2/PDIA6/PEBP1/MARCKS/P4HB/NCL/HSP90B1/HSPA5/HSP90AB1/PAICS/CCT2/HSPA8/NME1/DUT/PRDX1/PRDX4/ITGB7/AHCY/CD38/GNG7/SERPINF1/IGKC/SSR4/HSPE1/CALR/ITM2C/HSPD1/TUBB4B/YWHAQ/HSP90AA1/TUBB
CC	GO:0005622	intracellular anatomical structure	365	0.586701	1.55096	0.000999001	0.0105594	0.00755871	151	tags=38%, list=34%, signal=141%	HLA-DRA/CD74/HLA-DPA1/HLA-DQB1/HLA-DQA1/HLA-DRB1/HLA-DPB1/CST3/LYZ/HLA-DQA2/HLA-DRB5/LST1/FTL/CD1C/GAPDH/MTDH/ACTB/PPIA/ACTG1/SLC25A5/OSTC/SUB1/YBX1/ATP5F1B/PLD4/BASP1/CCT5/PKIB/PPA1/C1QBP/PTMA/VCP/ENO1/BCL11A/LDHA/ATP5MC3/CHCHD2/GAS6/NDUFV2/UBE2J1/PPIB/TXN/SPCS1/PPP1R14B/BANK1/SEC61B/VOPP1/HMGA1/MYDGF/MS4A7/NRGN/TMED9/RAN/HNRNPAB/CD1E/IRF8/SPIB/SLC1A5/SSR3/PTGS2/DDOST/PPP1R14A/PSME2/FABP5/IRF7/P…
CC	GO:0071944	cell periphery	128	0.578814	1.54688	0.000999001	0.0105594	0.00755871	98	tags=37%, list=22%, signal=40%	HLA-DRA/CD74/HLA-DPA1/HLA-DQB1/HLA-DQA1/HLA-DRB1/HLA-DPB1/CST3/HLA-DQA2/HLA-DRB5/FCER1A/LST1/CD1C/GAPDH/MTDH/ACTB/ACTG1/CLEC10A/SLC25A5/YBX1/ATP5F1B/BASP1/C1QBP/ENHO/FCGR2B/ENO1/MS4A7/NRGN/CD1E/SLC1A5/PTGS2/DDOST/FABP5/LMAN2/PDIA6/MARCKS/MLEC/P4HB/NCL/IFITM3/HMGB1/IL1R2/HSP90B1/HSPA5/HSP90AB1/LIMS1/HMOX1
BP	GO:0001775	cell activation	68	0.596061	1.54587	0.000999001	0.0105594	0.00755871	23	tags=22%, list=5%, signal=25%	HLA-DRA/CD74/HLA-DPA1/HLA-DQB1/HLA-DQA1/HLA-DRB1/HLA-DPB1/HLA-DQA2/HLA-DRB5/LST1/CD1C/ACTB/PPIA/ACTG1/SLC25A5
BP	GO:0051239	regulation of multicellular organismal process	95	0.579453	1.53395	0.000999001	0.0105594	0.00755871	71	tags=32%, list=16%, signal=34%	HLA-DRA/CD74/HLA-DPA1/HLA-DQB1/HLA-DQA1/HLA-DRB1/HLA-DPB1/CST3/HLA-DQA2/HLA-DRB5/LST1/GAPDH/MTDH/ACTB/ATP5F1B/PLD4/BASP1/C1QBP/FCGR2B/ENO1/BCL11A/GAS6/UBE2J1/PPIB/BANK1/MYDGF/IRF8/PTGS2/FABP5/IRF7
MF	GO:0044877	protein-containing complex binding	66	0.58787	1.52146	0.000999001	0.0105594	0.00755871	95	tags=39%, list=21%, signal=36%	HLA-DRA/CD74/HLA-DPA1/HLA-DQB1/HLA-DQA1/HLA-DRB1/HLA-DPB1/HLA-DQA2/HLA-DRB5/FCER1A/ACTB/PPIA/C1QBP/VCP/FCGR2B/PPIB/SEC61B/RAN/HNRNPAB/MARCKS/SEC61G/P4HB/HMGB1/RPN2/HSPA5/HSP90AB1
MF	GO:0003723	RNA binding	65	0.580619	1.50337	0.000999001	0.0105594	0.00755871	158	tags=71%, list=36%, signal=53%	MTDH/PPIA/SLC25A5/SUB1/YBX1/CCT5/C1QBP/VCP/ENO1/PPIB/TXN/SEC61B/HMGA1/RAN/HNRNPAB/PEBP1/P4HB/NCL/HMGB1/RRBP1/HSP90B1/EBNA1BP2/HSP90AB1/ILF2/SOX4/MRPL12/SNRPG/HSPA8/TOP1/NME1/DUT/PRDX1/TUBA1B/EZH2/SSRP1/PARP1/HMGN2/DDX39A/HMGB3/HSPE1/CALR/KPNA2/HSPD1/TUBB4B/EIF4A3/HSP90AA1
BP	GO:0010467	gene expression	154	0.55775	1.49986	0.000999001	0.0105594	0.00755871	158	tags=51%, list=36%, signal=50%	HLA-DRA/CD74/HLA-DPA1/HLA-DQB1/HLA-DQA1/HLA-DRB1/HLA-DPB1/HLA-DQA2/HLA-DRB5/GAPDH/MTDH/ACTB/PPIA/ACTG1/SUB1/YBX1/PLD4/BASP1/C1QBP/PTMA/FCGR2B/ENO1/BCL11A/CHCHD2/GAS6/UBE2J1/TXN/SPCS1/BANK1/HMGA1/MYDGF/RAN/HNRNPAB/IRF8/SPIB/PTGS2/IRF7/CRIP1/P4HB/NCL/HMGB1/RRBP1/IL1R2/CYCS/HSPA5/EBNA1BP2/LMNA/HSP90AB1/ILF2/LIMS1/HMOX1/SOX4/MRPL12/SNRPG/HSPA8/TOP1/ATF5/LMNB1/PRDX4/EAF2/EZH2/SPCS3/CD38/SPCS2/PARP1/HM…
BP	GO:0070887	cellular response to chemical stimulus	101	0.559515	1.48449	0.000999001	0.0105594	0.00755871	122	tags=44%, list=27%, signal=41%	CD74/HLA-DPA1/HLA-DRB1/GAPDH/MTDH/ACTB/PPIA/ACTG1/SLC25A5/YBX1/ATP5F1B/C1QBP/VCP/FCGR2B/ENO1/BCL11A/CHCHD2/GAS6/PPIB/TXN/RAN/HNRNPAB/IRF8/PTGS2/IRF7/CRIP1/P4HB/NCL/IFITM3/HMGB1/IL1R2/HSP90B1/HSPA5/LMNA/HSP90AB1/LIMS1/HMOX1/SOX4/HSPA8/SRM/PRDX1/PRDX4/TUBA1B/EZH2
BP	GO:0045321	leukocyte activation	61	0.569861	1.47088	0.000999001	0.0105594	0.00755871	23	tags=21%, list=5%, signal=23%	HLA-DRA/CD74/HLA-DPA1/HLA-DQB1/HLA-DQA1/HLA-DRB1/HLA-DPB1/HLA-DQA2/HLA-DRB5/LST1/CD1C/ACTB/SLC25A5
CC	GO:0005615	extracellular space	138	0.547767	1.46911	0.000999001	0.0105594	0.00755871	159	tags=51%, list=36%, signal=47%	HLA-DRA/CD74/HLA-DRB1/CST3/LYZ/HLA-DRB5/FTL/CD1C/CPVL/GAPDH/ACTB/PPIA/ACTG1/SUB1/YBX1/ATP5F1B/BASP1/CCT5/PPA1/C1QBP/VCP/ENO1/LDHA/GAS6/PPIB/TXN/MYDGF/TMED9/RAN/CD1E/SLC1A5/PSME2/FABP5/PSMA3/LMAN2/PDIA6/PEBP1/MARCKS/P4HB/NCL/HMGB1/HSP90B1/HSPA5/HSP90AB1/HMOX1/PAICS/CCT2/HSPA8/NME1/DUT/PRDX1/PRDX4/AREG/ITGB7/AHCY/CD38/GNG7/SERPINF1/HMGN2/IGKC/SSR4/HSPE1/CALR/ITM2C/DNAJB11/HSPD1/TUBB4B/YWHAQ/HSP90AA…
BP	GO:0008152	metabolic process	279	0.544534	1.46399	0.000999001	0.0105594	0.00755871	125	tags=35%, list=28%, signal=68%	HLA-DRA/CD74/HLA-DPA1/HLA-DQB1/HLA-DQA1/HLA-DRB1/HLA-DPB1/CST3/LYZ/HLA-DQA2/HLA-DRB5/CPVL/GAPDH/MTDH/ACTB/PPIA/ACTG1/SLC25A5/OSTC/SUB1/YBX1/ATP5F1B/PLD4/BASP1/CCT5/PKIB/PPA1/C1QBP/PTMA/VCP/FCGR2B/ENO1/BCL11A/LDHA/ATP5MC3/CHCHD2/GAS6/NDUFV2/UBE2J1/PPIB/TXN/SPCS1/PPP1R14B/BANK1/SEC61B/HMGA1/MYDGF/RAN/HNRNPAB/IRF8/SPIB/PTGS2/DDOST/PPP1R14A/PSME2/FABP5/IRF7/PSMA3/PEBP1/CRIP1/MLEC/P4HB/NCL/HMGB1/RPN2/…
CC	GO:0016020	membrane	226	0.540294	1.45501	0.000999001	0.0105594	0.00755871	167	tags=49%, list=38%, signal=62%	HLA-DRA/CD74/HLA-DPA1/HLA-DQB1/HLA-DQA1/HLA-DRB1/HLA-DPB1/CST3/HLA-DQA2/HLA-DRB5/FCER1A/LST1/FTL/CD1C/GAPDH/MTDH/ACTB/PPIA/ACTG1/CLEC10A/SLC25A5/OSTC/YBX1/ATP5F1B/PLD4/BASP1/C1QBP/VCP/ENHO/FCGR2B/ENO1/LDHA/ATP5MC3/NDUFV2/UBE2J1/PPIB/SPCS1/SEC61B/VOPP1/MS4A7/NRGN/TMED9/RAN/CD1E/SLC1A5/SSR3/PTGS2/DDOST/PSME2/FABP5/IRF7/LMAN2/PDIA6/MARCKS/MLEC/SEC61G/P4HB/NCL/IFITM3/HMGB1/RPN2/RRBP1/IL1R2/CYCS/HSP90…
BP	GO:0044249	cellular biosynthetic process	138	0.5419	1.45337	0.000999001	0.0105594	0.00755871	115	tags=39%, list=26%, signal=42%	CD74/HLA-DRB1/GAPDH/MTDH/ACTB/PPIA/OSTC/SUB1/YBX1/ATP5F1B/BASP1/CCT5/PKIB/C1QBP/PTMA/VCP/ENO1/BCL11A/ATP5MC3/CHCHD2/GAS6/NDUFV2/UBE2J1/TXN/BANK1/HMGA1/MYDGF/HNRNPAB/IRF8/SPIB/PTGS2/DDOST/FABP5/IRF7/MLEC/NCL/HMGB1/RPN2/RRBP1/HSPA5/HSP90AB1/ILF2/LIMS1/HMOX1/SOX4/MRPL12/PAICS/CCT2/HSPA8/ODC1/NME1/SRM/ATF5/DUT
BP	GO:0009058	biosynthetic process	140	0.537972	1.4431	0.000999001	0.0105594	0.00755871	115	tags=39%, list=26%, signal=42%	CD74/HLA-DRB1/GAPDH/MTDH/ACTB/PPIA/OSTC/SUB1/YBX1/ATP5F1B/BASP1/CCT5/PKIB/C1QBP/PTMA/VCP/ENO1/BCL11A/ATP5MC3/CHCHD2/GAS6/NDUFV2/UBE2J1/TXN/BANK1/HMGA1/MYDGF/HNRNPAB/IRF8/SPIB/PTGS2/DDOST/FABP5/IRF7/MLEC/NCL/HMGB1/RPN2/RRBP1/HSPA5/HSP90AB1/ILF2/LIMS1/HMOX1/SOX4/MRPL12/PAICS/CCT2/HSPA8/ODC1/NME1/SRM/ATF5/DUT
BP	GO:1901576	organic substance biosynthetic process	140	0.537972	1.4431	0.000999001	0.0105594	0.00755871	115	tags=39%, list=26%, signal=42%	CD74/HLA-DRB1/GAPDH/MTDH/ACTB/PPIA/OSTC/SUB1/YBX1/ATP5F1B/BASP1/CCT5/PKIB/C1QBP/PTMA/VCP/ENO1/BCL11A/ATP5MC3/CHCHD2/GAS6/NDUFV2/UBE2J1/TXN/BANK1/HMGA1/MYDGF/HNRNPAB/IRF8/SPIB/PTGS2/DDOST/FABP5/IRF7/MLEC/NCL/HMGB1/RPN2/RRBP1/HSPA5/HSP90AB1/ILF2/LIMS1/HMOX1/SOX4/MRPL12/PAICS/CCT2/HSPA8/ODC1/NME1/SRM/ATF5/DUT
BP	GO:0034654	nucleobase-containing compound biosynthetic process	109	0.540927	1.43811	0.000999001	0.0105594	0.00755871	125	tags=41%, list=28%, signal=39%	CD74/HLA-DRB1/MTDH/ACTB/PPIA/SUB1/YBX1/ATP5F1B/BASP1/CCT5/PKIB/C1QBP/PTMA/VCP/ENO1/BCL11A/ATP5MC3/CHCHD2/GAS6/NDUFV2/TXN/HMGA1/MYDGF/HNRNPAB/IRF8/SPIB/IRF7/NCL/HMGB1/HSPA5/HSP90AB1/ILF2/LIMS1/HMOX1/SOX4/MRPL12/PAICS/CCT2/HSPA8/NME1/ATF5/DUT/EAF2/EZH2/CD38
BP	GO:0042221	response to chemical	125	0.53749	1.43334	0.000999001	0.0105594	0.00755871	134	tags=45%, list=30%, signal=44%	CD74/HLA-DPA1/HLA-DRB1/GAPDH/MTDH/ACTB/PPIA/ACTG1/SLC25A5/YBX1/ATP5F1B/C1QBP/VCP/FCGR2B/ENO1/BCL11A/CHCHD2/GAS6/UBE2J1/PPIB/TXN/SEC61B/RAN/HNRNPAB/IRF8/PTGS2/DDOST/IRF7/CRIP1/P4HB/NCL/IFITM3/HMGB1/RPN2/IL1R2/HSP90B1/HSPA5/LMNA/HSP90AB1/LIMS1/HMOX1/NASP/SOX4/HSPA8/TOP1/SRM/DUT/PRDX1/PRDX4/AREG/TUBA1B/EZH2/CD38/PARP1/HM13/SERPINF1
BP	GO:0044271	cellular nitrogen compound biosynthetic process	123	0.533609	1.42373	0.000999001	0.0105594	0.00755871	125	tags=41%, list=28%, signal=41%	CD74/HLA-DRB1/GAPDH/MTDH/ACTB/PPIA/SUB1/YBX1/ATP5F1B/BASP1/CCT5/PKIB/C1QBP/PTMA/VCP/ENO1/BCL11A/ATP5MC3/CHCHD2/GAS6/NDUFV2/TXN/BANK1/HMGA1/MYDGF/HNRNPAB/IRF8/SPIB/PTGS2/IRF7/NCL/HMGB1/RRBP1/HSPA5/HSP90AB1/ILF2/LIMS1/HMOX1/SOX4/MRPL12/PAICS/CCT2/HSPA8/ODC1/NME1/SRM/ATF5/DUT/EAF2/EZH2/CD38
BP	GO:0019438	aromatic compound biosynthetic process	111	0.535201	1.42241	0.000999001	0.0105594	0.00755871	125	tags=41%, list=28%, signal=39%	CD74/HLA-DRB1/MTDH/ACTB/PPIA/SUB1/YBX1/ATP5F1B/BASP1/CCT5/PKIB/C1QBP/PTMA/VCP/ENO1/BCL11A/ATP5MC3/CHCHD2/GAS6/NDUFV2/TXN/HMGA1/MYDGF/HNRNPAB/IRF8/SPIB/IRF7/NCL/HMGB1/HSPA5/HSP90AB1/ILF2/LIMS1/HMOX1/SOX4/MRPL12/PAICS/CCT2/HSPA8/NME1/ATF5/DUT/EAF2/EZH2/CD38
BP	GO:0018130	heterocycle biosynthetic process	112	0.533422	1.4184	0.000999001	0.0105594	0.00755871	125	tags=40%, list=28%, signal=39%	CD74/HLA-DRB1/MTDH/ACTB/PPIA/SUB1/YBX1/ATP5F1B/BASP1/CCT5/PKIB/C1QBP/PTMA/VCP/ENO1/BCL11A/ATP5MC3/CHCHD2/GAS6/NDUFV2/TXN/HMGA1/MYDGF/HNRNPAB/IRF8/SPIB/IRF7/NCL/HMGB1/HSPA5/HSP90AB1/ILF2/LIMS1/HMOX1/SOX4/MRPL12/PAICS/CCT2/HSPA8/NME1/ATF5/DUT/EAF2/EZH2/CD38
BP	GO:1901362	organic cyclic compound biosynthetic process	112	0.533422	1.4184	0.000999001	0.0105594	0.00755871	125	tags=40%, list=28%, signal=39%	CD74/HLA-DRB1/MTDH/ACTB/PPIA/SUB1/YBX1/ATP5F1B/BASP1/CCT5/PKIB/C1QBP/PTMA/VCP/ENO1/BCL11A/ATP5MC3/CHCHD2/GAS6/NDUFV2/TXN/HMGA1/MYDGF/HNRNPAB/IRF8/SPIB/IRF7/NCL/HMGB1/HSPA5/HSP90AB1/ILF2/LIMS1/HMOX1/SOX4/MRPL12/PAICS/CCT2/HSPA8/NME1/ATF5/DUT/EAF2/EZH2/CD38
BP	GO:0071704	organic substance metabolic process	267	0.527382	1.41804	0.000999001	0.0105594	0.00755871	148	tags=40%, list=33%, signal=67%	HLA-DRA/CD74/HLA-DPA1/HLA-DQB1/HLA-DQA1/HLA-DRB1/HLA-DPB1/CST3/HLA-DQA2/HLA-DRB5/CPVL/GAPDH/MTDH/ACTB/PPIA/ACTG1/OSTC/SUB1/YBX1/ATP5F1B/PLD4/BASP1/CCT5/PKIB/C1QBP/PTMA/VCP/FCGR2B/ENO1/BCL11A/LDHA/ATP5MC3/CHCHD2/GAS6/NDUFV2/UBE2J1/PPIB/TXN/SPCS1/BANK1/SEC61B/HMGA1/MYDGF/RAN/HNRNPAB/IRF8/SPIB/PTGS2/DDOST/PSME2/FABP5/IRF7/PSMA3/PEBP1/CRIP1/MLEC/P4HB/NCL/HMGB1/RPN2/RRBP1/IL1R2/CYCS/HSP90B1/HSPA5/EBNA…
BP	GO:0002443	leukocyte mediated immunity	37	0.656256	1.64383	0.00200803	0.0183172	0.0131119	37	tags=32%, list=8%, signal=32%	HLA-DRA/CD74/HLA-DPA1/HLA-DQB1/HLA-DQA1/HLA-DRB1/HLA-DPB1/HLA-DQA2/HLA-DRB5/CD1C/C1QBP/FCGR2B
BP	GO:0046649	lymphocyte activation	52	0.605608	1.5496	0.002002	0.0183172	0.0131119	50	tags=31%, list=11%, signal=31%	HLA-DRA/CD74/HLA-DPA1/HLA-DQB1/HLA-DQA1/HLA-DRB1/HLA-DPB1/HLA-DQA2/HLA-DRB5/LST1/CD1C/ACTB/SLC25A5/FCGR2B/GAS6/BANK1
BP	GO:0065003	protein-containing complex assembly	59	0.556874	1.43608	0.001998	0.0183172	0.0131119	11	tags=15%, list=2%, signal=17%	HLA-DRA/CD74/HLA-DPA1/HLA-DQB1/HLA-DQA1/HLA-DRB1/HLA-DPB1/HLA-DQA2/HLA-DRB5
CC	GO:0043231	intracellular membrane-bounded organelle	325	0.531136	1.42497	0.001998	0.0183172	0.0131119	151	tags=39%, list=34%, signal=96%	HLA-DRA/CD74/HLA-DPA1/HLA-DQB1/HLA-DQA1/HLA-DRB1/HLA-DPB1/CST3/LYZ/HLA-DQA2/HLA-DRB5/LST1/FTL/CD1C/GAPDH/MTDH/ACTB/PPIA/ACTG1/SLC25A5/OSTC/SUB1/YBX1/ATP5F1B/PLD4/BASP1/PKIB/C1QBP/PTMA/VCP/ENO1/BCL11A/LDHA/ATP5MC3/CHCHD2/GAS6/NDUFV2/UBE2J1/PPIB/TXN/SPCS1/SEC61B/VOPP1/HMGA1/MYDGF/MS4A7/NRGN/TMED9/RAN/HNRNPAB/CD1E/IRF8/SPIB/SLC1A5/SSR3/PTGS2/DDOST/PSME2/FABP5/IRF7/PSMA3/LMAN2/RANBP1/PDIA6/PEBP1/MARC…
BP	GO:0071310	cellular response to organic substance	78	0.542514	1.42014	0.001998	0.0183172	0.0131119	111	tags=40%, list=25%, signal=36%	CD74/HLA-DPA1/HLA-DRB1/GAPDH/MTDH/ACTB/ACTG1/SLC25A5/YBX1/ATP5F1B/VCP/FCGR2B/BCL11A/GAS6/RAN/HNRNPAB/IRF8/PTGS2/IRF7/P4HB/NCL/IFITM3/HMGB1/IL1R2/HSP90B1/HSPA5/HSP90AB1/LIMS1/SOX4/HSPA8/SRM
MF	GO:0003676	nucleic acid binding	118	0.513994	1.36854	0.001998	0.0183172	0.0131119	174	tags=56%, list=39%, signal=46%	MTDH/ACTB/PPIA/SLC25A5/SUB1/YBX1/BASP1/CCT5/C1QBP/VCP/ENO1/BCL11A/CHCHD2/PPIB/TXN/SEC61B/HMGA1/RAN/HNRNPAB/IRF8/SPIB/IRF7/PEBP1/P4HB/NCL/HMGB1/RRBP1/HSP90B1/EBNA1BP2/HSP90AB1/ILF2/SOX4/MRPL12/SNRPG/HSPA8/TOP1/NME1/ATF5/LMNB1/DUT/PRDX1/TUBA1B/EZH2/SMC4/SSRP1/PARP1/HMGN2/IRF4/FEN1/DDX39A/HMGB3/HSPE1/TCF4/CALR/KPNA2/HJURP/HSPD1/TUBB4B/EIF4A3/HSP90AA1/CENPA/LRRC59/DNASE1L3/HMGB2/SPATS2/PHF19
BP	GO:0043170	macromolecule metabolic process	246	0.503075	1.35272	0.001998	0.0183172	0.0131119	148	tags=40%, list=33%, signal=60%	HLA-DRA/CD74/HLA-DPA1/HLA-DQB1/HLA-DQA1/HLA-DRB1/HLA-DPB1/CST3/HLA-DQA2/HLA-DRB5/CPVL/GAPDH/MTDH/ACTB/PPIA/ACTG1/OSTC/SUB1/YBX1/PLD4/BASP1/CCT5/PKIB/C1QBP/PTMA/VCP/FCGR2B/ENO1/BCL11A/CHCHD2/GAS6/UBE2J1/PPIB/TXN/SPCS1/BANK1/SEC61B/HMGA1/MYDGF/RAN/HNRNPAB/IRF8/SPIB/PTGS2/DDOST/PSME2/IRF7/PSMA3/PEBP1/CRIP1/MLEC/P4HB/NCL/HMGB1/RPN2/RRBP1/IL1R2/CYCS/HSP90B1/HSPA5/EBNA1BP2/LMNA/HSP90AB1/ILF2/LIMS1/HMOX…
BP	GO:0002252	immune effector process	46	0.610539	1.55302	0.00300601	0.0255767	0.0183085	62	tags=33%, list=14%, signal=31%	HLA-DRA/CD74/HLA-DPA1/HLA-DQB1/HLA-DQA1/HLA-DRB1/HLA-DPB1/HLA-DQA2/HLA-DRB5/CD1C/C1QBP/FCGR2B/UBE2J1/CD1E/IRF8
BP	GO:0001816	cytokine production	43	0.593849	1.50859	0.00300601	0.0255767	0.0183085	98	tags=42%, list=22%, signal=36%	CD74/HLA-DPA1/HLA-DRB1/HLA-DPB1/GAPDH/PLD4/C1QBP/FCGR2B/GAS6/UBE2J1/BANK1/IRF8/PTGS2/IRF7/HMGB1/IL1R2/HSP90AB1/HMOX1
BP	GO:0001817	regulation of cytokine production	43	0.593849	1.50859	0.00300601	0.0255767	0.0183085	98	tags=42%, list=22%, signal=36%	CD74/HLA-DPA1/HLA-DRB1/HLA-DPB1/GAPDH/PLD4/C1QBP/FCGR2B/GAS6/UBE2J1/BANK1/IRF8/PTGS2/IRF7/HMGB1/IL1R2/HSP90AB1/HMOX1
CC	GO:0030054	cell junction	47	0.588318	1.49762	0.003003	0.0255767	0.0183085	122	tags=51%, list=27%, signal=41%	MTDH/ACTB/PPIA/ACTG1/YBX1/BASP1/C1QBP/VCP/FCGR2B/BCL11A/PPIB/HMGA1/NRGN/TMED9/FABP5/PSMA3/MARCKS/P4HB/HSP90B1/HSPA5/LIMS1/HSPA8/ITGB7/EZH2
BP	GO:0034097	response to cytokine	48	0.579018	1.47539	0.00300903	0.0255767	0.0183085	97	tags=40%, list=22%, signal=35%	CD74/HLA-DPA1/GAPDH/ACTG1/SLC25A5/YBX1/ATP5F1B/GAS6/IRF8/PTGS2/DDOST/IRF7/P4HB/NCL/IFITM3/IL1R2/HSPA5/HSP90AB1/LIMS1
BP	GO:0046907	intracellular transport	52	0.575712	1.47311	0.003003	0.0255767	0.0183085	162	tags=69%, list=36%, signal=50%	CD74/SLC25A5/VCP/GAS6/UBE2J1/TXN/SPCS1/SEC61B/TMED9/RAN/SSR3/PTGS2/LMAN2/RANBP1/SEC61G/P4HB/HSP90B1/HSPA5/LMNA/HSPA8/KDELR2/LMNB1/TUBA1B/SPCS3/SPCS2/HM13/TUBA1C/DDX39A/CALR/KPNA2/HSPD1/EIF4A3/YWHAQ/HSP90AA1/TUBB/SELENOS
BP	GO:0009987	cellular process	391	0.539887	1.39776	0.002997	0.0255767	0.0183085	153	tags=37%, list=34%, signal=199%	HLA-DRA/CD74/HLA-DPA1/HLA-DQB1/HLA-DQA1/HLA-DRB1/HLA-DPB1/CST3/LYZ/HLA-DQA2/HLA-DRB5/FCER1A/LST1/FTL/CD1C/GAPDH/MTDH/ACTB/PPIA/ACTG1/SLC25A5/OSTC/SUB1/YBX1/ATP5F1B/PLD4/BASP1/CCT5/PKIB/PPA1/C1QBP/PTMA/VCP/ENHO/FCGR2B/ENO1/BCL11A/LDHA/ATP5MC3/CHCHD2/GAS6/NDUFV2/UBE2J1/PPIB/TXN/SPCS1/PPP1R14B/BANK1/SEC61B/HMGA1/MYDGF/MS4A7/NRGN/TMED9/RAN/HNRNPAB/CD1E/IRF8/SPIB/SLC1A5/SSR3/PTGS2/DDOST/PPP1R14A/PSME2…
BP	GO:0048522	positive regulation of cellular process	174	0.518808	1.39744	0.002997	0.0255767	0.0183085	109	tags=33%, list=24%, signal=41%	HLA-DRA/CD74/HLA-DPA1/HLA-DQB1/HLA-DQA1/HLA-DRB1/HLA-DPB1/HLA-DQA2/HLA-DRB5/CD1C/GAPDH/MTDH/ACTB/PPIA/ACTG1/SLC25A5/YBX1/ATP5F1B/CCT5/PKIB/C1QBP/PTMA/VCP/ENHO/FCGR2B/ENO1/CHCHD2/GAS6/TXN/BANK1/HMGA1/MYDGF/NRGN/TMED9/RAN/HNRNPAB/CD1E/IRF8/SPIB/PTGS2/FABP5/IRF7/RANBP1/P4HB/NCL/HMGB1/HSPA5/LMNA/HSP90AB1/ILF2/LIMS1/HMOX1/SOX4/MRPL12/CCT2/HSPA8/ODC1/NME1
BP	GO:0031326	regulation of cellular biosynthetic process	106	0.515226	1.36676	0.002997	0.0255767	0.0183085	106	tags=37%, list=24%, signal=37%	CD74/HLA-DRB1/GAPDH/MTDH/ACTB/PPIA/SUB1/YBX1/BASP1/CCT5/PKIB/C1QBP/PTMA/VCP/ENO1/BCL11A/CHCHD2/GAS6/TXN/BANK1/HMGA1/MYDGF/HNRNPAB/IRF8/SPIB/PTGS2/FABP5/IRF7/NCL/HMGB1/HSPA5/HSP90AB1/ILF2/LIMS1/HMOX1/SOX4/MRPL12/CCT2/HSPA8
CC	GO:0045202	synapse	24	0.661192	1.60307	0.00304878	0.0255798	0.0183107	72	tags=46%, list=16%, signal=41%	ACTB/ACTG1/YBX1/C1QBP/VCP/FCGR2B/BCL11A/NRGN/TMED9/FABP5/PSMA3
BP	GO:0006959	humoral immune response	25	0.649383	1.58001	0.00305499	0.0255798	0.0183107	37	tags=24%, list=8%, signal=23%	HLA-DQB1/HLA-DRB1/LYZ/GAPDH/C1QBP/FCGR2B
BP	GO:0031328	positive regulation of cellular biosynthetic process	64	0.558336	1.4447	0.003996	0.0313533	0.0224435	103	tags=42%, list=23%, signal=38%	CD74/HLA-DRB1/MTDH/ACTB/YBX1/CCT5/PKIB/C1QBP/PTMA/VCP/ENO1/CHCHD2/HMGA1/MYDGF/HNRNPAB/IRF8/SPIB/PTGS2/IRF7/NCL/HMGB1/HSPA5/HSP90AB1/ILF2/SOX4/MRPL12/CCT2
BP	GO:0009891	positive regulation of biosynthetic process	65	0.55711	1.4425	0.003996	0.0313533	0.0224435	103	tags=42%, list=23%, signal=37%	CD74/HLA-DRB1/MTDH/ACTB/YBX1/CCT5/PKIB/C1QBP/PTMA/VCP/ENO1/CHCHD2/HMGA1/MYDGF/HNRNPAB/IRF8/SPIB/PTGS2/IRF7/NCL/HMGB1/HSPA5/HSP90AB1/ILF2/SOX4/MRPL12/CCT2
BP	GO:0045935	positive regulation of nucleobase-containing compound metabolic process	64	0.553306	1.43168	0.003996	0.0313533	0.0224435	137	tags=48%, list=31%, signal=39%	CD74/HLA-DRB1/MTDH/ACTB/YBX1/CCT5/PKIB/PTMA/VCP/ENO1/CHCHD2/HMGA1/MYDGF/HNRNPAB/IRF8/SPIB/IRF7/NCL/HMGB1/HSPA5/HSP90AB1/ILF2/SOX4/MRPL12/CCT2/HSPA8/ATF5/EAF2/CD38/PARP1/IRF4
CC	GO:0043227	membrane-bounded organelle	354	0.537372	1.42383	0.003996	0.0313533	0.0224435	151	tags=38%, list=34%, signal=122%	HLA-DRA/CD74/HLA-DPA1/HLA-DQB1/HLA-DQA1/HLA-DRB1/HLA-DPB1/CST3/LYZ/HLA-DQA2/HLA-DRB5/LST1/FTL/CD1C/CPVL/GAPDH/MTDH/ACTB/PPIA/ACTG1/SLC25A5/OSTC/SUB1/YBX1/ATP5F1B/PLD4/BASP1/CCT5/PKIB/PPA1/C1QBP/PTMA/VCP/ENO1/BCL11A/LDHA/ATP5MC3/CHCHD2/GAS6/NDUFV2/UBE2J1/PPIB/TXN/SPCS1/SEC61B/VOPP1/HMGA1/MYDGF/MS4A7/NRGN/TMED9/RAN/HNRNPAB/CD1E/IRF8/SPIB/SLC1A5/SSR3/PTGS2/DDOST/PSME2/FABP5/IRF7/PSMA3/LMAN2/RANBP1/P…
BP	GO:0006810	transport	108	0.514745	1.36743	0.003996	0.0313533	0.0224435	162	tags=56%, list=36%, signal=47%	CD74/HLA-DRB1/FTL/ACTB/PPIA/ACTG1/CLEC10A/SLC25A5/YBX1/ATP5F1B/PLD4/CCT5/VCP/FCGR2B/ATP5MC3/GAS6/UBE2J1/TXN/SPCS1/SEC61B/TMED9/RAN/IRF8/SLC1A5/SSR3/PTGS2/FABP5/LMAN2/RANBP1/SEC61G/P4HB/HMGB1/RRBP1/HSP90B1/HSPA5/LMNA/HMOX1/NASP/SOX4/CCT2/CLPTM1L/HSPA8/NME1/KDELR2/LMNB1/TUBA1B/SPCS3/CD38/SLC35B1/SPCS2/HM13/TUBA1C/DDX39A/CALR/KPNA2/HSPD1/EIF4A3/YWHAQ/HSP90AA1/TUBB/SELENOS
BP	GO:0002682	regulation of immune system process	80	0.520539	1.36662	0.003996	0.0313533	0.0224435	50	tags=21%, list=11%, signal=23%	HLA-DRA/CD74/HLA-DPA1/HLA-DQB1/HLA-DQA1/HLA-DRB1/HLA-DPB1/HLA-DQA2/HLA-DRB5/LST1/CD1C/ACTB/C1QBP/FCGR2B/GAS6/UBE2J1/BANK1
BP	GO:0009889	regulation of biosynthetic process	107	0.514211	1.36469	0.003996	0.0313533	0.0224435	106	tags=36%, list=24%, signal=37%	CD74/HLA-DRB1/GAPDH/MTDH/ACTB/PPIA/SUB1/YBX1/BASP1/CCT5/PKIB/C1QBP/PTMA/VCP/ENO1/BCL11A/CHCHD2/GAS6/TXN/BANK1/HMGA1/MYDGF/HNRNPAB/IRF8/SPIB/PTGS2/FABP5/IRF7/NCL/HMGB1/HSPA5/HSP90AB1/ILF2/LIMS1/HMOX1/SOX4/MRPL12/CCT2/HSPA8
BP	GO:0006955	immune response	99	0.512737	1.36029	0.003996	0.0313533	0.0224435	50	tags=21%, list=11%, signal=24%	HLA-DRA/CD74/HLA-DPA1/HLA-DQB1/HLA-DQA1/HLA-DRB1/HLA-DPB1/LYZ/HLA-DQA2/HLA-DRB5/LST1/CD1C/GAPDH/ACTG1/CLEC10A/PLD4/C1QBP/FCGR2B/UBE2J1/PPP1R14B/BANK1
BP	GO:0044237	cellular metabolic process	223	0.480449	1.29316	0.003996	0.0313533	0.0224435	125	tags=35%, list=28%, signal=50%	CD74/HLA-DRB1/CST3/GAPDH/MTDH/ACTB/PPIA/SLC25A5/OSTC/SUB1/YBX1/ATP5F1B/PLD4/BASP1/CCT5/PKIB/PPA1/C1QBP/PTMA/VCP/ENO1/BCL11A/LDHA/ATP5MC3/CHCHD2/GAS6/NDUFV2/UBE2J1/TXN/PPP1R14B/BANK1/SEC61B/HMGA1/MYDGF/RAN/HNRNPAB/IRF8/SPIB/PTGS2/DDOST/PPP1R14A/FABP5/IRF7/PSMA3/MLEC/NCL/HMGB1/RPN2/RRBP1/CYCS/HSP90B1/HSPA5/EBNA1BP2/LMNA/HSP90AB1/ILF2/LIMS1/HMOX1/NASP/SOX4/MRPL12/PAICS/CCT2/SNRPG/HSPA8/ODC1/TOP1/NME…
BP	GO:0071345	cellular response to cytokine stimulus	44	0.580943	1.47703	0.00501002	0.0365016	0.0261288	97	tags=39%, list=22%, signal=34%	CD74/HLA-DPA1/GAPDH/ACTG1/SLC25A5/YBX1/ATP5F1B/GAS6/IRF8/IRF7/P4HB/NCL/IFITM3/IL1R2/HSPA5/HSP90AB1/LIMS1
BP	GO:0045893	positive regulation of DNA-templated transcription	46	0.576313	1.46596	0.00501002	0.0365016	0.0261288	144	tags=54%, list=32%, signal=41%	CD74/HLA-DRB1/MTDH/ACTB/YBX1/PTMA/CHCHD2/HMGA1/MYDGF/HNRNPAB/IRF8/SPIB/IRF7/NCL/HMGB1/HSPA5/ILF2/SOX4/MRPL12/ATF5/EAF2/CD38/PARP1/IRF4/TCF4
BP	GO:1903508	positive regulation of nucleic acid-templated transcription	46	0.576313	1.46596	0.00501002	0.0365016	0.0261288	144	tags=54%, list=32%, signal=41%	CD74/HLA-DRB1/MTDH/ACTB/YBX1/PTMA/CHCHD2/HMGA1/MYDGF/HNRNPAB/IRF8/SPIB/IRF7/NCL/HMGB1/HSPA5/ILF2/SOX4/MRPL12/ATF5/EAF2/CD38/PARP1/IRF4/TCF4
BP	GO:0051254	positive regulation of RNA metabolic process	49	0.571206	1.45794	0.00500501	0.0365016	0.0261288	144	tags=53%, list=32%, signal=40%	CD74/HLA-DRB1/MTDH/ACTB/YBX1/PTMA/CHCHD2/HMGA1/MYDGF/HNRNPAB/IRF8/SPIB/IRF7/NCL/HMGB1/HSPA5/ILF2/SOX4/MRPL12/HSPA8/ATF5/EAF2/CD38/PARP1/IRF4/TCF4
BP	GO:0002684	positive regulation of immune system process	66	0.539724	1.39685	0.004995	0.0365016	0.0261288	50	tags=23%, list=11%, signal=24%	HLA-DRA/CD74/HLA-DPA1/HLA-DQB1/HLA-DQA1/HLA-DRB1/HLA-DPB1/HLA-DQA2/HLA-DRB5/CD1C/ACTB/C1QBP/FCGR2B/GAS6/BANK1
BP	GO:0006355	regulation of DNA-templated transcription	84	0.519476	1.36723	0.004995	0.0365016	0.0261288	145	tags=46%, list=33%, signal=39%	CD74/HLA-DRB1/MTDH/ACTB/PPIA/SUB1/YBX1/BASP1/C1QBP/PTMA/ENO1/BCL11A/CHCHD2/GAS6/TXN/HMGA1/MYDGF/HNRNPAB/IRF8/SPIB/IRF7/NCL/HMGB1/HSPA5/ILF2/LIMS1/HMOX1/SOX4/MRPL12/HSPA8/ATF5/EAF2/EZH2/CD38/PARP1/IRF4/HMGB3/TCF4/CALR
BP	GO:1903506	regulation of nucleic acid-templated transcription	84	0.519476	1.36723	0.004995	0.0365016	0.0261288	145	tags=46%, list=33%, signal=39%	CD74/HLA-DRB1/MTDH/ACTB/PPIA/SUB1/YBX1/BASP1/C1QBP/PTMA/ENO1/BCL11A/CHCHD2/GAS6/TXN/HMGA1/MYDGF/HNRNPAB/IRF8/SPIB/IRF7/NCL/HMGB1/HSPA5/ILF2/LIMS1/HMOX1/SOX4/MRPL12/HSPA8/ATF5/EAF2/EZH2/CD38/PARP1/IRF4/HMGB3/TCF4/CALR
BP	GO:0009059	macromolecule biosynthetic process	123	0.511656	1.36516	0.004995	0.0365016	0.0261288	106	tags=35%, list=24%, signal=37%	CD74/HLA-DRB1/GAPDH/MTDH/ACTB/PPIA/OSTC/SUB1/YBX1/BASP1/CCT5/PKIB/C1QBP/PTMA/VCP/ENO1/BCL11A/CHCHD2/GAS6/UBE2J1/TXN/BANK1/HMGA1/MYDGF/HNRNPAB/IRF8/SPIB/DDOST/IRF7/MLEC/NCL/HMGB1/RPN2/RRBP1/HSPA5/HSP90AB1/ILF2/LIMS1/HMOX1/SOX4/MRPL12/CCT2/HSPA8
BP	GO:0002376	immune system process	124	0.511272	1.36352	0.004995	0.0365016	0.0261288	50	tags=21%, list=11%, signal=26%	HLA-DRA/CD74/HLA-DPA1/HLA-DQB1/HLA-DQA1/HLA-DRB1/HLA-DPB1/LYZ/HLA-DQA2/HLA-DRB5/LST1/CD1C/GAPDH/ACTB/PPIA/ACTG1/CLEC10A/SLC25A5/PLD4/C1QBP/FCGR2B/GAS6/UBE2J1/PPIB/PPP1R14B/BANK1
BP	GO:0010468	regulation of gene expression	128	0.504696	1.3488	0.004995	0.0365016	0.0261288	114	tags=37%, list=26%, signal=38%	CD74/HLA-DPA1/HLA-DRB1/HLA-DPB1/GAPDH/MTDH/ACTB/PPIA/ACTG1/SUB1/YBX1/PLD4/BASP1/C1QBP/PTMA/FCGR2B/ENO1/BCL11A/CHCHD2/GAS6/UBE2J1/TXN/BANK1/HMGA1/MYDGF/RAN/HNRNPAB/IRF8/SPIB/PTGS2/IRF7/CRIP1/NCL/HMGB1/IL1R2/HSPA5/LMNA/HSP90AB1/ILF2/LIMS1/HMOX1/SOX4/MRPL12/HSPA8/TOP1/ATF5/LMNB1
BP	GO:0031325	positive regulation of cellular metabolic process	97	0.505032	1.33809	0.004995	0.0365016	0.0261288	125	tags=41%, list=28%, signal=38%	CD74/HLA-DRB1/MTDH/ACTB/PPIA/SLC25A5/YBX1/CCT5/PKIB/C1QBP/PTMA/VCP/ENO1/CHCHD2/GAS6/TXN/BANK1/HMGA1/MYDGF/HNRNPAB/IRF8/SPIB/PTGS2/IRF7/NCL/HMGB1/HSPA5/LMNA/HSP90AB1/ILF2/HMOX1/SOX4/MRPL12/CCT2/HSPA8/ATF5/AREG/EAF2/EZH2/CD38
BP	GO:0002699	positive regulation of immune effector process	12	0.765797	1.65273	0.00541126	0.0391705	0.0280393	15	tags=33%, list=3%, signal=33%	HLA-DRA/CD74/HLA-DRB1/CD1C
BP	GO:1901135	carbohydrate derivative metabolic process	33	0.616077	1.53311	0.00606061	0.0417178	0.0298627	115	tags=55%, list=26%, signal=44%	CST3/GAPDH/OSTC/ATP5F1B/VCP/ENO1/LDHA/ATP5MC3/NDUFV2/UBE2J1/RAN/DDOST/MLEC/RPN2/PAICS/HSPA8/NME1/DUT
BP	GO:0051241	negative regulation of multicellular organismal process	38	0.588164	1.47661	0.00603015	0.0417178	0.0298627	152	tags=63%, list=34%, signal=45%	CD74/HLA-DRB1/CST3/LST1/C1QBP/FCGR2B/BCL11A/GAS6/BANK1/PTGS2/HMGB1/IL1R2/LMNA/HSP90AB1/HMOX1/PRDX4/EAF2/EZH2/CD38/SERPINF1/HMGB3/CALR/DNAJB11/VSIG4
BP	GO:1902680	positive regulation of RNA biosynthetic process	47	0.572593	1.45759	0.00600601	0.0417178	0.0298627	144	tags=53%, list=32%, signal=40%	CD74/HLA-DRB1/MTDH/ACTB/YBX1/PTMA/CHCHD2/HMGA1/MYDGF/HNRNPAB/IRF8/SPIB/IRF7/NCL/HMGB1/HSPA5/ILF2/SOX4/MRPL12/ATF5/EAF2/CD38/PARP1/IRF4/TCF4
BP	GO:0006351	DNA-templated transcription	85	0.517633	1.36376	0.00599401	0.0417178	0.0298627	145	tags=46%, list=33%, signal=38%	CD74/HLA-DRB1/MTDH/ACTB/PPIA/SUB1/YBX1/BASP1/C1QBP/PTMA/ENO1/BCL11A/CHCHD2/GAS6/TXN/HMGA1/MYDGF/HNRNPAB/IRF8/SPIB/IRF7/NCL/HMGB1/HSPA5/ILF2/LIMS1/HMOX1/SOX4/MRPL12/HSPA8/ATF5/EAF2/EZH2/CD38/PARP1/IRF4/HMGB3/TCF4/CALR
BP	GO:0097659	nucleic acid-templated transcription	85	0.517633	1.36376	0.00599401	0.0417178	0.0298627	145	tags=46%, list=33%, signal=38%	CD74/HLA-DRB1/MTDH/ACTB/PPIA/SUB1/YBX1/BASP1/C1QBP/PTMA/ENO1/BCL11A/CHCHD2/GAS6/TXN/HMGA1/MYDGF/HNRNPAB/IRF8/SPIB/IRF7/NCL/HMGB1/HSPA5/ILF2/LIMS1/HMOX1/SOX4/MRPL12/HSPA8/ATF5/EAF2/EZH2/CD38/PARP1/IRF4/HMGB3/TCF4/CALR
CC	GO:0043226	organelle	366	0.513557	1.35736	0.00599401	0.0417178	0.0298627	151	tags=37%, list=34%, signal=137%	HLA-DRA/CD74/HLA-DPA1/HLA-DQB1/HLA-DQA1/HLA-DRB1/HLA-DPB1/CST3/LYZ/HLA-DQA2/HLA-DRB5/LST1/FTL/CD1C/CPVL/GAPDH/MTDH/ACTB/PPIA/ACTG1/SLC25A5/OSTC/SUB1/YBX1/ATP5F1B/PLD4/BASP1/CCT5/PKIB/PPA1/C1QBP/PTMA/VCP/ENO1/BCL11A/LDHA/ATP5MC3/CHCHD2/GAS6/NDUFV2/UBE2J1/PPIB/TXN/SPCS1/SEC61B/VOPP1/HMGA1/MYDGF/MS4A7/NRGN/TMED9/RAN/HNRNPAB/CD1E/IRF8/SPIB/SLC1A5/SSR3/PTGS2/DDOST/PSME2/FABP5/IRF7/PSMA3/LMAN2/RANBP1/P…
CC	GO:0005576	extracellular region	155	0.497508	1.33738	0.00599401	0.0417178	0.0298627	126	tags=39%, list=28%, signal=43%	HLA-DRA/CD74/HLA-DRB1/CST3/LYZ/HLA-DRB5/FTL/CD1C/CPVL/GAPDH/ACTB/PPIA/ACTG1/SUB1/YBX1/ATP5F1B/BASP1/CCT5/PPA1/C1QBP/VCP/ENHO/ENO1/LDHA/GAS6/PPIB/TXN/MYDGF/TMED9/RAN/CD1E/SLC1A5/PSME2/FABP5/PSMA3/LMAN2/PDIA6/PEBP1/MARCKS/P4HB/NCL/HMGB1/IL1R2/HSP90B1/HSPA5/HSP90AB1/ILF2/HMOX1/PAICS/CCT2/HSPA8/NME1/DUT/PRDX1/PRDX4/AREG/ITGB7/AHCY/CD38/GNG7
BP	GO:0010033	response to organic substance	108	0.501001	1.33092	0.00599401	0.0417178	0.0298627	134	tags=43%, list=30%, signal=39%	CD74/HLA-DPA1/HLA-DRB1/GAPDH/MTDH/ACTB/ACTG1/SLC25A5/YBX1/ATP5F1B/VCP/FCGR2B/BCL11A/GAS6/UBE2J1/TXN/SEC61B/RAN/HNRNPAB/IRF8/PTGS2/DDOST/IRF7/CRIP1/P4HB/NCL/IFITM3/HMGB1/IL1R2/HSP90B1/HSPA5/HSP90AB1/LIMS1/HMOX1/NASP/SOX4/HSPA8/SRM/DUT/AREG/TUBA1B/EZH2/CD38/PARP1/HM13/SERPINF1
BP	GO:0043933	protein-containing complex organization	61	0.539567	1.39268	0.00699301	0.047266	0.0338343	11	tags=15%, list=2%, signal=17%	HLA-DRA/CD74/HLA-DPA1/HLA-DQB1/HLA-DQA1/HLA-DRB1/HLA-DPB1/HLA-DQA2/HLA-DRB5
CC	GO:0043229	intracellular organelle	340	0.513455	1.37004	0.00699301	0.047266	0.0338343	151	tags=38%, list=34%, signal=106%	HLA-DRA/CD74/HLA-DPA1/HLA-DQB1/HLA-DQA1/HLA-DRB1/HLA-DPB1/CST3/LYZ/HLA-DQA2/HLA-DRB5/LST1/FTL/CD1C/GAPDH/MTDH/ACTB/PPIA/ACTG1/SLC25A5/OSTC/SUB1/YBX1/ATP5F1B/PLD4/BASP1/CCT5/PKIB/C1QBP/PTMA/VCP/ENO1/BCL11A/LDHA/ATP5MC3/CHCHD2/GAS6/NDUFV2/UBE2J1/PPIB/TXN/SPCS1/SEC61B/VOPP1/HMGA1/MYDGF/MS4A7/NRGN/TMED9/RAN/HNRNPAB/CD1E/IRF8/SPIB/SLC1A5/SSR3/PTGS2/DDOST/PSME2/FABP5/IRF7/PSMA3/LMAN2/RANBP1/PDIA6/PEBP1…
BP	GO:0009893	positive regulation of metabolic process	133	0.489645	1.31147	0.00699301	0.047266	0.0338343	106	tags=33%, list=24%, signal=36%	CD74/HLA-DPA1/HLA-DRB1/HLA-DPB1/GAPDH/MTDH/ACTB/PPIA/ACTG1/SLC25A5/YBX1/CCT5/PKIB/C1QBP/PTMA/VCP/ENO1/BCL11A/CHCHD2/GAS6/TXN/BANK1/HMGA1/MYDGF/HNRNPAB/IRF8/SPIB/PTGS2/PSME2/FABP5/IRF7/NCL/HMGB1/CYCS/HSPA5/LMNA/HSP90AB1/ILF2/LIMS1/HMOX1/SOX4/MRPL12/CCT2/HSPA8
BP	GO:0030098	lymphocyte differentiation	26	0.612773	1.49982	0.0071066	0.0477461	0.034178	43	tags=27%, list=10%, signal=26%	HLA-DRA/CD74/HLA-DRB1/ACTB/SLC25A5/FCGR2B/GAS6
BP	GO:0030217	T cell differentiation	15	0.705415	1.58429	0.00742312	0.0489657	0.035051	19	tags=27%, list=4%, signal=26%	HLA-DRA/CD74/HLA-DRB1/ACTB
BP	GO:0009150	purine ribonucleotide metabolic process	14	0.700189	1.55512	0.00746269	0.0489657	0.035051	109	tags=79%, list=24%, signal=61%	GAPDH/ATP5F1B/VCP/ENO1/LDHA/ATP5MC3/NDUFV2/RAN/PAICS/HSPA8/NME1
BP	GO:0009259	ribonucleotide metabolic process	14	0.700189	1.55512	0.00746269	0.0489657	0.035051	109	tags=79%, list=24%, signal=61%	GAPDH/ATP5F1B/VCP/ENO1/LDHA/ATP5MC3/NDUFV2/RAN/PAICS/HSPA8/NME1
BP	GO:0019693	ribose phosphate metabolic process	14	0.700189	1.55512	0.00746269	0.0489657	0.035051	109	tags=79%, list=24%, signal=61%	GAPDH/ATP5F1B/VCP/ENO1/LDHA/ATP5MC3/NDUFV2/RAN/PAICS/HSPA8/NME1
BP	GO:0032787	monocarboxylic acid metabolic process	12	0.742194	1.60179	0.00757576	0.0494186	0.0353752	70	tags=50%, list=16%, signal=43%	CD74/GAPDH/ENO1/LDHA/PTGS2/FABP5
BP	GO:0045621	positive regulation of lymphocyte differentiation	10	0.780101	1.62669	0.00764192	0.0495621	0.0354779	43	tags=50%, list=10%, signal=46%	HLA-DRA/CD74/HLA-DRB1/ACTB/GAS6
BP	GO:0006366	transcription by RNA polymerase II	58	0.539353	1.39142	0.00799201	0.0506612	0.0362647	145	tags=48%, list=33%, signal=37%	MTDH/ACTB/SUB1/YBX1/C1QBP/PTMA/ENO1/BCL11A/CHCHD2/TXN/HMGA1/MYDGF/IRF8/SPIB/IRF7/NCL/HMGB1/HSPA5/HMOX1/SOX4/ATF5/EAF2/EZH2/PARP1/IRF4/HMGB3/TCF4/CALR
MF	GO:0019899	enzyme binding	82	0.515095	1.35362	0.00799201	0.0506612	0.0362647	119	tags=43%, list=27%, signal=38%	CD74/CST3/ACTB/ACTG1/SLC25A5/YBX1/C1QBP/VCP/ENO1/BCL11A/GAS6/UBE2J1/PPIB/BANK1/HMGA1/PTGS2/PSMA3/RANBP1/CCDC50/PEBP1/MARCKS/MLEC/P4HB/NCL/HMGB1/HSP90B1/HSPA5/HSP90AB1/LIMS1/HMOX1/CCT2/HSPA8/ATF5/LMNB1/TUBA1B
BP	GO:0032774	RNA biosynthetic process	87	0.509683	1.34688	0.00799201	0.0506612	0.0362647	145	tags=45%, list=33%, signal=38%	CD74/HLA-DRB1/MTDH/ACTB/PPIA/SUB1/YBX1/BASP1/C1QBP/PTMA/ENO1/BCL11A/CHCHD2/GAS6/TXN/HMGA1/MYDGF/HNRNPAB/IRF8/SPIB/IRF7/NCL/HMGB1/HSPA5/ILF2/LIMS1/HMOX1/SOX4/MRPL12/HSPA8/ATF5/EAF2/EZH2/CD38/PARP1/IRF4/HMGB3/TCF4/CALR
BP	GO:0010604	positive regulation of macromolecule metabolic process	123	0.49477	1.32011	0.00799201	0.0506612	0.0362647	106	tags=34%, list=24%, signal=36%	CD74/HLA-DPA1/HLA-DRB1/HLA-DPB1/GAPDH/MTDH/ACTB/PPIA/ACTG1/YBX1/CCT5/PKIB/C1QBP/PTMA/VCP/ENO1/BCL11A/CHCHD2/GAS6/TXN/BANK1/HMGA1/MYDGF/HNRNPAB/IRF8/SPIB/PTGS2/PSME2/IRF7/NCL/HMGB1/CYCS/HSPA5/LMNA/HSP90AB1/ILF2/LIMS1/HMOX1/SOX4/MRPL12/CCT2/HSPA8
BP	GO:1902107	positive regulation of leukocyte differentiation	12	0.731249	1.57817	0.00865801	0.0542698	0.0388478	43	tags=42%, list=10%, signal=39%	HLA-DRA/CD74/HLA-DRB1/ACTB/GAS6
BP	GO:1903708	positive regulation of hemopoiesis	12	0.731249	1.57817	0.00865801	0.0542698	0.0388478	43	tags=42%, list=10%, signal=39%	HLA-DRA/CD74/HLA-DRB1/ACTB/GAS6
BP	GO:0046034	ATP metabolic process	10	0.772761	1.61138	0.00873362	0.0544396	0.0389693	44	tags=70%, list=10%, signal=65%	GAPDH/ATP5F1B/VCP/ENO1/LDHA/ATP5MC3/NDUFV2
BP	GO:0009117	nucleotide metabolic process	20	0.653455	1.54445	0.00924025	0.0572793	0.0410021	132	tags=70%, list=30%, signal=52%	GAPDH/ATP5F1B/VCP/ENO1/LDHA/ATP5MC3/NDUFV2/RAN/PAICS/HSPA8/NME1/DUT/CD38/PARP1
MF	GO:1901681	sulfur compound binding	10	0.765909	1.5971	0.00982533	0.0593968	0.0425178	20	tags=20%, list=4%, signal=20%	FTL/PPIA
BP	GO:1903131	mononuclear cell differentiation	27	0.604351	1.48225	0.0101112	0.0593968	0.0425178	100	tags=41%, list=22%, signal=34%	HLA-DRA/CD74/HLA-DRB1/ACTB/SLC25A5/FCGR2B/GAS6/IRF8/IRF7/HMGB1/SOX4
MF	GO:0140110	transcription regulator activity	31	0.596324	1.48006	0.0100908	0.0593968	0.0425178	144	tags=55%, list=32%, signal=40%	MTDH/SUB1/BASP1/C1QBP/ENO1/BCL11A/HMGA1/IRF8/SPIB/IRF7/HMGB1/SOX4/ATF5/EAF2/EZH2/IRF4/TCF4
BP	GO:1901566	organonitrogen compound biosynthetic process	46	0.56366	1.43377	0.01002	0.0593968	0.0425178	115	tags=52%, list=26%, signal=43%	GAPDH/OSTC/YBX1/ATP5F1B/C1QBP/VCP/ENO1/ATP5MC3/NDUFV2/UBE2J1/BANK1/DDOST/FABP5/MLEC/NCL/RPN2/RRBP1/SOX4/MRPL12/PAICS/ODC1/NME1/SRM/DUT
BP	GO:0006793	phosphorus metabolic process	78	0.51637	1.3517	0.00999001	0.0593968	0.0425178	125	tags=44%, list=28%, signal=38%	CD74/HLA-DRB1/GAPDH/ACTB/PPIA/ATP5F1B/PKIB/PPA1/VCP/ENO1/LDHA/ATP5MC3/GAS6/NDUFV2/TXN/PPP1R14B/BANK1/MYDGF/RAN/PTGS2/PPP1R14A/FABP5/NCL/HSP90B1/HSP90AB1/PAICS/HSPA8/TOP1/NME1/DUT/PRDX4/AREG/EZH2/CD38
BP	GO:0006796	phosphate-containing compound metabolic process	78	0.51637	1.3517	0.00999001	0.0593968	0.0425178	125	tags=44%, list=28%, signal=38%	CD74/HLA-DRB1/GAPDH/ACTB/PPIA/ATP5F1B/PKIB/PPA1/VCP/ENO1/LDHA/ATP5MC3/GAS6/NDUFV2/TXN/PPP1R14B/BANK1/MYDGF/RAN/PTGS2/PPP1R14A/FABP5/NCL/HSP90B1/HSP90AB1/PAICS/HSPA8/TOP1/NME1/DUT/PRDX4/AREG/EZH2/CD38
BP	GO:2001141	regulation of RNA biosynthetic process	86	0.51152	1.34844	0.00999001	0.0593968	0.0425178	145	tags=45%, list=33%, signal=38%	CD74/HLA-DRB1/MTDH/ACTB/PPIA/SUB1/YBX1/BASP1/C1QBP/PTMA/ENO1/BCL11A/CHCHD2/GAS6/TXN/HMGA1/MYDGF/HNRNPAB/IRF8/SPIB/IRF7/NCL/HMGB1/HSPA5/ILF2/LIMS1/HMOX1/SOX4/MRPL12/HSPA8/ATF5/EAF2/EZH2/CD38/PARP1/IRF4/HMGB3/TCF4/CALR
BP	GO:0070727	cellular macromolecule localization	82	0.512314	1.34632	0.00999001	0.0593968	0.0425178	165	tags=57%, list=37%, signal=44%	CD74/HLA-DRB1/ACTB/PPIA/ACTG1/YBX1/CCT5/VCP/GAS6/UBE2J1/TXN/SPCS1/SEC61B/TMED9/RAN/HNRNPAB/SSR3/PTGS2/LMAN2/SEC61G/RRBP1/HSP90B1/HSPA5/LMNA/HSP90AB1/LIMS1/NASP/SOX4/CCT2/HSPA8/KDELR2/LMNB1/ITGB7/EZH2/SPCS3/CD38/SPCS2/PARP1/HM13/CALR/KPNA2/HSPD1/YWHAQ/HSP90AA1/CENPA/SELENOS/CDCA5
BP	GO:0008104	protein localization	81	0.507543	1.33303	0.00999001	0.0593968	0.0425178	165	tags=57%, list=37%, signal=44%	CD74/HLA-DRB1/ACTB/PPIA/ACTG1/YBX1/CCT5/VCP/GAS6/UBE2J1/TXN/SPCS1/SEC61B/TMED9/RAN/SSR3/PTGS2/LMAN2/SEC61G/RRBP1/HSP90B1/HSPA5/LMNA/HSP90AB1/LIMS1/NASP/SOX4/CCT2/HSPA8/KDELR2/LMNB1/ITGB7/EZH2/SPCS3/CD38/SPCS2/PARP1/HM13/CALR/KPNA2/HSPD1/YWHAQ/HSP90AA1/CENPA/SELENOS/CDCA5
BP	GO:0019222	regulation of metabolic process	191	0.47803	1.28814	0.00999001	0.0593968	0.0425178	108	tags=31%, list=24%, signal=42%	CD74/HLA-DPA1/HLA-DRB1/HLA-DPB1/CST3/GAPDH/MTDH/ACTB/PPIA/ACTG1/SLC25A5/SUB1/YBX1/PLD4/BASP1/CCT5/PKIB/C1QBP/PTMA/VCP/FCGR2B/ENO1/BCL11A/CHCHD2/GAS6/UBE2J1/TXN/PPP1R14B/BANK1/HMGA1/MYDGF/RAN/HNRNPAB/IRF8/SPIB/PTGS2/PPP1R14A/PSME2/FABP5/IRF7/PSMA3/PEBP1/CRIP1/NCL/HMGB1/IL1R2/CYCS/HSP90B1/HSPA5/LMNA/HSP90AB1/ILF2/LIMS1/HMOX1/SOX4/MRPL12/CCT2/HSPA8/ODC1/TOP1
MF	GO:0016491	oxidoreductase activity	21	0.648481	1.5425	0.0102249	0.059752	0.0427721	117	tags=52%, list=26%, signal=41%	GAPDH/LDHA/NDUFV2/TXN/PTGS2/PDIA6/P4HB/CYCS/HMOX1/PRDX1/PRDX4
BP	GO:0032944	regulation of mononuclear cell proliferation	14	0.697846	1.54991	0.010661	0.0613416	0.04391	37	tags=43%, list=8%, signal=41%	CD74/HLA-DPA1/HLA-DRB1/HLA-DPB1/LST1/FCGR2B
BP	GO:0050670	regulation of lymphocyte proliferation	14	0.697846	1.54991	0.010661	0.0613416	0.04391	37	tags=43%, list=8%, signal=41%	CD74/HLA-DPA1/HLA-DRB1/HLA-DPB1/LST1/FCGR2B
BP	GO:0070663	regulation of leukocyte proliferation	14	0.697846	1.54991	0.010661	0.0613416	0.04391	37	tags=43%, list=8%, signal=41%	CD74/HLA-DPA1/HLA-DRB1/HLA-DPB1/LST1/FCGR2B
BP	GO:0045580	regulation of T cell differentiation	11	0.747107	1.58897	0.0108342	0.06171	0.0441737	19	tags=36%, list=4%, signal=36%	HLA-DRA/CD74/HLA-DRB1/ACTB
CC	GO:0110165	cellular anatomical entity	419	0.584786	1.43039	0.010989	0.06171	0.0441737	153	tags=36%, list=34%, signal=402%	HLA-DRA/CD74/HLA-DPA1/HLA-DQB1/HLA-DQA1/HLA-DRB1/HLA-DPB1/CST3/LYZ/HLA-DQA2/HLA-DRB5/FCER1A/LST1/FTL/CD1C/CPVL/GAPDH/MTDH/ACTB/PPIA/ACTG1/CLEC10A/SLC25A5/OSTC/SUB1/YBX1/ATP5F1B/PLD4/BASP1/CCT5/PKIB/PPA1/C1QBP/PTMA/VCP/ENHO/FCGR2B/ENO1/BCL11A/LDHA/ATP5MC3/CHCHD2/GAS6/NDUFV2/UBE2J1/PPIB/TXN/SPCS1/PPP1R14B/BANK1/SEC61B/VOPP1/HMGA1/MYDGF/MS4A7/NRGN/TMED9/RAN/HNRNPAB/CD1E/IRF8/SPIB/SLC1A5/SSR3/PTGS2/D…
BP	GO:0006357	regulation of transcription by RNA polymerase II	57	0.541829	1.39645	0.011	0.06171	0.0441737	145	tags=49%, list=33%, signal=38%	MTDH/ACTB/SUB1/YBX1/C1QBP/PTMA/ENO1/BCL11A/CHCHD2/TXN/HMGA1/MYDGF/IRF8/SPIB/IRF7/NCL/HMGB1/HSPA5/HMOX1/SOX4/ATF5/EAF2/EZH2/PARP1/IRF4/HMGB3/TCF4/CALR
BP	GO:0050793	regulation of developmental process	61	0.532388	1.37415	0.010989	0.06171	0.0441737	151	tags=52%, list=34%, signal=40%	HLA-DRA/CD74/HLA-DRB1/CST3/LST1/MTDH/ACTB/YBX1/BASP1/C1QBP/FCGR2B/BCL11A/GAS6/PPIB/MYDGF/PTGS2/IRF7/HMGB1/HSP90AB1/HMOX1/SOX4/AREG/EAF2/EZH2/PARP1/SERPINF1/IRF4/HMGB3/TCF4/CALR/DNAJB11/ASPM
BP	GO:0033036	macromolecule localization	90	0.505575	1.33771	0.010989	0.06171	0.0441737	165	tags=57%, list=37%, signal=45%	CD74/HLA-DRB1/ACTB/PPIA/ACTG1/YBX1/CCT5/VCP/GAS6/UBE2J1/TXN/SPCS1/SEC61B/TMED9/RAN/HNRNPAB/SSR3/PTGS2/FABP5/LMAN2/SEC61G/RRBP1/HSP90B1/HSPA5/LMNA/HSP90AB1/LIMS1/NASP/SOX4/CCT2/CLPTM1L/HSPA8/KDELR2/LMNB1/ITGB7/EZH2/SPCS3/CD38/SPCS2/PARP1/HM13/DDX39A/CALR/KPNA2/HSPD1/EIF4A3/YWHAQ/HSP90AA1/CENPA/SELENOS/CDCA5
BP	GO:0019637	organophosphate metabolic process	24	0.615209	1.49158	0.0111789	0.0624014	0.0446686	132	tags=62%, list=30%, signal=46%	GAPDH/ATP5F1B/VCP/ENO1/LDHA/ATP5MC3/NDUFV2/RAN/FABP5/PAICS/HSPA8/NME1/DUT/CD38/PARP1
BP	GO:0070661	leukocyte proliferation	20	0.649118	1.5342	0.0112936	0.06273	0.0449038	37	tags=30%, list=8%, signal=29%	CD74/HLA-DPA1/HLA-DRB1/HLA-DPB1/LST1/FCGR2B
BP	GO:0002228	natural killer cell mediated immunity	10	-0.537843	-1.74477	0.0116279	0.0639535	0.0457796	26	tags=50%, list=6%, signal=48%	KLRC1/FCGR3A/GZMB/KLRB1/NKG7
BP	GO:0042267	natural killer cell mediated cytotoxicity	10	-0.537843	-1.74477	0.0116279	0.0639535	0.0457796	26	tags=50%, list=6%, signal=48%	KLRC1/FCGR3A/GZMB/KLRB1/NKG7
BP	GO:0051701	biological process involved in interaction with host	13	0.706875	1.55095	0.0118153	0.0646669	0.0462903	95	tags=69%, list=21%, signal=56%	CD74/HLA-DRB1/PPIA/GAS6/SLC1A5/P4HB/IFITM3/HMGB1/HSP90AB1
BP	GO:0010628	positive regulation of gene expression	50	0.545693	1.39562	0.012	0.0653592	0.0467859	106	tags=42%, list=24%, signal=36%	CD74/HLA-DPA1/HLA-DPB1/GAPDH/ACTG1/YBX1/C1QBP/ENO1/BCL11A/GAS6/HNRNPAB/IRF8/PTGS2/IRF7/NCL/HMGB1/LMNA/LIMS1/HMOX1/SOX4/HSPA8
BP	GO:0032943	mononuclear cell proliferation	19	0.653319	1.53002	0.0123967	0.0668706	0.0478678	37	tags=32%, list=8%, signal=30%	CD74/HLA-DPA1/HLA-DRB1/HLA-DPB1/LST1/FCGR2B
BP	GO:0046651	lymphocyte proliferation	19	0.653319	1.53002	0.0123967	0.0668706	0.0478678	37	tags=32%, list=8%, signal=30%	CD74/HLA-DPA1/HLA-DRB1/HLA-DPB1/LST1/FCGR2B
BP	GO:0031570	DNA integrity checkpoint signaling	11	-0.483871	-1.66569	0.0126582	0.0679547	0.0486438	236	tags=100%, list=53%, signal=48%	CDK1/CDC45/GTSE1/CDT1/ORC1/CLSPN/CDC6/DTL/CHEK1/E2F1
BP	GO:0010557	positive regulation of macromolecule biosynthetic process	60	0.53894	1.39094	0.012987	0.0684105	0.0489701	103	tags=40%, list=23%, signal=36%	CD74/HLA-DRB1/MTDH/ACTB/YBX1/CCT5/PKIB/C1QBP/PTMA/CHCHD2/HMGA1/MYDGF/HNRNPAB/IRF8/SPIB/IRF7/NCL/HMGB1/HSPA5/HSP90AB1/ILF2/SOX4/MRPL12/CCT2
BP	GO:0010556	regulation of macromolecule biosynthetic process	104	0.493362	1.3091	0.012987	0.0684105	0.0489701	106	tags=35%, list=24%, signal=34%	CD74/HLA-DRB1/GAPDH/MTDH/ACTB/PPIA/SUB1/YBX1/BASP1/CCT5/PKIB/C1QBP/PTMA/ENO1/BCL11A/CHCHD2/GAS6/TXN/BANK1/HMGA1/MYDGF/HNRNPAB/IRF8/SPIB/IRF7/NCL/HMGB1/HSPA5/HSP90AB1/ILF2/LIMS1/HMOX1/SOX4/MRPL12/CCT2/HSPA8
BP	GO:0006139	nucleobase-containing compound metabolic process	155	0.472465	1.27006	0.012987	0.0684105	0.0489701	150	tags=41%, list=34%, signal=42%	CD74/HLA-DRB1/GAPDH/MTDH/ACTB/PPIA/SUB1/YBX1/ATP5F1B/PLD4/BASP1/CCT5/PKIB/C1QBP/PTMA/VCP/ENO1/BCL11A/LDHA/ATP5MC3/CHCHD2/GAS6/NDUFV2/TXN/HMGA1/MYDGF/RAN/HNRNPAB/IRF8/SPIB/IRF7/NCL/HMGB1/HSPA5/EBNA1BP2/HSP90AB1/ILF2/LIMS1/HMOX1/NASP/SOX4/MRPL12/PAICS/CCT2/SNRPG/HSPA8/TOP1/NME1/ATF5/DUT/EAF2/EZH2/CD38/SSRP1/PARP1/IRF4/FEN1/DDX39A/HMGB3/TCF4/CALR/KPNA2/DNAJB11/HSPD1
BP	GO:0048518	positive regulation of biological process	209	0.471436	1.26743	0.012987	0.0684105	0.0489701	109	tags=31%, list=24%, signal=44%	HLA-DRA/CD74/HLA-DPA1/HLA-DQB1/HLA-DQA1/HLA-DRB1/HLA-DPB1/HLA-DQA2/HLA-DRB5/CD1C/GAPDH/MTDH/ACTB/PPIA/ACTG1/SLC25A5/YBX1/ATP5F1B/BASP1/CCT5/PKIB/C1QBP/PTMA/VCP/ENHO/FCGR2B/ENO1/BCL11A/CHCHD2/GAS6/PPIB/TXN/BANK1/HMGA1/MYDGF/NRGN/TMED9/RAN/HNRNPAB/CD1E/IRF8/SPIB/PTGS2/PSME2/FABP5/IRF7/LMAN2/RANBP1/P4HB/NCL/HMGB1/CYCS/HSPA5/LMNA/HSP90AB1/ILF2/LIMS1/HMOX1/SOX4/MRPL12/CCT2/HSPA8/ODC1/NME1
BP	GO:0072359	circulatory system development	27	0.600371	1.47248	0.0131446	0.068917	0.0493326	100	tags=44%, list=22%, signal=37%	MTDH/ACTG1/ATP5F1B/BASP1/NDUFV2/MYDGF/PTGS2/CRIP1/NCL/LMNA/HMOX1/SOX4
BP	GO:0010720	positive regulation of cell development	18	0.655134	1.5202	0.0135417	0.0706686	0.0505865	43	tags=28%, list=10%, signal=26%	HLA-DRA/CD74/HLA-DRB1/ACTB/GAS6
BP	GO:0090329	regulation of DNA-templated DNA replication	13	-0.601852	-2.24042	0.0140845	0.0719073	0.0514732	186	tags=100%, list=42%, signal=60%	MCM6/GMNN/PCNA/MCM5/MCM3/RFC4/DSCC1/GINS2/MCM2/MCM4/FBXO5/MCM7
BP	GO:0032609	type II interferon production	10	0.755213	1.57479	0.0141921	0.0719073	0.0514732	86	tags=70%, list=19%, signal=58%	HLA-DPA1/HLA-DRB1/HLA-DPB1/C1QBP/GAS6/IRF8/HMGB1
BP	GO:0032649	regulation of type II interferon production	10	0.755213	1.57479	0.0141921	0.0719073	0.0514732	86	tags=70%, list=19%, signal=58%	HLA-DPA1/HLA-DRB1/HLA-DPB1/C1QBP/GAS6/IRF8/HMGB1
BP	GO:0035295	tube development	24	0.609277	1.4772	0.0142276	0.0719073	0.0514732	134	tags=50%, list=30%, signal=37%	MTDH/ACTG1/ATP5F1B/BASP1/MYDGF/PTGS2/MARCKS/NCL/HMOX1/SOX4/AREG/SERPINF1
CC	GO:0031967	organelle envelope	34	0.57718	1.43842	0.0141271	0.0719073	0.0514732	114	tags=53%, list=26%, signal=43%	GAPDH/MTDH/SLC25A5/ATP5F1B/ENO1/ATP5MC3/CHCHD2/NDUFV2/NRGN/RAN/PTGS2/RANBP1/CYCS/LMNA/HMOX1/MRPL12/JPT1/LMNB1
CC	GO:0031975	envelope	34	0.57718	1.43842	0.0141271	0.0719073	0.0514732	114	tags=53%, list=26%, signal=43%	GAPDH/MTDH/SLC25A5/ATP5F1B/ENO1/ATP5MC3/CHCHD2/NDUFV2/NRGN/RAN/PTGS2/RANBP1/CYCS/LMNA/HMOX1/MRPL12/JPT1/LMNB1
BP	GO:0034641	cellular nitrogen compound metabolic process	167	0.465008	1.25182	0.013986	0.0719073	0.0514732	150	tags=41%, list=34%, signal=44%	CD74/HLA-DRB1/GAPDH/MTDH/ACTB/PPIA/SUB1/YBX1/ATP5F1B/PLD4/BASP1/CCT5/PKIB/C1QBP/PTMA/VCP/ENO1/BCL11A/LDHA/ATP5MC3/CHCHD2/GAS6/NDUFV2/TXN/BANK1/HMGA1/MYDGF/RAN/HNRNPAB/IRF8/SPIB/PTGS2/IRF7/NCL/HMGB1/RRBP1/HSPA5/EBNA1BP2/HSP90AB1/ILF2/LIMS1/HMOX1/NASP/SOX4/MRPL12/PAICS/CCT2/SNRPG/HSPA8/ODC1/TOP1/NME1/SRM/ATF5/DUT/EAF2/EZH2/CD38/SSRP1/PARP1/IRF4/FEN1/DDX39A/HMGB3/TCF4/CALR/KPNA2/DNAJB11/HSPD1
BP	GO:0009141	nucleoside triphosphate metabolic process	14	0.686457	1.52462	0.0149254	0.0750589	0.0537292	132	tags=86%, list=30%, signal=62%	GAPDH/ATP5F1B/VCP/ENO1/LDHA/ATP5MC3/NDUFV2/RAN/HSPA8/NME1/DUT/PARP1
BP	GO:0008150	biological_process	407	0.544397	1.37834	0.014985	0.0750589	0.0537292	153	tags=36%, list=34%, signal=278%	HLA-DRA/CD74/HLA-DPA1/HLA-DQB1/HLA-DQA1/HLA-DRB1/HLA-DPB1/CST3/LYZ/HLA-DQA2/HLA-DRB5/FCER1A/LST1/FTL/CD1C/CPVL/GAPDH/MTDH/ACTB/PPIA/ACTG1/CLEC10A/SLC25A5/OSTC/SUB1/YBX1/ATP5F1B/PLD4/BASP1/CCT5/PKIB/PPA1/C1QBP/PTMA/VCP/ENHO/FCGR2B/ENO1/BCL11A/LDHA/ATP5MC3/CHCHD2/GAS6/NDUFV2/UBE2J1/PPIB/TXN/SPCS1/PPP1R14B/BANK1/SEC61B/HMGA1/MYDGF/MS4A7/NRGN/TMED9/RAN/HNRNPAB/CD1E/IRF8/SPIB/SLC1A5/SSR3/PTGS2/DDOST/P…
BP	GO:0002819	regulation of adaptive immune response	10	0.753432	1.57108	0.0152838	0.0761442	0.0545061	86	tags=70%, list=19%, signal=58%	HLA-DRA/HLA-DRB1/CD1C/FCGR2B/CD1E/IRF7/HMGB1
BP	GO:0055086	nucleobase-containing small molecule metabolic process	22	0.629594	1.50895	0.0153374	0.0761442	0.0545061	132	tags=64%, list=30%, signal=47%	GAPDH/ATP5F1B/VCP/ENO1/LDHA/ATP5MC3/NDUFV2/RAN/PAICS/HSPA8/NME1/DUT/CD38/PARP1
BP	GO:0006270	DNA replication initiation	14	-0.549884	-2.07096	0.015625	0.0772302	0.0552834	209	tags=100%, list=47%, signal=55%	CDT1/MCM6/ORC6/GMNN/MCM5/MCM3/ORC1/CDC6/CCNE2/CCNE1/MCM2/MCM4/MCM7
BP	GO:0016070	RNA metabolic process	97	0.489197	1.29613	0.015984	0.0776366	0.0555744	148	tags=45%, list=33%, signal=39%	CD74/HLA-DRB1/MTDH/ACTB/PPIA/SUB1/YBX1/BASP1/C1QBP/PTMA/ENO1/BCL11A/CHCHD2/GAS6/TXN/HMGA1/MYDGF/HNRNPAB/IRF8/SPIB/IRF7/NCL/HMGB1/HSPA5/EBNA1BP2/ILF2/LIMS1/HMOX1/SOX4/MRPL12/SNRPG/HSPA8/ATF5/EAF2/EZH2/CD38/PARP1/IRF4/FEN1/DDX39A/HMGB3/TCF4/CALR/DNAJB11
BP	GO:0032501	multicellular organismal process	197	0.468588	1.26257	0.015984	0.0776366	0.0555744	152	tags=41%, list=34%, signal=49%	HLA-DRA/CD74/HLA-DPA1/HLA-DQB1/HLA-DQA1/HLA-DRB1/HLA-DPB1/CST3/LYZ/HLA-DQA2/HLA-DRB5/LST1/CD1C/GAPDH/MTDH/ACTB/PPIA/ACTG1/SLC25A5/YBX1/ATP5F1B/PLD4/BASP1/C1QBP/FCGR2B/ENO1/BCL11A/GAS6/NDUFV2/UBE2J1/PPIB/BANK1/MYDGF/NRGN/RAN/IRF8/SLC1A5/PTGS2/DDOST/FABP5/IRF7/CCDC50/CRIP1/MARCKS/NCL/HMGB1/RRBP1/IL1R2/HSPA5/LMNA/HSP90AB1/HMOX1/NASP/SOX4/ODC1/TOP1/NME1/ATF5/DUT/PRDX1/PRDX4/AREG/EAF2/EZH2/CD38/GNG7/P…
BP	GO:0032502	developmental process	153	0.46614	1.25339	0.015984	0.0776366	0.0555744	161	tags=45%, list=36%, signal=44%	HLA-DRA/CD74/HLA-DRB1/CST3/LST1/MTDH/ACTB/ACTG1/SLC25A5/YBX1/ATP5F1B/PLD4/BASP1/C1QBP/FCGR2B/BCL11A/GAS6/NDUFV2/UBE2J1/PPIB/MYDGF/NRGN/RAN/HNRNPAB/IRF8/SPIB/PTGS2/FABP5/IRF7/CRIP1/MARCKS/NCL/HMGB1/RPN2/RRBP1/HSPA5/LMNA/HSP90AB1/HMOX1/NASP/SOX4/ODC1/TOP1/NME1/ATF5/DUT/PRDX1/PRDX4/AREG/EAF2/EZH2/CD38/PARP1/HM13/SERPINF1/IRF4/HMGB3/HSPE1/TCF4/CALR/ITM2C/DNAJB11/HSPD1/ASPM/EIF4A3/YWHAQ/HSP90AA1/TUBB/…
BP	GO:0006807	nitrogen compound metabolic process	239	0.464209	1.24944	0.015984	0.0776366	0.0555744	148	tags=40%, list=33%, signal=57%	CD74/HLA-DRB1/CST3/CPVL/GAPDH/MTDH/ACTB/PPIA/OSTC/SUB1/YBX1/ATP5F1B/PLD4/BASP1/CCT5/PKIB/C1QBP/PTMA/VCP/ENO1/BCL11A/LDHA/ATP5MC3/CHCHD2/GAS6/NDUFV2/UBE2J1/PPIB/TXN/SPCS1/BANK1/SEC61B/HMGA1/MYDGF/RAN/HNRNPAB/IRF8/SPIB/PTGS2/DDOST/PSME2/FABP5/IRF7/PSMA3/PEBP1/MLEC/P4HB/NCL/HMGB1/RPN2/RRBP1/IL1R2/CYCS/HSP90B1/HSPA5/EBNA1BP2/LMNA/HSP90AB1/ILF2/LIMS1/HMOX1/NASP/SOX4/MRPL12/PAICS/CCT2/SNRPG/HSPA8/ODC1/…
BP	GO:0044000	movement in host	12	0.720695	1.55539	0.0162338	0.0785099	0.0561995	86	tags=67%, list=19%, signal=55%	CD74/HLA-DRB1/PPIA/GAS6/SLC1A5/P4HB/IFITM3/HMGB1
CC	GO:0005575	cellular_component	420	0.579038	1.40987	0.016983	0.0815944	0.0584075	153	tags=36%, list=34%, signal=417%	HLA-DRA/CD74/HLA-DPA1/HLA-DQB1/HLA-DQA1/HLA-DRB1/HLA-DPB1/CST3/LYZ/HLA-DQA2/HLA-DRB5/FCER1A/LST1/FTL/CD1C/CPVL/GAPDH/MTDH/ACTB/PPIA/ACTG1/CLEC10A/SLC25A5/OSTC/SUB1/YBX1/ATP5F1B/PLD4/BASP1/CCT5/PKIB/PPA1/C1QBP/PTMA/VCP/ENHO/FCGR2B/ENO1/BCL11A/LDHA/ATP5MC3/CHCHD2/GAS6/NDUFV2/UBE2J1/PPIB/TXN/SPCS1/PPP1R14B/BANK1/SEC61B/VOPP1/HMGA1/MYDGF/MS4A7/NRGN/TMED9/RAN/HNRNPAB/CD1E/IRF8/SPIB/SLC1A5/SSR3/PTGS2/D…
BP	GO:0009653	anatomical structure morphogenesis	49	0.535187	1.36601	0.017017	0.0815944	0.0584075	100	tags=35%, list=22%, signal=30%	CST3/LST1/MTDH/ACTB/ACTG1/YBX1/ATP5F1B/BASP1/BCL11A/MYDGF/PTGS2/CRIP1/NCL/HSPA5/HSP90AB1/HMOX1/SOX4
BP	GO:0006753	nucleoside phosphate metabolic process	21	0.630986	1.50088	0.0173824	0.0829918	0.0594078	132	tags=67%, list=30%, signal=49%	GAPDH/ATP5F1B/VCP/ENO1/LDHA/ATP5MC3/NDUFV2/RAN/PAICS/HSPA8/NME1/DUT/CD38/PARP1
CC	GO:0005740	mitochondrial envelope	15	0.669394	1.50338	0.0180276	0.0842789	0.0603291	101	tags=60%, list=23%, signal=48%	SLC25A5/ATP5F1B/ATP5MC3/CHCHD2/NDUFV2/NRGN/CYCS/HMOX1/MRPL12
BP	GO:0050878	regulation of body fluid levels	15	0.66932	1.50322	0.0180276	0.0842789	0.0603291	43	tags=27%, list=10%, signal=25%	ACTB/PPIA/ACTG1/GAS6
BP	GO:0060255	regulation of macromolecule metabolic process	179	0.468357	1.26215	0.017982	0.0842789	0.0603291	108	tags=31%, list=24%, signal=40%	CD74/HLA-DPA1/HLA-DRB1/HLA-DPB1/CST3/GAPDH/MTDH/ACTB/PPIA/ACTG1/SUB1/YBX1/PLD4/BASP1/CCT5/PKIB/C1QBP/PTMA/VCP/FCGR2B/ENO1/BCL11A/CHCHD2/GAS6/UBE2J1/TXN/BANK1/HMGA1/MYDGF/RAN/HNRNPAB/IRF8/SPIB/PTGS2/PSME2/IRF7/PSMA3/PEBP1/CRIP1/NCL/HMGB1/IL1R2/CYCS/HSP90B1/HSPA5/LMNA/HSP90AB1/ILF2/LIMS1/HMOX1/SOX4/MRPL12/CCT2/HSPA8/ODC1/TOP1
BP	GO:0044238	primary metabolic process	238	0.463087	1.24592	0.017982	0.0842789	0.0603291	148	tags=39%, list=33%, signal=57%	CD74/HLA-DRB1/CST3/CPVL/GAPDH/MTDH/ACTB/PPIA/OSTC/SUB1/YBX1/ATP5F1B/PLD4/BASP1/CCT5/PKIB/C1QBP/PTMA/VCP/ENO1/BCL11A/LDHA/ATP5MC3/CHCHD2/GAS6/NDUFV2/UBE2J1/PPIB/TXN/SPCS1/BANK1/SEC61B/HMGA1/MYDGF/RAN/HNRNPAB/IRF8/SPIB/PTGS2/DDOST/PSME2/FABP5/IRF7/PSMA3/PEBP1/MLEC/P4HB/NCL/HMGB1/RPN2/RRBP1/IL1R2/CYCS/HSP90B1/HSPA5/EBNA1BP2/LMNA/HSP90AB1/ILF2/LIMS1/HMOX1/NASP/SOX4/MRPL12/PAICS/CCT2/SNRPG/HSPA8/ODC1/…
BP	GO:1901564	organonitrogen compound metabolic process	161	0.460326	1.23676	0.017982	0.0842789	0.0603291	134	tags=40%, list=30%, signal=44%	CD74/HLA-DRB1/CST3/CPVL/GAPDH/ACTB/PPIA/OSTC/YBX1/ATP5F1B/PKIB/C1QBP/VCP/ENO1/BCL11A/LDHA/ATP5MC3/GAS6/NDUFV2/UBE2J1/PPIB/TXN/SPCS1/BANK1/SEC61B/MYDGF/RAN/PTGS2/DDOST/PSME2/FABP5/PSMA3/PEBP1/MLEC/P4HB/NCL/HMGB1/RPN2/RRBP1/IL1R2/CYCS/HSP90B1/HSPA5/LMNA/HSP90AB1/HMOX1/SOX4/MRPL12/PAICS/HSPA8/ODC1/TOP1/NME1/SRM/DUT/PRDX4/AREG/EZH2/SPCS3/CD38/SPCS2/PARP1/HM13/SERPINF1
BP	GO:0080135	regulation of cellular response to stress	28	0.589335	1.45059	0.0181635	0.0845619	0.0605317	100	tags=43%, list=22%, signal=35%	CD74/ACTB/PPIA/FCGR2B/ENO1/CHCHD2/TXN/PTGS2/P4HB/HMGB1/HSPA5/SOX4
BP	GO:0006163	purine nucleotide metabolic process	16	0.663917	1.50848	0.0190074	0.0870461	0.0623099	132	tags=81%, list=30%, signal=59%	GAPDH/ATP5F1B/VCP/ENO1/LDHA/ATP5MC3/NDUFV2/RAN/PAICS/HSPA8/NME1/CD38/PARP1
BP	GO:0072521	purine-containing compound metabolic process	16	0.663917	1.50848	0.0190074	0.0870461	0.0623099	132	tags=81%, list=30%, signal=59%	GAPDH/ATP5F1B/VCP/ENO1/LDHA/ATP5MC3/NDUFV2/RAN/PAICS/HSPA8/NME1/CD38/PARP1
BP	GO:0006091	generation of precursor metabolites and energy	16	0.663653	1.50788	0.0190074	0.0870461	0.0623099	44	tags=44%, list=10%, signal=41%	GAPDH/ATP5F1B/VCP/ENO1/LDHA/CHCHD2/NDUFV2
CC	GO:0009986	cell surface	56	0.521411	1.34233	0.018981	0.0870461	0.0623099	38	tags=21%, list=9%, signal=22%	HLA-DRA/CD74/HLA-DPA1/HLA-DRB1/HLA-DPB1/FCER1A/CD1C/CLEC10A/ATP5F1B/C1QBP/FCGR2B/ENO1
CC	GO:0140534	endoplasmic reticulum protein-containing complex	27	0.588473	1.4433	0.0192113	0.0876224	0.0627225	163	tags=78%, list=37%, signal=52%	OSTC/VCP/PPIB/SPCS1/SEC61B/DDOST/PDIA6/MLEC/SEC61G/P4HB/RPN2/HSP90B1/HSPA5/SPCS3/SPCS2/HM13/SSR4/CALR/DNAJB11/SELENOS/SDF2L1
BP	GO:0051250	negative regulation of lymphocyte activation	10	0.738478	1.5399	0.0196507	0.0892633	0.0638971	50	tags=50%, list=11%, signal=45%	CD74/HLA-DRB1/LST1/FCGR2B/BANK1
BP	GO:0006725	cellular aromatic compound metabolic process	159	0.459721	1.23446	0.01998	0.0903935	0.0647061	150	tags=40%, list=34%, signal=42%	CD74/HLA-DRB1/GAPDH/MTDH/ACTB/PPIA/SUB1/YBX1/ATP5F1B/PLD4/BASP1/CCT5/PKIB/C1QBP/PTMA/VCP/ENO1/BCL11A/LDHA/ATP5MC3/CHCHD2/GAS6/NDUFV2/TXN/HMGA1/MYDGF/RAN/HNRNPAB/IRF8/SPIB/IRF7/NCL/HMGB1/HSPA5/EBNA1BP2/HSP90AB1/ILF2/LIMS1/HMOX1/NASP/SOX4/MRPL12/PAICS/CCT2/SNRPG/HSPA8/TOP1/NME1/ATF5/DUT/EAF2/EZH2/CD38/SSRP1/PARP1/IRF4/FEN1/DDX39A/HMGB3/TCF4/CALR/KPNA2/DNAJB11/HSPD1
BP	GO:0048514	blood vessel morphogenesis	16	0.65958	1.49863	0.0200634	0.090406	0.064715	100	tags=50%, list=22%, signal=40%	MTDH/ACTG1/ATP5F1B/MYDGF/PTGS2/NCL/HMOX1/SOX4
BP	GO:0009144	purine nucleoside triphosphate metabolic process	12	0.707858	1.52768	0.0205628	0.0911914	0.0652773	58	tags=67%, list=13%, signal=60%	GAPDH/ATP5F1B/VCP/ENO1/LDHA/ATP5MC3/NDUFV2/RAN
BP	GO:0009199	ribonucleoside triphosphate metabolic process	12	0.707858	1.52768	0.0205628	0.0911914	0.0652773	58	tags=67%, list=13%, signal=60%	GAPDH/ATP5F1B/VCP/ENO1/LDHA/ATP5MC3/NDUFV2/RAN
BP	GO:0009205	purine ribonucleoside triphosphate metabolic process	12	0.707858	1.52768	0.0205628	0.0911914	0.0652773	58	tags=67%, list=13%, signal=60%	GAPDH/ATP5F1B/VCP/ENO1/LDHA/ATP5MC3/NDUFV2/RAN
MF	GO:0000977	RNA polymerase II transcription regulatory region sequence-specific DNA binding	22	0.619091	1.48378	0.0204499	0.0911914	0.0652773	144	tags=59%, list=32%, signal=42%	SUB1/ENO1/BCL11A/HMGA1/IRF8/SPIB/IRF7/SOX4/TOP1/ATF5/EZH2/IRF4/TCF4
BP	GO:0006082	organic acid metabolic process	17	0.651247	1.49497	0.0209205	0.0915893	0.0655621	70	tags=35%, list=16%, signal=31%	CD74/GAPDH/ENO1/LDHA/PTGS2/FABP5
BP	GO:0019752	carboxylic acid metabolic process	17	0.651247	1.49497	0.0209205	0.0915893	0.0655621	70	tags=35%, list=16%, signal=31%	CD74/GAPDH/ENO1/LDHA/PTGS2/FABP5
BP	GO:0043436	oxoacid metabolic process	17	0.651247	1.49497	0.0209205	0.0915893	0.0655621	70	tags=35%, list=16%, signal=31%	CD74/GAPDH/ENO1/LDHA/PTGS2/FABP5
BP	GO:0071705	nitrogen compound transport	68	0.506093	1.31254	0.020979	0.0915893	0.0655621	162	tags=59%, list=36%, signal=44%	CD74/HLA-DRB1/ACTB/PPIA/SLC25A5/YBX1/VCP/GAS6/UBE2J1/TXN/SPCS1/SEC61B/TMED9/RAN/SLC1A5/SSR3/PTGS2/LMAN2/SEC61G/RRBP1/HSP90B1/HSPA5/LMNA/NASP/SOX4/HSPA8/KDELR2/SPCS3/CD38/SLC35B1/SPCS2/HM13/DDX39A/CALR/KPNA2/HSPD1/EIF4A3/YWHAQ/HSP90AA1/SELENOS
BP	GO:1902532	negative regulation of intracellular signal transduction	14	0.679585	1.50935	0.021322	0.0927257	0.0663756	78	tags=43%, list=18%, signal=36%	CD74/PPIA/ENO1/BANK1/PTGS2/PEBP1
BP	GO:0031341	regulation of cell killing	10	0.731067	1.52444	0.0218341	0.0941196	0.0673734	61	tags=50%, list=14%, signal=44%	HLA-DRA/HLA-DRB1/CD1C/FCGR2B/CD1E
BP	GO:0001568	blood vessel development	17	0.64525	1.4812	0.0219665	0.0941196	0.0673734	100	tags=47%, list=22%, signal=38%	MTDH/ACTG1/ATP5F1B/MYDGF/PTGS2/NCL/HMOX1/SOX4
BP	GO:0045184	establishment of protein localization	59	0.51495	1.32797	0.021978	0.0941196	0.0673734	162	tags=61%, list=36%, signal=45%	CD74/HLA-DRB1/PPIA/CCT5/VCP/GAS6/UBE2J1/TXN/SPCS1/SEC61B/TMED9/RAN/SSR3/PTGS2/LMAN2/SEC61G/RRBP1/HSP90B1/HSPA5/LMNA/LIMS1/NASP/SOX4/CCT2/HSPA8/KDELR2/SPCS3/CD38/SPCS2/HM13/CALR/KPNA2/HSPD1/YWHAQ/HSP90AA1/SELENOS
BP	GO:0031323	regulation of cellular metabolic process	146	0.46225	1.2427	0.021978	0.0941196	0.0673734	106	tags=31%, list=24%, signal=35%	CD74/HLA-DRB1/CST3/GAPDH/MTDH/ACTB/PPIA/SLC25A5/SUB1/YBX1/BASP1/CCT5/PKIB/C1QBP/PTMA/VCP/ENO1/BCL11A/CHCHD2/GAS6/TXN/PPP1R14B/BANK1/HMGA1/MYDGF/HNRNPAB/IRF8/SPIB/PTGS2/PPP1R14A/FABP5/IRF7/NCL/HMGB1/HSP90B1/HSPA5/LMNA/HSP90AB1/ILF2/LIMS1/HMOX1/SOX4/MRPL12/CCT2/HSPA8
BP	GO:0042060	wound healing	16	0.653106	1.48392	0.0221753	0.0946033	0.0677196	43	tags=25%, list=10%, signal=23%	ACTB/PPIA/ACTG1/GAS6
BP	GO:0045619	regulation of lymphocyte differentiation	14	0.677731	1.50524	0.0223881	0.0951493	0.0681104	43	tags=36%, list=10%, signal=33%	HLA-DRA/CD74/HLA-DRB1/ACTB/GAS6
BP	GO:0002697	regulation of immune effector process	22	0.617794	1.48067	0.0224949	0.0952425	0.0681772	61	tags=36%, list=14%, signal=33%	HLA-DRA/CD74/HLA-DRB1/CD1C/C1QBP/FCGR2B/UBE2J1/CD1E
BP	GO:0046718	viral entry into host cell	10	0.72618	1.51425	0.0229258	0.0965551	0.0691168	86	tags=70%, list=19%, signal=58%	CD74/HLA-DRB1/GAS6/SLC1A5/P4HB/IFITM3/HMGB1
CC	GO:0032991	protein-containing complex	201	0.455922	1.22727	0.022977	0.0965551	0.0691168	163	tags=42%, list=37%, signal=49%	HLA-DRA/CD74/HLA-DPA1/HLA-DQB1/HLA-DQA1/HLA-DRB1/HLA-DPB1/HLA-DQA2/HLA-DRB5/FTL/GAPDH/ACTB/PPIA/ACTG1/SLC25A5/OSTC/SUB1/YBX1/ATP5F1B/CCT5/VCP/ENO1/BCL11A/LDHA/ATP5MC3/NDUFV2/PPIB/SPCS1/SEC61B/HMGA1/RAN/HNRNPAB/PTGS2/DDOST/PSME2/PSMA3/RANBP1/PDIA6/MLEC/SEC61G/P4HB/NCL/IFITM3/HMGB1/RPN2/CYCS/HSP90B1/HSPA5/EBNA1BP2/HSP90AB1/ILF2/NASP/SOX4/MRPL12/CCT2/SNRPG/HSPA8/TOP1/ATF5/ITGB7/EAF2/EZH2/SPCS3/SPCS2…
BP	GO:0006275	regulation of DNA replication	18	-0.531616	-2.17951	0.0238095	0.0989011	0.0707961	219	tags=100%, list=49%, signal=53%	EREG/CCNA2/CDT1/MCM6/GMNN/PCNA/MCM5/MCM3/RFC4/ESCO2/CDC6/DSCC1/GINS2/MCM2/MCM4/FBXO5/MCM7
BP	GO:0022603	regulation of anatomical structure morphogenesis	13	0.686182	1.50555	0.0236305	0.0989011	0.0707961	54	tags=38%, list=12%, signal=35%	CST3/LST1/MTDH/BCL11A/MYDGF
BP	GO:0007275	multicellular organism development	117	0.471711	1.25574	0.023976	0.0989011	0.0707961	158	tags=47%, list=36%, signal=41%	HLA-DRA/CD74/HLA-DRB1/LST1/MTDH/ACTB/ACTG1/YBX1/ATP5F1B/BASP1/C1QBP/FCGR2B/BCL11A/GAS6/NDUFV2/PPIB/MYDGF/NRGN/RAN/PTGS2/IRF7/CRIP1/MARCKS/NCL/HMGB1/HSPA5/LMNA/HSP90AB1/HMOX1/NASP/SOX4/ODC1/TOP1/NME1/ATF5/DUT/PRDX1/PRDX4/AREG/EAF2/EZH2/CD38/HM13/SERPINF1/IRF4/HMGB3/TCF4/CALR/ITM2C/DNAJB11/HSPD1/ASPM/EIF4A3/YWHAQ/HSP90AA1
BP	GO:0050896	response to stimulus	274	0.461291	1.24049	0.023976	0.0989011	0.0707961	100	tags=26%, list=22%, signal=53%	HLA-DRA/CD74/HLA-DPA1/HLA-DQB1/HLA-DQA1/HLA-DRB1/HLA-DPB1/CST3/LYZ/HLA-DQA2/HLA-DRB5/FCER1A/LST1/CD1C/GAPDH/MTDH/ACTB/PPIA/ACTG1/CLEC10A/SLC25A5/SUB1/YBX1/ATP5F1B/PLD4/CCT5/C1QBP/VCP/ENHO/FCGR2B/ENO1/BCL11A/CHCHD2/GAS6/UBE2J1/PPIB/TXN/PPP1R14B/BANK1/SEC61B/HMGA1/MYDGF/MS4A7/NRGN/RAN/HNRNPAB/CD1E/IRF8/PTGS2/DDOST/FABP5/IRF7/RANBP1/PDIA6/PEBP1/CRIP1/MARCKS/P4HB/NCL/IFITM3/HMGB1/RPN2/IL1R2/CYCS/HSP9…
BP	GO:0046483	heterocycle metabolic process	161	0.456189	1.22564	0.023976	0.0989011	0.0707961	150	tags=40%, list=34%, signal=41%	CD74/HLA-DRB1/GAPDH/MTDH/ACTB/PPIA/SUB1/YBX1/ATP5F1B/PLD4/BASP1/CCT5/PKIB/C1QBP/PTMA/VCP/ENO1/BCL11A/LDHA/ATP5MC3/CHCHD2/GAS6/NDUFV2/TXN/HMGA1/MYDGF/RAN/HNRNPAB/IRF8/SPIB/IRF7/NCL/HMGB1/HSPA5/EBNA1BP2/HSP90AB1/ILF2/LIMS1/HMOX1/NASP/SOX4/MRPL12/PAICS/CCT2/SNRPG/HSPA8/TOP1/NME1/ATF5/DUT/EAF2/EZH2/CD38/SSRP1/PARP1/IRF4/FEN1/DDX39A/HMGB3/TCF4/CALR/KPNA2/DNAJB11/HSPD1
BP	GO:1902105	regulation of leukocyte differentiation	19	0.636037	1.48955	0.0247934	0.101898	0.0729414	100	tags=47%, list=22%, signal=38%	HLA-DRA/CD74/HLA-DRB1/ACTB/FCGR2B/GAS6/IRF7/HMGB1/SOX4
BP	GO:0032879	regulation of localization	62	0.512093	1.32148	0.024975	0.10227	0.0732076	106	tags=39%, list=24%, signal=34%	CD74/HLA-DRB1/ACTB/PPIA/ACTG1/SLC25A5/CCT5/VCP/FCGR2B/GAS6/UBE2J1/TXN/RAN/HNRNPAB/PTGS2/FABP5/LMAN2/HMGB1/LMNA/HSP90AB1/HMOX1/SOX4/CCT2/HSPA8
MF	GO:0043565	sequence-specific DNA binding	39	0.55416	1.39299	0.0251509	0.102616	0.0734551	150	tags=54%, list=34%, signal=39%	SUB1/YBX1/BASP1/ENO1/BCL11A/CHCHD2/HMGA1/HNRNPAB/IRF8/SPIB/IRF7/NCL/HMGB1/SOX4/TOP1/ATF5/LMNB1/EZH2/IRF4/TCF4/HSPD1
BP	GO:0002695	negative regulation of leukocyte activation	12	0.699275	1.50916	0.025974	0.104727	0.0749662	98	tags=58%, list=22%, signal=47%	CD74/HLA-DRB1/LST1/FCGR2B/BANK1/HMGB1/HMOX1
BP	GO:0009165	nucleotide biosynthetic process	13	0.683422	1.49949	0.0257787	0.104727	0.0749662	132	tags=69%, list=30%, signal=50%	ATP5F1B/VCP/ENO1/ATP5MC3/NDUFV2/PAICS/NME1/DUT/PARP1
BP	GO:0001944	vasculature development	18	0.639403	1.4837	0.0260417	0.104727	0.0749662	100	tags=44%, list=22%, signal=36%	MTDH/ACTG1/ATP5F1B/MYDGF/PTGS2/NCL/HMOX1/SOX4
BP	GO:0031324	negative regulation of cellular metabolic process	61	0.512465	1.32273	0.025974	0.104727	0.0749662	125	tags=44%, list=28%, signal=37%	CST3/GAPDH/MTDH/PPIA/SUB1/YBX1/BASP1/PKIB/C1QBP/ENO1/BCL11A/GAS6/TXN/BANK1/HMGA1/HNRNPAB/IRF8/IRF7/NCL/HMGB1/HSP90AB1/LIMS1/HMOX1/HSPA8/ATF5/EZH2/CD38
BP	GO:0002521	leukocyte differentiation	30	0.576132	1.42237	0.0262892	0.105345	0.0754084	142	tags=50%, list=32%, signal=37%	HLA-DRA/CD74/HLA-DRB1/ACTB/SLC25A5/FCGR2B/GAS6/IRF8/IRF7/HMGB1/SOX4/EZH2/PARP1/IRF4/HMGB3
BP	GO:1901137	carbohydrate derivative biosynthetic process	26	0.582924	1.42676	0.0263959	0.105396	0.0754452	115	tags=50%, list=26%, signal=39%	OSTC/ATP5F1B/VCP/ENO1/ATP5MC3/NDUFV2/UBE2J1/DDOST/MLEC/RPN2/PAICS/NME1/DUT
BP	GO:0044409	entry into host	11	0.702279	1.49363	0.0270856	0.107007	0.0765986	86	tags=64%, list=19%, signal=53%	CD74/HLA-DRB1/GAS6/SLC1A5/P4HB/IFITM3/HMGB1
BP	GO:0044281	small molecule metabolic process	41	0.550125	1.3912	0.0270812	0.107007	0.0765986	132	tags=46%, list=30%, signal=36%	CD74/GAPDH/ATP5F1B/VCP/ENO1/LDHA/ATP5MC3/NDUFV2/RAN/PTGS2/FABP5/PAICS/HSPA8/ODC1/NME1/DUT/AHCY/CD38/PARP1
MF	GO:0003674	molecular_function	409	0.531508	1.34188	0.026973	0.107007	0.0765986	153	tags=36%, list=34%, signal=292%	HLA-DRA/CD74/HLA-DPA1/HLA-DQB1/HLA-DQA1/HLA-DRB1/HLA-DPB1/CST3/LYZ/HLA-DQA2/HLA-DRB5/FCER1A/FTL/CD1C/CPVL/GAPDH/MTDH/ACTB/PPIA/ACTG1/CLEC10A/SLC25A5/OSTC/SUB1/YBX1/ATP5F1B/PLD4/BASP1/CCT5/PKIB/PPA1/C1QBP/PTMA/VCP/ENHO/FCGR2B/ENO1/BCL11A/LDHA/ATP5MC3/CHCHD2/GAS6/NDUFV2/UBE2J1/PPIB/TXN/SPCS1/PPP1R14B/BANK1/SEC61B/HMGA1/MYDGF/MS4A7/NRGN/TMED9/RAN/HNRNPAB/CD1E/IRF8/SPIB/SLC1A5/SSR3/PTGS2/DDOST/PPP1R1…
BP	GO:0051173	positive regulation of nitrogen compound metabolic process	102	0.476476	1.265	0.027972	0.110121	0.0788279	125	tags=39%, list=28%, signal=37%	CD74/HLA-DRB1/MTDH/ACTB/PPIA/YBX1/CCT5/PKIB/C1QBP/PTMA/VCP/ENO1/CHCHD2/GAS6/TXN/BANK1/HMGA1/MYDGF/HNRNPAB/IRF8/SPIB/PTGS2/PSME2/IRF7/NCL/HMGB1/CYCS/HSPA5/LMNA/HSP90AB1/ILF2/SOX4/MRPL12/CCT2/HSPA8/ATF5/AREG/EAF2/EZH2/CD38
BP	GO:0044403	biological process involved in symbiotic interaction	22	0.611925	1.4666	0.0286299	0.112317	0.0803996	106	tags=55%, list=24%, signal=44%	CD74/HLA-DRB1/GAPDH/PPIA/GAS6/PPIB/SLC1A5/P4HB/IFITM3/HMGB1/HSP90AB1/HSPA8
BP	GO:0002285	lymphocyte activation involved in immune response	14	0.666699	1.48074	0.0287846	0.112531	0.0805527	37	tags=36%, list=8%, signal=34%	HLA-DRA/CD74/HLA-DRB1/CD1C/FCGR2B
BP	GO:0001525	angiogenesis	15	0.653587	1.46788	0.0296925	0.115677	0.0828047	98	tags=47%, list=22%, signal=38%	MTDH/ACTG1/ATP5F1B/MYDGF/PTGS2/NCL/HMOX1
BP	GO:0048856	anatomical structure development	147	0.457375	1.22954	0.02997	0.116354	0.0832895	159	tags=44%, list=36%, signal=42%	HLA-DRA/CD74/HLA-DRB1/CST3/LST1/MTDH/ACTB/ACTG1/SLC25A5/YBX1/ATP5F1B/PLD4/BASP1/C1QBP/FCGR2B/BCL11A/GAS6/NDUFV2/UBE2J1/PPIB/MYDGF/NRGN/RAN/HNRNPAB/IRF8/PTGS2/FABP5/IRF7/CRIP1/MARCKS/NCL/HMGB1/HSPA5/LMNA/HSP90AB1/HMOX1/NASP/SOX4/ODC1/TOP1/NME1/ATF5/DUT/PRDX1/PRDX4/AREG/EAF2/EZH2/CD38/PARP1/HM13/SERPINF1/IRF4/HMGB3/TCF4/CALR/ITM2C/DNAJB11/HSPD1/ASPM/EIF4A3/YWHAQ/HSP90AA1/TUBB
BP	GO:0060627	regulation of vesicle-mediated transport	11	0.698968	1.48658	0.0303359	0.116565	0.08344	98	tags=64%, list=22%, signal=51%	ACTB/ACTG1/FCGR2B/GAS6/LMAN2/HMGB1/HMOX1
BP	GO:0051093	negative regulation of developmental process	27	0.579595	1.42153	0.0303337	0.116565	0.08344	151	tags=59%, list=34%, signal=42%	CD74/CST3/ACTB/YBX1/FCGR2B/BCL11A/GAS6/HMGB1/AREG/EAF2/EZH2/SERPINF1/HMGB3/CALR/DNAJB11/ASPM
BP	GO:0051094	positive regulation of developmental process	38	0.553448	1.38946	0.0301508	0.116565	0.08344	100	tags=39%, list=22%, signal=33%	HLA-DRA/CD74/HLA-DRB1/MTDH/ACTB/BASP1/C1QBP/GAS6/PPIB/MYDGF/PTGS2/HMGB1/HSP90AB1/HMOX1/SOX4
BP	GO:0050866	negative regulation of cell activation	13	0.676957	1.4853	0.0311493	0.11684	0.0836373	98	tags=54%, list=22%, signal=43%	CD74/HLA-DRB1/LST1/FCGR2B/BANK1/HMGB1/HMOX1
BP	GO:0006629	lipid metabolic process	13	0.676296	1.48386	0.0311493	0.11684	0.0836373	70	tags=31%, list=16%, signal=27%	CD74/ATP5F1B/PTGS2/FABP5
BP	GO:1903706	regulation of hemopoiesis	22	0.60893	1.45943	0.0306748	0.11684	0.0836373	43	tags=27%, list=10%, signal=26%	HLA-DRA/CD74/HLA-DRB1/ACTB/FCGR2B/GAS6
MF	GO:0000976	transcription cis-regulatory region binding	27	0.576807	1.41469	0.0313448	0.11684	0.0836373	144	tags=56%, list=32%, signal=40%	SUB1/BASP1/ENO1/BCL11A/HMGA1/IRF8/SPIB/IRF7/HMGB1/SOX4/TOP1/ATF5/EZH2/IRF4/TCF4
MF	GO:0001067	transcription regulatory region nucleic acid binding	27	0.576807	1.41469	0.0313448	0.11684	0.0836373	144	tags=56%, list=32%, signal=40%	SUB1/BASP1/ENO1/BCL11A/HMGA1/IRF8/SPIB/IRF7/HMGB1/SOX4/TOP1/ATF5/EZH2/IRF4/TCF4
BP	GO:0030097	hemopoiesis	38	0.552666	1.38749	0.0311558	0.11684	0.0836373	71	tags=26%, list=16%, signal=24%	HLA-DRA/CD74/HLA-DRB1/ACTB/SLC25A5/PLD4/FCGR2B/GAS6/IRF8/IRF7
BP	GO:0051252	regulation of RNA metabolic process	90	0.485192	1.28378	0.030969	0.11684	0.0836373	145	tags=43%, list=33%, signal=37%	CD74/HLA-DRB1/MTDH/ACTB/PPIA/SUB1/YBX1/BASP1/C1QBP/PTMA/ENO1/BCL11A/CHCHD2/GAS6/TXN/HMGA1/MYDGF/HNRNPAB/IRF8/SPIB/IRF7/NCL/HMGB1/HSPA5/ILF2/LIMS1/HMOX1/SOX4/MRPL12/HSPA8/ATF5/EAF2/EZH2/CD38/PARP1/IRF4/HMGB3/TCF4/CALR
BP	GO:0051641	cellular localization	115	0.467347	1.24422	0.030969	0.11684	0.0836373	166	tags=53%, list=37%, signal=45%	CD74/HLA-DRB1/FTL/ACTB/PPIA/ACTG1/SLC25A5/YBX1/PLD4/CCT5/VCP/FCGR2B/GAS6/UBE2J1/TXN/SPCS1/SEC61B/TMED9/RAN/HNRNPAB/SSR3/PTGS2/LMAN2/RANBP1/SEC61G/P4HB/RRBP1/HSP90B1/HSPA5/LMNA/HSP90AB1/LIMS1/HMOX1/NASP/SOX4/CCT2/HSPA8/KDELR2/LMNB1/TUBA1B/ITGB7/EZH2/SPCS3/CD38/SPCS2/PARP1/HM13/TUBA1C/DDX39A/CALR/KPNA2/HSPD1/ASPM/EIF4A3/YWHAQ/HSP90AA1/TUBB/CENPA/SELENOS/CDCA5/CCNB1
BP	GO:1901360	organic cyclic compound metabolic process	162	0.453618	1.21879	0.030969	0.11684	0.0836373	150	tags=40%, list=34%, signal=41%	CD74/HLA-DRB1/GAPDH/MTDH/ACTB/PPIA/SUB1/YBX1/ATP5F1B/PLD4/BASP1/CCT5/PKIB/C1QBP/PTMA/VCP/ENO1/BCL11A/LDHA/ATP5MC3/CHCHD2/GAS6/NDUFV2/TXN/HMGA1/MYDGF/RAN/HNRNPAB/IRF8/SPIB/IRF7/NCL/HMGB1/HSPA5/EBNA1BP2/HSP90AB1/ILF2/LIMS1/HMOX1/NASP/SOX4/MRPL12/PAICS/CCT2/SNRPG/HSPA8/TOP1/NME1/ATF5/DUT/EAF2/EZH2/CD38/SSRP1/PARP1/IRF4/FEN1/DDX39A/HMGB3/TCF4/CALR/KPNA2/DNAJB11/HSPD1
BP	GO:0015031	protein transport	54	0.515954	1.32462	0.032	0.117718	0.0842657	162	tags=61%, list=36%, signal=44%	CD74/HLA-DRB1/PPIA/VCP/GAS6/UBE2J1/TXN/SPCS1/SEC61B/TMED9/RAN/SSR3/PTGS2/LMAN2/SEC61G/RRBP1/HSP90B1/HSPA5/LMNA/NASP/SOX4/HSPA8/KDELR2/SPCS3/CD38/SPCS2/HM13/CALR/KPNA2/HSPD1/YWHAQ/HSP90AA1/SELENOS
BP	GO:0065008	regulation of biological quality	64	0.502875	1.30119	0.031968	0.117718	0.0842657	109	tags=39%, list=24%, signal=34%	HLA-DRB1/GAPDH/ACTB/PPIA/ACTG1/SLC25A5/YBX1/CCT5/VCP/FCGR2B/GAS6/PPIB/NRGN/PTGS2/DDOST/P4HB/HMGB1/LMNA/HSP90AB1/HMOX1/SOX4/CCT2/CLPTM1L/HSPA8/NME1
BP	GO:0009892	negative regulation of metabolic process	89	0.484271	1.28014	0.031968	0.117718	0.0842657	114	tags=38%, list=26%, signal=36%	HLA-DRB1/CST3/GAPDH/MTDH/PPIA/SUB1/YBX1/BASP1/PKIB/C1QBP/FCGR2B/ENO1/BCL11A/GAS6/TXN/BANK1/HMGA1/RAN/HNRNPAB/IRF8/PTGS2/IRF7/PEBP1/NCL/HMGB1/IL1R2/LMNA/HSP90AB1/LIMS1/HMOX1/SOX4/HSPA8/ATF5/LMNB1
BP	GO:0010605	negative regulation of macromolecule metabolic process	89	0.484271	1.28014	0.031968	0.117718	0.0842657	114	tags=38%, list=26%, signal=36%	HLA-DRB1/CST3/GAPDH/MTDH/PPIA/SUB1/YBX1/BASP1/PKIB/C1QBP/FCGR2B/ENO1/BCL11A/GAS6/TXN/BANK1/HMGA1/RAN/HNRNPAB/IRF8/PTGS2/IRF7/PEBP1/NCL/HMGB1/IL1R2/LMNA/HSP90AB1/LIMS1/HMOX1/SOX4/HSPA8/ATF5/LMNB1
BP	GO:0051049	regulation of transport	45	0.528139	1.34219	0.0330993	0.121364	0.0868757	106	tags=40%, list=24%, signal=34%	CD74/HLA-DRB1/ACTB/PPIA/ACTG1/SLC25A5/FCGR2B/GAS6/UBE2J1/TXN/RAN/PTGS2/FABP5/LMAN2/HMGB1/HMOX1/SOX4/HSPA8
BP	GO:0016032	viral process	29	0.566913	1.39917	0.0332661	0.121578	0.0870292	124	tags=59%, list=28%, signal=45%	CD74/HLA-DRB1/PPIA/VCP/GAS6/PPIB/SPCS1/RAN/SLC1A5/IRF7/P4HB/IFITM3/HMGB1/HSP90AB1/HSPA8/ITGB7/SPCS3
BP	GO:0006886	intracellular protein transport	39	0.546099	1.37272	0.0342052	0.124605	0.0891955	162	tags=64%, list=36%, signal=45%	CD74/VCP/GAS6/UBE2J1/TXN/SPCS1/SEC61B/TMED9/RAN/SSR3/PTGS2/SEC61G/HSP90B1/HSPA5/LMNA/HSPA8/SPCS3/SPCS2/HM13/CALR/KPNA2/HSPD1/YWHAQ/HSP90AA1/SELENOS
MF	GO:0008094	ATP-dependent activity, acting on DNA	10	-0.466667	-1.51387	0.0348837	0.126665	0.0906703	243	tags=50%, list=55%, signal=23%	DSCC1/MCM2/MCM4/HELLS/MCM7
BP	GO:0098655	monoatomic cation transmembrane transport	10	0.704278	1.46858	0.0360262	0.129556	0.0927395	43	tags=40%, list=10%, signal=37%	SLC25A5/ATP5F1B/ATP5MC3/GAS6
BP	GO:0098662	inorganic cation transmembrane transport	10	0.704278	1.46858	0.0360262	0.129556	0.0927395	43	tags=40%, list=10%, signal=37%	SLC25A5/ATP5F1B/ATP5MC3/GAS6
BP	GO:0071702	organic substance transport	76	0.487309	1.2729	0.035964	0.129556	0.0927395	162	tags=55%, list=36%, signal=42%	CD74/HLA-DRB1/ACTB/PPIA/SLC25A5/YBX1/VCP/GAS6/UBE2J1/TXN/SPCS1/SEC61B/TMED9/RAN/SLC1A5/SSR3/PTGS2/FABP5/LMAN2/SEC61G/RRBP1/HSP90B1/HSPA5/LMNA/NASP/SOX4/CLPTM1L/HSPA8/KDELR2/SPCS3/CD38/SLC35B1/SPCS2/HM13/DDX39A/CALR/KPNA2/HSPD1/EIF4A3/YWHAQ/HSP90AA1/SELENOS
BP	GO:0000086	G2/M transition of mitotic cell cycle	16	-0.384615	-1.48849	0.0363636	0.130351	0.0933091	281	tags=100%, list=63%, signal=38%	CENPF/PLK1/CDK1/AURKB/CCNA2/AURKA/RRM1/ORC1/MELK/CLSPN/CDC6/DTL/FOXM1/CHEK1/FBXO5
BP	GO:0019219	regulation of nucleobase-containing compound metabolic process	111	0.469276	1.2472	0.036963	0.132078	0.0945451	106	tags=32%, list=24%, signal=32%	CD74/HLA-DRB1/MTDH/ACTB/PPIA/SUB1/YBX1/BASP1/CCT5/PKIB/C1QBP/PTMA/VCP/ENO1/BCL11A/CHCHD2/GAS6/TXN/HMGA1/MYDGF/HNRNPAB/IRF8/SPIB/IRF7/NCL/HMGB1/HSPA5/HSP90AB1/ILF2/LIMS1/HMOX1/SOX4/MRPL12/CCT2/HSPA8
CC	GO:0005875	microtubule associated complex	11	-0.421659	-1.45153	0.0379747	0.135194	0.0967758	263	tags=100%, list=59%, signal=42%	KIF11/KIFC1/KIF2C/KIF20A/KIF23/AURKB/KIF20B/CDCA8/AURKA/KIF15
CC	GO:1902494	catalytic complex	46	0.523033	1.33043	0.0380762	0.135194	0.0967758	87	tags=37%, list=20%, signal=33%	ACTB/OSTC/ATP5F1B/VCP/ENO1/BCL11A/LDHA/ATP5MC3/NDUFV2/SPCS1/HNRNPAB/DDOST/PSME2/PSMA3/MLEC/P4HB/RPN2
CC	GO:0031966	mitochondrial membrane	14	0.654068	1.45268	0.0383795	0.135842	0.0972392	101	tags=57%, list=23%, signal=46%	SLC25A5/ATP5F1B/ATP5MC3/NDUFV2/NRGN/CYCS/HMOX1/MRPL12
BP	GO:0016053	organic acid biosynthetic process	10	0.700739	1.4612	0.0393013	0.138232	0.0989503	70	tags=30%, list=16%, signal=26%	CD74/PTGS2/FABP5
BP	GO:0046394	carboxylic acid biosynthetic process	10	0.700739	1.4612	0.0393013	0.138232	0.0989503	70	tags=30%, list=16%, signal=26%	CD74/PTGS2/FABP5
BP	GO:2001234	negative regulation of apoptotic signaling pathway	18	0.616142	1.42972	0.040625	0.141998	0.101646	98	tags=39%, list=22%, signal=32%	CD74/PPIA/SLC25A5/ENO1/PTGS2/LMNA/HMOX1
BP	GO:0035239	tube morphogenesis	18	0.613914	1.42455	0.040625	0.141998	0.101646	134	tags=56%, list=30%, signal=40%	MTDH/ACTG1/ATP5F1B/MYDGF/PTGS2/NCL/HMOX1/SOX4/AREG/SERPINF1
BP	GO:0051896	regulation of protein kinase B signaling	12	0.681326	1.47042	0.0411255	0.142132	0.101742	54	tags=50%, list=12%, signal=45%	MTDH/C1QBP/GAS6/TXN/BANK1/MYDGF
BP	GO:0002706	regulation of lymphocyte mediated immunity	11	0.680031	1.44631	0.0411701	0.142132	0.101742	86	tags=55%, list=19%, signal=45%	HLA-DRA/HLA-DRB1/CD1C/FCGR2B/CD1E/HMGB1
MF	GO:0003690	double-stranded DNA binding	42	0.528272	1.33723	0.0410822	0.142132	0.101742	150	tags=50%, list=34%, signal=37%	SUB1/YBX1/BASP1/ENO1/BCL11A/HMGA1/HNRNPAB/IRF8/SPIB/IRF7/HMGB1/SOX4/TOP1/ATF5/LMNB1/EZH2/IRF4/FEN1/HMGB3/TCF4/HSPD1
BP	GO:0051172	negative regulation of nitrogen compound metabolic process	71	0.487436	1.26876	0.040959	0.142132	0.101742	134	tags=45%, list=30%, signal=37%	CST3/GAPDH/MTDH/PPIA/SUB1/YBX1/BASP1/PKIB/C1QBP/ENO1/BCL11A/GAS6/TXN/BANK1/HMGA1/HNRNPAB/IRF8/PTGS2/IRF7/PEBP1/NCL/HMGB1/IL1R2/HSP90AB1/LIMS1/SOX4/HSPA8/ATF5/EZH2/CD38/PARP1/SERPINF1
CC	GO:0031965	nuclear membrane	12	0.679096	1.46561	0.0422078	0.143662	0.102837	114	tags=58%, list=26%, signal=45%	GAPDH/MTDH/ENO1/PTGS2/LMNA/JPT1/LMNB1
BP	GO:0010389	regulation of G2/M transition of mitotic cell cycle	13	-0.381944	-1.42181	0.0422535	0.143662	0.102837	281	tags=100%, list=63%, signal=38%	CENPF/PLK1/CDK1/AURKB/AURKA/RRM1/ORC1/CLSPN/CDC6/DTL/CHEK1/FBXO5
BP	GO:0045931	positive regulation of mitotic cell cycle	13	-0.37963	-1.41319	0.0422535	0.143662	0.102837	282	tags=100%, list=63%, signal=38%	CCNB1/DLGAP5/UBE2C/CDK1/AURKA/CDT1/CCND2/RRM1/CDC6/RRM2/DTL/FBXO5
BP	GO:0010648	negative regulation of cell communication	42	0.528073	1.33673	0.0420842	0.143662	0.102837	98	tags=40%, list=22%, signal=35%	CD74/PPIA/SLC25A5/C1QBP/VCP/FCGR2B/ENO1/GAS6/BANK1/PTGS2/PEBP1/NCL/IL1R2/HSPA5/LMNA/HSP90AB1/HMOX1
BP	GO:0023057	negative regulation of signaling	42	0.528073	1.33673	0.0420842	0.143662	0.102837	98	tags=40%, list=22%, signal=35%	CD74/PPIA/SLC25A5/C1QBP/VCP/FCGR2B/ENO1/GAS6/BANK1/PTGS2/PEBP1/NCL/IL1R2/HSPA5/LMNA/HSP90AB1/HMOX1
CC	GO:0005925	focal adhesion	21	0.602518	1.43317	0.0429448	0.145133	0.10389	120	tags=57%, list=27%, signal=44%	ACTB/PPIA/ACTG1/PPIB/HMGA1/MARCKS/P4HB/HSP90B1/HSPA5/LIMS1/HSPA8/ITGB7
CC	GO:0030055	cell-substrate junction	21	0.602518	1.43317	0.0429448	0.145133	0.10389	120	tags=57%, list=27%, signal=44%	ACTB/PPIA/ACTG1/PPIB/HMGA1/MARCKS/P4HB/HSP90B1/HSPA5/LIMS1/HSPA8/ITGB7
BP	GO:0007094	mitotic spindle assembly checkpoint signaling	17	-0.385514	-1.51485	0.0434783	0.145186	0.103928	281	tags=100%, list=63%, signal=38%	BUB1/CDC20/BIRC5/NUF2/CENPF/PLK1/MAD2L1/AURKB/SPC25/CDCA8/ZWINT/CDT1/NDC80/TTK/TRIP13/SPC24
BP	GO:0031577	spindle checkpoint signaling	17	-0.385514	-1.51485	0.0434783	0.145186	0.103928	281	tags=100%, list=63%, signal=38%	BUB1/CDC20/BIRC5/NUF2/CENPF/PLK1/MAD2L1/AURKB/SPC25/CDCA8/ZWINT/CDT1/NDC80/TTK/TRIP13/SPC24
BP	GO:0071173	spindle assembly checkpoint signaling	17	-0.385514	-1.51485	0.0434783	0.145186	0.103928	281	tags=100%, list=63%, signal=38%	BUB1/CDC20/BIRC5/NUF2/CENPF/PLK1/MAD2L1/AURKB/SPC25/CDCA8/ZWINT/CDT1/NDC80/TTK/TRIP13/SPC24
BP	GO:0071174	mitotic spindle checkpoint signaling	17	-0.385514	-1.51485	0.0434783	0.145186	0.103928	281	tags=100%, list=63%, signal=38%	BUB1/CDC20/BIRC5/NUF2/CENPF/PLK1/MAD2L1/AURKB/SPC25/CDCA8/ZWINT/CDT1/NDC80/TTK/TRIP13/SPC24
BP	GO:0051051	negative regulation of transport	14	0.646793	1.43652	0.0447761	0.149077	0.106713	98	tags=57%, list=22%, signal=46%	CD74/FCGR2B/UBE2J1/TXN/PTGS2/FABP5/HMGB1/HMOX1
BP	GO:0090407	organophosphate biosynthetic process	16	0.630207	1.43189	0.0454065	0.15	0.107374	132	tags=62%, list=30%, signal=46%	ATP5F1B/VCP/ENO1/ATP5MC3/NDUFV2/FABP5/PAICS/NME1/DUT/PARP1
MF	GO:0000978	RNA polymerase II cis-regulatory region sequence-specific DNA binding	19	0.609872	1.42827	0.0454545	0.15	0.107374	144	tags=58%, list=32%, signal=41%	SUB1/BCL11A/HMGA1/IRF8/SPIB/IRF7/SOX4/TOP1/EZH2/IRF4/TCF4
BP	GO:0009968	negative regulation of signal transduction	40	0.534848	1.34722	0.0452261	0.15	0.107374	98	tags=40%, list=22%, signal=34%	CD74/PPIA/SLC25A5/C1QBP/VCP/FCGR2B/ENO1/GAS6/BANK1/PTGS2/PEBP1/NCL/IL1R2/HSPA5/LMNA/HMOX1
CC	GO:1990904	ribonucleoprotein complex	15	0.634304	1.42458	0.0455992	0.150036	0.1074	106	tags=67%, list=24%, signal=53%	GAPDH/ACTB/YBX1/HNRNPAB/NCL/EBNA1BP2/ILF2/MRPL12/SNRPG/HSPA8
BP	GO:1901293	nucleoside phosphate biosynthetic process	14	0.645527	1.43371	0.0458422	0.150395	0.107657	132	tags=64%, list=30%, signal=47%	ATP5F1B/VCP/ENO1/ATP5MC3/NDUFV2/PAICS/NME1/DUT/PARP1
BP	GO:0033046	negative regulation of sister chromatid segregation	18	-0.386417	-1.58422	0.047619	0.150928	0.108038	281	tags=100%, list=63%, signal=38%	BUB1/CDC20/BIRC5/NUF2/CENPF/PLK1/MAD2L1/AURKB/SPC25/CDCA8/ZWINT/CDT1/NDC80/TTK/TRIP13/SPC24/FBXO5
BP	GO:0033047	regulation of mitotic sister chromatid segregation	18	-0.386417	-1.58422	0.047619	0.150928	0.108038	281	tags=100%, list=63%, signal=38%	BUB1/CDC20/BIRC5/NUF2/CENPF/PLK1/MAD2L1/AURKB/SPC25/CDCA8/ZWINT/CDT1/NDC80/TTK/TRIP13/SPC24/FBXO5
BP	GO:0033048	negative regulation of mitotic sister chromatid segregation	18	-0.386417	-1.58422	0.047619	0.150928	0.108038	281	tags=100%, list=63%, signal=38%	BUB1/CDC20/BIRC5/NUF2/CENPF/PLK1/MAD2L1/AURKB/SPC25/CDCA8/ZWINT/CDT1/NDC80/TTK/TRIP13/SPC24/FBXO5
BP	GO:0045841	negative regulation of mitotic metaphase/anaphase transition	18	-0.386417	-1.58422	0.047619	0.150928	0.108038	281	tags=100%, list=63%, signal=38%	BUB1/CDC20/BIRC5/NUF2/CENPF/PLK1/MAD2L1/AURKB/SPC25/CDCA8/ZWINT/CDT1/NDC80/TTK/TRIP13/SPC24/FBXO5
BP	GO:0051985	negative regulation of chromosome segregation	18	-0.386417	-1.58422	0.047619	0.150928	0.108038	281	tags=100%, list=63%, signal=38%	BUB1/CDC20/BIRC5/NUF2/CENPF/PLK1/MAD2L1/AURKB/SPC25/CDCA8/ZWINT/CDT1/NDC80/TTK/TRIP13/SPC24/FBXO5
BP	GO:1902100	negative regulation of metaphase/anaphase transition of cell cycle	18	-0.386417	-1.58422	0.047619	0.150928	0.108038	281	tags=100%, list=63%, signal=38%	BUB1/CDC20/BIRC5/NUF2/CENPF/PLK1/MAD2L1/AURKB/SPC25/CDCA8/ZWINT/CDT1/NDC80/TTK/TRIP13/SPC24/FBXO5
BP	GO:1905819	negative regulation of chromosome separation	18	-0.386417	-1.58422	0.047619	0.150928	0.108038	281	tags=100%, list=63%, signal=38%	BUB1/CDC20/BIRC5/NUF2/CENPF/PLK1/MAD2L1/AURKB/SPC25/CDCA8/ZWINT/CDT1/NDC80/TTK/TRIP13/SPC24/FBXO5
BP	GO:2000816	negative regulation of mitotic sister chromatid separation	18	-0.386417	-1.58422	0.047619	0.150928	0.108038	281	tags=100%, list=63%, signal=38%	BUB1/CDC20/BIRC5/NUF2/CENPF/PLK1/MAD2L1/AURKB/SPC25/CDCA8/ZWINT/CDT1/NDC80/TTK/TRIP13/SPC24/FBXO5
BP	GO:0050808	synapse organization	10	0.686844	1.43223	0.0469432	0.150928	0.108038	37	tags=40%, list=8%, signal=38%	ACTB/ACTG1/VCP/FCGR2B
MF	GO:0008134	transcription factor binding	19	0.607032	1.42162	0.0475207	0.150928	0.108038	145	tags=68%, list=33%, signal=48%	MTDH/ACTB/C1QBP/PTMA/ENO1/CHCHD2/HMGA1/NCL/HMGB1/EZH2/PARP1/TCF4/CALR
BP	GO:0010647	positive regulation of cell communication	58	0.493555	1.27327	0.046953	0.150928	0.108038	100	tags=38%, list=22%, signal=34%	CD74/HLA-DRB1/GAPDH/MTDH/PPIA/C1QBP/VCP/ENHO/FCGR2B/GAS6/TXN/BANK1/MYDGF/NRGN/PTGS2/FABP5/IRF7/HMGB1/HSP90AB1/LIMS1/HMOX1/SOX4
BP	GO:0023056	positive regulation of signaling	58	0.493555	1.27327	0.046953	0.150928	0.108038	100	tags=38%, list=22%, signal=34%	CD74/HLA-DRB1/GAPDH/MTDH/PPIA/C1QBP/VCP/ENHO/FCGR2B/GAS6/TXN/BANK1/MYDGF/NRGN/PTGS2/FABP5/IRF7/HMGB1/HSP90AB1/LIMS1/HMOX1/SOX4
MF	GO:0031625	ubiquitin protein ligase binding	21	0.5933	1.41124	0.0480573	0.151461	0.10842	159	tags=76%, list=36%, signal=51%	ACTG1/SLC25A5/VCP/UBE2J1/PSMA3/CCDC50/HSPA5/HSP90AB1/CCT2/HSPA8/TUBA1B/HM13/CALR/HSPD1/HSP90AA1/TUBB
BP	GO:0090304	nucleic acid metabolic process	146	0.445246	1.19699	0.047952	0.151461	0.10842	158	tags=42%, list=36%, signal=40%	CD74/HLA-DRB1/MTDH/ACTB/PPIA/SUB1/YBX1/PLD4/BASP1/CCT5/PKIB/C1QBP/PTMA/VCP/ENO1/BCL11A/CHCHD2/GAS6/TXN/HMGA1/MYDGF/RAN/HNRNPAB/IRF8/SPIB/IRF7/NCL/HMGB1/HSPA5/EBNA1BP2/HSP90AB1/ILF2/LIMS1/HMOX1/NASP/SOX4/MRPL12/CCT2/SNRPG/HSPA8/TOP1/NME1/ATF5/DUT/EAF2/EZH2/CD38/SSRP1/PARP1/IRF4/FEN1/DDX39A/HMGB3/TCF4/CALR/KPNA2/DNAJB11/HSPD1/EIF4A3/YWHAQ/HSP90AA1
MF	GO:0003712	transcription coregulator activity	14	0.642599	1.42721	0.0490405	0.153697	0.11002	53	tags=43%, list=12%, signal=39%	MTDH/SUB1/BASP1/C1QBP/ENO1/HMGA1
BP	GO:0051179	localization	144	0.445852	1.1976	0.048951	0.153697	0.11002	166	tags=49%, list=37%, signal=46%	CD74/HLA-DRB1/FTL/ACTB/PPIA/ACTG1/CLEC10A/SLC25A5/YBX1/ATP5F1B/PLD4/CCT5/VCP/FCGR2B/ATP5MC3/GAS6/UBE2J1/TXN/SPCS1/SEC61B/TMED9/RAN/HNRNPAB/IRF8/SLC1A5/SSR3/PTGS2/FABP5/LMAN2/RANBP1/SEC61G/P4HB/HMGB1/RRBP1/HSP90B1/HSPA5/LMNA/HSP90AB1/LIMS1/HMOX1/NASP/SOX4/CCT2/CLPTM1L/HSPA8/NME1/KDELR2/LMNB1/TUBA1B/ITGB7/EZH2/SPCS3/CD38/SLC35B1/SPCS2/PARP1/HM13/TUBA1C/DDX39A/CALR/KPNA2/HSPD1/ASPM/EIF4A3/YWHAQ/HSP9…
MF	GO:1990837	sequence-specific double-stranded DNA binding	37	0.538353	1.3485	0.0491968	0.153757	0.110063	150	tags=51%, list=34%, signal=37%	SUB1/YBX1/BASP1/ENO1/BCL11A/HMGA1/HNRNPAB/IRF8/SPIB/IRF7/HMGB1/SOX4/TOP1/ATF5/LMNB1/EZH2/IRF4/TCF4/HSPD1
BP	GO:0031329	regulation of cellular catabolic process	22	0.588277	1.40993	0.0501022	0.156152	0.111778	98	tags=45%, list=22%, signal=37%	CST3/GAPDH/MTDH/SLC25A5/YBX1/VCP/HNRNPAB/HMGB1/HSP90AB1/HMOX1
CC	GO:0098794	postsynapse	12	0.669097	1.44403	0.0508658	0.157361	0.112643	70	tags=50%, list=16%, signal=43%	ACTB/ACTG1/FCGR2B/BCL11A/NRGN/FABP5
BP	GO:0043410	positive regulation of MAPK cascade	16	0.622517	1.41442	0.0506864	0.157361	0.112643	54	tags=44%, list=12%, signal=40%	CD74/HLA-DRB1/PPIA/FCGR2B/GAS6/BANK1/MYDGF
BP	GO:0048585	negative regulation of response to stimulus	49	0.509502	1.30045	0.0510511	0.157361	0.112643	98	tags=37%, list=22%, signal=32%	CD74/HLA-DRB1/PPIA/SLC25A5/C1QBP/VCP/FCGR2B/ENO1/GAS6/TXN/BANK1/PTGS2/PEBP1/NCL/IL1R2/HSPA5/LMNA/HMOX1
BP	GO:0051234	establishment of localization	126	0.454643	1.21338	0.0509491	0.157361	0.112643	166	tags=52%, list=37%, signal=45%	CD74/HLA-DRB1/FTL/ACTB/PPIA/ACTG1/CLEC10A/SLC25A5/YBX1/ATP5F1B/PLD4/CCT5/VCP/FCGR2B/ATP5MC3/GAS6/UBE2J1/TXN/SPCS1/SEC61B/TMED9/RAN/IRF8/SLC1A5/SSR3/PTGS2/FABP5/LMAN2/RANBP1/SEC61G/P4HB/HMGB1/RRBP1/HSP90B1/HSPA5/LMNA/LIMS1/HMOX1/NASP/SOX4/CCT2/CLPTM1L/HSPA8/NME1/KDELR2/LMNB1/TUBA1B/SPCS3/CD38/SLC35B1/SPCS2/HM13/TUBA1C/DDX39A/CALR/KPNA2/HSPD1/EIF4A3/YWHAQ/HSP90AA1/TUBB/CENPA/SELENOS/CDCA5/CCNB1
BP	GO:0009611	response to wounding	20	0.598995	1.41573	0.0513347	0.157801	0.112959	43	tags=20%, list=10%, signal=19%	ACTB/PPIA/ACTG1/GAS6
BP	GO:0048584	positive regulation of response to stimulus	93	0.469449	1.24335	0.0519481	0.159251	0.113996	71	tags=25%, list=16%, signal=26%	HLA-DRA/CD74/HLA-DQB1/HLA-DRB1/HLA-DPB1/CD1C/GAPDH/MTDH/ACTB/PPIA/ACTG1/C1QBP/VCP/ENHO/FCGR2B/GAS6/TXN/BANK1/MYDGF/CD1E/PTGS2/FABP5/IRF7
BP	GO:0018193	peptidyl-amino acid modification	38	0.530934	1.33293	0.0532663	0.162847	0.11657	122	tags=50%, list=27%, signal=40%	CD74/GAPDH/ACTB/PPIA/BCL11A/GAS6/PPIB/TXN/BANK1/PTGS2/P4HB/NCL/LMNA/HSP90AB1/SOX4/TOP1/PRDX4/AREG/EZH2
BP	GO:0019058	viral life cycle	24	0.573334	1.39006	0.0538618	0.16422	0.117553	106	tags=54%, list=24%, signal=44%	CD74/HLA-DRB1/PPIA/VCP/GAS6/PPIB/SPCS1/SLC1A5/P4HB/IFITM3/HMGB1/HSP90AB1/HSPA8
BP	GO:0007093	mitotic cell cycle checkpoint signaling	24	-0.391924	-1.82553	0.0555556	0.168925	0.120921	281	tags=100%, list=63%, signal=39%	BUB1/CDC20/BIRC5/NUF2/CENPF/PLK1/MAD2L1/CDK1/AURKB/SPC25/CDCA8/ZWINT/GTSE1/CDT1/NDC80/TTK/ORC1/CLSPN/CDC6/DTL/TRIP13/SPC24/CHEK1
BP	GO:0007127	meiosis I	13	-0.37037	-1.37872	0.056338	0.169923	0.121635	286	tags=100%, list=64%, signal=37%	CCNB2/MND1/TOP2A/CKS2/PLK1/RAD51AP1/AURKA/NDC80/TRIP13/CCNE2/CCNE1/FBXO5
BP	GO:0061982	meiosis I cell cycle process	13	-0.37037	-1.37872	0.056338	0.169923	0.121635	286	tags=100%, list=64%, signal=37%	CCNB2/MND1/TOP2A/CKS2/PLK1/RAD51AP1/AURKA/NDC80/TRIP13/CCNE2/CCNE1/FBXO5
CC	GO:0099503	secretory vesicle	40	0.526789	1.32692	0.0562814	0.169923	0.121635	159	tags=55%, list=36%, signal=39%	CST3/LYZ/FTL/PPIA/VCP/GAS6/TMED9/DDOST/FABP5/MLEC/HMGB1/HSP90AB1/ILF2/CCT2/HSPA8/PRDX4/CD38/CALR/HSPD1/TUBB4B/HSP90AA1/TUBB
BP	GO:0000075	cell cycle checkpoint signaling	26	-0.393795	-1.96667	0.0588235	0.171326	0.12264	281	tags=100%, list=63%, signal=39%	BUB1/CDC20/BIRC5/NUF2/CENPF/PLK1/MAD2L1/CDK1/AURKB/SPC25/CDC45/CDCA8/ZWINT/GTSE1/CDT1/NDC80/TTK/ORC1/CLSPN/CDC6/DTL/TRIP13/SPC24/CHEK1/E2F1
BP	GO:0010965	regulation of mitotic sister chromatid separation	19	-0.387324	-1.58704	0.0588235	0.171326	0.12264	281	tags=100%, list=63%, signal=38%	BUB1/CDC20/DLGAP5/BIRC5/NUF2/CENPF/PLK1/MAD2L1/AURKB/SPC25/CDCA8/ZWINT/CDT1/NDC80/TTK/TRIP13/SPC24/FBXO5
BP	GO:0045839	negative regulation of mitotic nuclear division	19	-0.387324	-1.58704	0.0588235	0.171326	0.12264	281	tags=100%, list=63%, signal=38%	BUB1/CDC20/BIRC5/NUF2/CENPF/PLK1/MAD2L1/AURKB/SPC25/CDCA8/ZWINT/CDT1/NDC80/TTK/TRIP13/SPC24/CHEK1/FBXO5
BP	GO:0051306	mitotic sister chromatid separation	19	-0.387324	-1.58704	0.0588235	0.171326	0.12264	281	tags=100%, list=63%, signal=38%	BUB1/CDC20/DLGAP5/BIRC5/NUF2/CENPF/PLK1/MAD2L1/AURKB/SPC25/CDCA8/ZWINT/CDT1/NDC80/TTK/TRIP13/SPC24/FBXO5
BP	GO:0051784	negative regulation of nuclear division	19	-0.387324	-1.58704	0.0588235	0.171326	0.12264	281	tags=100%, list=63%, signal=38%	BUB1/CDC20/BIRC5/NUF2/CENPF/PLK1/MAD2L1/AURKB/SPC25/CDCA8/ZWINT/CDT1/NDC80/TTK/TRIP13/SPC24/CHEK1/FBXO5
BP	GO:0051225	spindle assembly	19	-0.352113	-1.44276	0.0588235	0.171326	0.12264	296	tags=100%, list=67%, signal=35%	TUBB/CDC20/CCNB2/BIRC5/KIF11/KIFC1/PLK1/TPX2/KIF23/AURKB/SPAG5/CDCA8/AURKA/NDC80/KIF15/MYBL2/FBXO5/RCC1
BP	GO:0002263	cell activation involved in immune response	18	0.602537	1.39815	0.0572917	0.171326	0.12264	37	tags=28%, list=8%, signal=27%	HLA-DRA/CD74/HLA-DRB1/CD1C/FCGR2B
BP	GO:0002366	leukocyte activation involved in immune response	18	0.602537	1.39815	0.0572917	0.171326	0.12264	37	tags=28%, list=8%, signal=27%	HLA-DRA/CD74/HLA-DRB1/CD1C/FCGR2B
BP	GO:0006979	response to oxidative stress	21	0.587694	1.39791	0.0572597	0.171326	0.12264	132	tags=57%, list=30%, signal=42%	PPIA/CHCHD2/TXN/PTGS2/P4HB/HMOX1/PRDX1/PRDX4/AREG/EZH2/CD38/PARP1
BP	GO:0006457	protein folding	25	0.564224	1.37281	0.0580448	0.171326	0.12264	163	tags=72%, list=37%, signal=48%	CD74/PPIA/CCT5/PPIB/PDIA6/P4HB/HSP90B1/HSPA5/HSP90AB1/CCT2/HSPA8/PRDX4/HSPE1/CALR/DNAJB11/HSPD1/HSP90AA1/SDF2L1
BP	GO:0045944	positive regulation of transcription by RNA polymerase II	34	0.537157	1.33867	0.0585267	0.171326	0.12264	144	tags=50%, list=32%, signal=37%	YBX1/PTMA/CHCHD2/HMGA1/MYDGF/IRF8/SPIB/IRF7/NCL/HMGB1/HSPA5/SOX4/ATF5/EAF2/PARP1/IRF4/TCF4
BP	GO:0060284	regulation of cell development	32	0.537729	1.33547	0.0575758	0.171326	0.12264	43	tags=22%, list=10%, signal=21%	HLA-DRA/CD74/HLA-DRB1/ACTB/FCGR2B/BCL11A/GAS6
CC	GO:0000228	nuclear chromosome	26	-0.25537	-1.27535	0.0588235	0.171326	0.12264	339	tags=100%, list=76%, signal=25%	SMC4/PARP1/BIRC5/ANP32E/TOP2A/PLK1/CDC45/NCAPH/NCAPG/SMC2/RPA3/MCM6/ORC6/PCNA/MCM5/MCM3/ORC1/CHEK1/E2F1/GINS2/MCM2/MCM4/TUBG1/RCC1/MCM7
BP	GO:0044419	biological process involved in interspecies interaction between organisms	85	0.471856	1.24316	0.0589411	0.171326	0.12264	86	tags=29%, list=19%, signal=29%	CD74/HLA-DPA1/HLA-DRB1/LYZ/GAPDH/MTDH/PPIA/ACTG1/CLEC10A/PLD4/CCT5/C1QBP/FCGR2B/ENO1/GAS6/PPIB/PPP1R14B/BANK1/IRF8/SLC1A5/PTGS2/IRF7/P4HB/IFITM3/HMGB1
BP	GO:0045637	regulation of myeloid cell differentiation	10	0.674817	1.40715	0.0600437	0.17408	0.124611	6	tags=20%, list=1%, signal=20%	CD74/HLA-DRB1
CC	GO:0070161	anchoring junction	26	0.557605	1.36479	0.0609137	0.176147	0.126091	120	tags=50%, list=27%, signal=39%	MTDH/ACTB/PPIA/ACTG1/PPIB/HMGA1/MARCKS/P4HB/HSP90B1/HSPA5/LIMS1/HSPA8/ITGB7
MF	GO:0097159	organic cyclic compound binding	171	0.438659	1.18158	0.0619381	0.178191	0.127554	176	tags=47%, list=40%, signal=47%	GAPDH/MTDH/ACTB/PPIA/ACTG1/SLC25A5/SUB1/YBX1/ATP5F1B/BASP1/CCT5/C1QBP/VCP/ENO1/BCL11A/CHCHD2/UBE2J1/PPIB/TXN/SEC61B/HMGA1/RAN/HNRNPAB/IRF8/SPIB/PTGS2/IRF7/PEBP1/P4HB/NCL/HMGB1/RRBP1/CYCS/HSP90B1/HSPA5/EBNA1BP2/HSP90AB1/ILF2/HMOX1/SOX4/MRPL12/PAICS/CCT2/SNRPG/HSPA8/TOP1/NME1/ATF5/LMNB1/DUT/PRDX1/TUBA1B/EZH2/SMC4/SSRP1/PARP1/HMGN2/TUBA1C/IRF4/FEN1/DDX39A/HMGB3/HSPE1/TCF4/CALR/ITM2C/KPNA2/HJURP/HSPD…
MF	GO:1901363	heterocyclic compound binding	171	0.438659	1.18158	0.0619381	0.178191	0.127554	176	tags=47%, list=40%, signal=47%	GAPDH/MTDH/ACTB/PPIA/ACTG1/SLC25A5/SUB1/YBX1/ATP5F1B/BASP1/CCT5/C1QBP/VCP/ENO1/BCL11A/CHCHD2/UBE2J1/PPIB/TXN/SEC61B/HMGA1/RAN/HNRNPAB/IRF8/SPIB/PTGS2/IRF7/PEBP1/P4HB/NCL/HMGB1/RRBP1/CYCS/HSP90B1/HSPA5/EBNA1BP2/HSP90AB1/ILF2/HMOX1/SOX4/MRPL12/PAICS/CCT2/SNRPG/HSPA8/TOP1/NME1/ATF5/LMNB1/DUT/PRDX1/TUBA1B/EZH2/SMC4/SSRP1/PARP1/HMGN2/TUBA1C/IRF4/FEN1/DDX39A/HMGB3/HSPE1/TCF4/CALR/ITM2C/KPNA2/HJURP/HSPD…
BP	GO:0050778	positive regulation of immune response	44	0.510075	1.29685	0.0621242	0.17827	0.12761	71	tags=25%, list=16%, signal=23%	HLA-DRA/CD74/HLA-DQB1/HLA-DRB1/HLA-DPB1/CD1C/C1QBP/FCGR2B/BANK1/CD1E/IRF7
CC	GO:0019866	organelle inner membrane	13	0.643947	1.41288	0.0622986	0.178314	0.127642	114	tags=62%, list=26%, signal=47%	SLC25A5/ATP5F1B/ATP5MC3/NDUFV2/PTGS2/CYCS/MRPL12/LMNB1
BP	GO:0009894	regulation of catabolic process	28	0.548114	1.34913	0.0625631	0.178615	0.127858	107	tags=43%, list=24%, signal=35%	CST3/GAPDH/MTDH/SLC25A5/YBX1/VCP/HNRNPAB/PSME2/HMGB1/HSP90AB1/HMOX1/ODC1
BP	GO:0001818	negative regulation of cytokine production	17	0.600871	1.37933	0.0648536	0.184684	0.132202	98	tags=53%, list=22%, signal=43%	HLA-DRB1/C1QBP/FCGR2B/GAS6/BANK1/HMGB1/IL1R2/HSP90AB1/HMOX1
CC	GO:0030141	secretory granule	38	0.522765	1.31243	0.0653266	0.185561	0.132829	159	tags=55%, list=36%, signal=39%	CST3/LYZ/FTL/PPIA/VCP/GAS6/DDOST/FABP5/MLEC/HMGB1/HSP90AB1/ILF2/CCT2/HSPA8/PRDX4/CD38/CALR/HSPD1/TUBB4B/HSP90AA1/TUBB
BP	GO:0051897	positive regulation of protein kinase B signaling	11	0.654183	1.39133	0.0660888	0.187252	0.13404	54	tags=45%, list=12%, signal=41%	MTDH/C1QBP/GAS6/TXN/MYDGF
MF	GO:0022804	active transmembrane transporter activity	10	0.669306	1.39566	0.0665939	0.187866	0.13448	64	tags=50%, list=14%, signal=44%	SLC25A5/ATP5F1B/NDUFV2/SEC61B/SLC1A5
CC	GO:0005775	vacuolar lumen	15	0.613136	1.37704	0.0668081	0.187866	0.13448	106	tags=53%, list=24%, signal=42%	CD74/LYZ/FTL/VCP/CD1E/FABP5/CCT2/HSPA8
BP	GO:0040011	locomotion	32	0.533403	1.32472	0.0666667	0.187866	0.13448	98	tags=38%, list=22%, signal=32%	CD74/PPIA/ACTG1/ATP5F1B/C1QBP/GAS6/PPIB/PTGS2/HMGB1/HSPA5/LMNA/HMOX1
MF	GO:0140297	DNA-binding transcription factor binding	15	0.612428	1.37545	0.068929	0.193346	0.138402	86	tags=47%, list=19%, signal=39%	MTDH/ACTB/PTMA/CHCHD2/HMGA1/NCL/HMGB1
BP	GO:0001906	cell killing	23	0.570003	1.37304	0.0695297	0.194544	0.13926	37	tags=26%, list=8%, signal=25%	HLA-DRA/HLA-DRB1/LYZ/CD1C/GAPDH/FCGR2B
BP	GO:0009100	glycoprotein metabolic process	13	0.638394	1.40069	0.0698174	0.194863	0.139489	87	tags=46%, list=20%, signal=38%	CST3/OSTC/UBE2J1/DDOST/MLEC/RPN2
BP	GO:0048731	system development	95	0.461327	1.22124	0.0709291	0.197475	0.141358	158	tags=47%, list=36%, signal=39%	LST1/MTDH/ACTB/ACTG1/ATP5F1B/BASP1/FCGR2B/BCL11A/GAS6/NDUFV2/PPIB/MYDGF/NRGN/RAN/PTGS2/CRIP1/MARCKS/NCL/HMGB1/HSPA5/LMNA/HSP90AB1/HMOX1/NASP/SOX4/ODC1/NME1/ATF5/DUT/PRDX1/PRDX4/AREG/EAF2/EZH2/CD38/SERPINF1/TCF4/CALR/ITM2C/DNAJB11/HSPD1/ASPM/EIF4A3/YWHAQ/HSP90AA1
BP	GO:0097193	intrinsic apoptotic signaling pathway	19	0.588416	1.37802	0.072314	0.200833	0.143761	98	tags=42%, list=22%, signal=34%	CD74/PPIA/ENO1/PTGS2/CRIP1/P4HB/CYCS/HMOX1
BP	GO:0002703	regulation of leukocyte mediated immunity	13	0.633569	1.39011	0.0730397	0.201445	0.1442	98	tags=54%, list=22%, signal=43%	HLA-DRA/HLA-DRB1/CD1C/FCGR2B/CD1E/HMGB1/HMOX1
BP	GO:0019220	regulation of phosphate metabolic process	49	0.498633	1.2727	0.0730731	0.201445	0.1442	95	tags=35%, list=21%, signal=31%	CD74/HLA-DRB1/ACTB/PPIA/PKIB/VCP/ENO1/GAS6/TXN/PPP1R14B/BANK1/MYDGF/PTGS2/PPP1R14A/NCL/HSP90B1/HSP90AB1
BP	GO:0051174	regulation of phosphorus metabolic process	49	0.498633	1.2727	0.0730731	0.201445	0.1442	95	tags=35%, list=21%, signal=31%	CD74/HLA-DRB1/ACTB/PPIA/PKIB/VCP/ENO1/GAS6/TXN/PPP1R14B/BANK1/MYDGF/PTGS2/PPP1R14A/NCL/HSP90B1/HSP90AB1
BP	GO:1902533	positive regulation of intracellular signal transduction	38	0.515951	1.29532	0.0733668	0.201759	0.144424	98	tags=39%, list=22%, signal=34%	CD74/HLA-DRB1/GAPDH/MTDH/PPIA/C1QBP/FCGR2B/GAS6/TXN/BANK1/MYDGF/HMGB1/HSP90AB1/LIMS1/HMOX1
MF	GO:0051082	unfolded protein binding	18	0.590326	1.36982	0.0739583	0.202888	0.145233	158	tags=78%, list=36%, signal=52%	PPIA/CCT5/PPIB/HSP90B1/HSPA5/HSP90AB1/CCT2/HSPA8/HSPE1/CALR/DNAJB11/HSPD1/TUBB4B/HSP90AA1
BP	GO:0002683	negative regulation of immune system process	22	0.566343	1.35736	0.0746421	0.204265	0.146218	50	tags=27%, list=11%, signal=25%	CD74/HLA-DRB1/LST1/C1QBP/FCGR2B/BANK1
MF	GO:0050839	cell adhesion molecule binding	26	0.548084	1.34149	0.0751269	0.205091	0.14681	120	tags=50%, list=27%, signal=39%	PPIA/ENO1/LDHA/RAN/RANBP1/P4HB/HMGB1/HSPA5/HSP90AB1/PAICS/HSPA8/PRDX1/ITGB7
BP	GO:0051604	protein maturation	18	0.586603	1.36118	0.0760417	0.205587	0.147165	150	tags=78%, list=34%, signal=54%	ENO1/SPCS1/P4HB/IL1R2/CYCS/SOX4/PRDX4/SPCS3/SPCS2/PARP1/HM13/CALR/DNAJB11/HSPD1
BP	GO:0010562	positive regulation of phosphorus metabolic process	33	0.524054	1.30411	0.0757576	0.205587	0.147165	66	tags=30%, list=15%, signal=28%	CD74/HLA-DRB1/PPIA/VCP/ENO1/GAS6/TXN/BANK1/MYDGF/PTGS2
BP	GO:0045937	positive regulation of phosphate metabolic process	33	0.524054	1.30411	0.0757576	0.205587	0.147165	66	tags=30%, list=15%, signal=28%	CD74/HLA-DRB1/PPIA/VCP/ENO1/GAS6/TXN/BANK1/MYDGF/PTGS2
BP	GO:0009967	positive regulation of signal transduction	53	0.493688	1.26532	0.076	0.205587	0.147165	100	tags=38%, list=22%, signal=33%	CD74/HLA-DRB1/GAPDH/MTDH/PPIA/C1QBP/VCP/ENHO/FCGR2B/GAS6/TXN/BANK1/MYDGF/FABP5/IRF7/HMGB1/HSP90AB1/LIMS1/HMOX1/SOX4
BP	GO:0006812	monoatomic cation transport	13	0.632078	1.38684	0.0762621	0.205688	0.147237	66	tags=46%, list=15%, signal=40%	FTL/SLC25A5/ATP5F1B/ATP5MC3/GAS6/PTGS2
BP	GO:0045930	negative regulation of mitotic cell cycle	27	-0.311052	-1.5879	0.0769231	0.20669	0.147954	281	tags=96%, list=63%, signal=38%	CCNB1/BUB1/CDC20/BIRC5/NUF2/CENPF/PLK1/MAD2L1/CDK1/AURKB/SPC25/CDCA8/ZWINT/GTSE1/CDT1/NDC80/TTK/CDKN1C/ORC1/CLSPN/CDC6/DTL/TRIP13/SPC24/CHEK1/FBXO5
BP	GO:0043408	regulation of MAPK cascade	20	0.577025	1.3638	0.0770021	0.20669	0.147954	86	tags=45%, list=19%, signal=38%	CD74/HLA-DRB1/PPIA/FCGR2B/GAS6/BANK1/MYDGF/PEBP1/HMGB1
MF	GO:0005198	structural molecule activity	19	0.58628	1.37302	0.0774793	0.207475	0.148516	160	tags=68%, list=36%, signal=46%	HLA-DRB1/ACTB/ACTG1/HMGA1/LMNA/HMOX1/MRPL12/LMNB1/TUBA1B/TUBA1C/TUBB4B/TUBB/CENPA
BP	GO:0001819	positive regulation of cytokine production	27	0.543197	1.33226	0.0788675	0.210689	0.150817	98	tags=33%, list=22%, signal=28%	CD74/HLA-DPA1/HLA-DPB1/GAPDH/IRF8/PTGS2/IRF7/HMGB1/HMOX1
CC	GO:0005793	endoplasmic reticulum-Golgi intermediate compartment	13	0.627596	1.377	0.0805585	0.210744	0.150856	145	tags=69%, list=33%, signal=48%	MYDGF/TMED9/LMAN2/PDIA6/P4HB/HMGB1/HSPA5/AREG/CALR
BP	GO:0030593	neutrophil chemotaxis	11	0.64558	1.37304	0.0801733	0.210744	0.150856	46	tags=36%, list=10%, signal=33%	CD74/PPIA/C1QBP/PPIB
BP	GO:0071621	granulocyte chemotaxis	11	0.64558	1.37304	0.0801733	0.210744	0.150856	46	tags=36%, list=10%, signal=33%	CD74/PPIA/C1QBP/PPIB
BP	GO:0097530	granulocyte migration	11	0.64558	1.37304	0.0801733	0.210744	0.150856	46	tags=36%, list=10%, signal=33%	CD74/PPIA/C1QBP/PPIB
BP	GO:1990266	neutrophil migration	11	0.64558	1.37304	0.0801733	0.210744	0.150856	46	tags=36%, list=10%, signal=33%	CD74/PPIA/C1QBP/PPIB
BP	GO:0030335	positive regulation of cell migration	19	0.584756	1.36945	0.0805785	0.210744	0.150856	98	tags=47%, list=22%, signal=39%	CD74/ACTG1/ATP5F1B/C1QBP/GAS6/PTGS2/HMGB1/HSPA5/HMOX1
BP	GO:0040017	positive regulation of locomotion	19	0.584756	1.36945	0.0805785	0.210744	0.150856	98	tags=47%, list=22%, signal=39%	CD74/ACTG1/ATP5F1B/C1QBP/GAS6/PTGS2/HMGB1/HSPA5/HMOX1
BP	GO:2000147	positive regulation of cell motility	19	0.584756	1.36945	0.0805785	0.210744	0.150856	98	tags=47%, list=22%, signal=39%	CD74/ACTG1/ATP5F1B/C1QBP/GAS6/PTGS2/HMGB1/HSPA5/HMOX1
BP	GO:0060341	regulation of cellular localization	36	0.516758	1.29353	0.0793173	0.210744	0.150856	106	tags=44%, list=24%, signal=37%	HLA-DRB1/ACTB/PPIA/CCT5/VCP/GAS6/UBE2J1/TXN/RAN/HNRNPAB/PTGS2/LMNA/HSP90AB1/SOX4/CCT2/HSPA8
MF	GO:0000981	DNA-binding transcription factor activity, RNA polymerase II-specific	18	0.579765	1.34531	0.08125	0.211514	0.151407	144	tags=50%, list=32%, signal=35%	ENO1/BCL11A/IRF8/SPIB/IRF7/SOX4/ATF5/IRF4/TCF4
MF	GO:0003700	DNA-binding transcription factor activity	18	0.579765	1.34531	0.08125	0.211514	0.151407	144	tags=50%, list=32%, signal=35%	ENO1/BCL11A/IRF8/SPIB/IRF7/SOX4/ATF5/IRF4/TCF4
CC	GO:0005743	mitochondrial inner membrane	10	0.654454	1.36469	0.0829694	0.21549	0.154254	101	tags=60%, list=23%, signal=47%	SLC25A5/ATP5F1B/ATP5MC3/NDUFV2/CYCS/MRPL12
MF	GO:0044389	ubiquitin-like protein ligase binding	23	0.55832	1.34489	0.0848671	0.21991	0.157417	166	tags=74%, list=37%, signal=49%	ACTG1/SLC25A5/VCP/UBE2J1/PSMA3/CCDC50/HSPA5/HSP90AB1/CCT2/HSPA8/TUBA1B/HM13/CALR/HSPD1/HSP90AA1/TUBB/CCNB1
BP	GO:0098660	inorganic ion transmembrane transport	12	0.63384	1.36794	0.0854978	0.221034	0.158222	43	tags=33%, list=10%, signal=31%	SLC25A5/ATP5F1B/ATP5MC3/GAS6
BP	GO:0000165	MAPK cascade	21	0.563077	1.33935	0.0858896	0.221536	0.158581	86	tags=43%, list=19%, signal=36%	CD74/HLA-DRB1/PPIA/FCGR2B/GAS6/BANK1/MYDGF/PEBP1/HMGB1
BP	GO:0030162	regulation of proteolysis	26	0.543082	1.32924	0.0862944	0.22207	0.158963	95	tags=50%, list=21%, signal=42%	CST3/GAPDH/VCP/ENO1/GAS6/PTGS2/PSME2/PSMA3/PEBP1/HMGB1/IL1R2/CYCS/HSP90AB1
MF	GO:0030246	carbohydrate binding	12	0.628389	1.35618	0.0865801	0.222295	0.159125	81	tags=42%, list=18%, signal=35%	HLA-DRA/HLA-DRB1/CLEC10A/LMAN2/MLEC
BP	GO:0045595	regulation of cell differentiation	47	0.495587	1.26156	0.0870871	0.223086	0.159691	151	tags=49%, list=34%, signal=36%	HLA-DRA/CD74/HLA-DRB1/ACTB/YBX1/FCGR2B/BCL11A/GAS6/PTGS2/IRF7/HMGB1/HSP90AB1/SOX4/AREG/EZH2/PARP1/SERPINF1/IRF4/HMGB3/TCF4/CALR/DNAJB11/ASPM
BP	GO:2000026	regulation of multicellular organismal development	40	0.506028	1.27462	0.0874372	0.223473	0.159968	100	tags=32%, list=22%, signal=28%	HLA-DRA/CD74/HLA-DRB1/MTDH/ACTB/BASP1/FCGR2B/GAS6/MYDGF/IRF7/HMGB1/HMOX1/SOX4
BP	GO:1901701	cellular response to oxygen-containing compound	43	0.499165	1.26806	0.0881764	0.22485	0.160953	134	tags=47%, list=30%, signal=36%	HLA-DRB1/MTDH/ACTB/VCP/FCGR2B/BCL11A/GAS6/TXN/HNRNPAB/IRF8/PTGS2/NCL/HMGB1/HSP90B1/HSPA5/SOX4/PRDX1/EZH2/PARP1/SERPINF1
BP	GO:0007088	regulation of mitotic nuclear division	28	-0.395683	-1.97076	0.0909091	0.229428	0.164231	281	tags=100%, list=63%, signal=39%	BUB1/CDC20/DLGAP5/BIRC5/NUF2/MKI67/CENPF/NUSAP1/PLK1/IGF1/MAD2L1/AURKB/SPC25/EREG/KIF20B/CDCA8/CDCA2/ZWINT/AURKA/CDT1/NDC80/TTK/TRIP13/SPC24/CHEK1/FBXO5/RCC1
BP	GO:0006913	nucleocytoplasmic transport	13	0.616677	1.35304	0.0934479	0.229428	0.164231	158	tags=85%, list=36%, signal=56%	GAS6/TXN/RAN/PTGS2/RANBP1/LMNA/DDX39A/CALR/KPNA2/EIF4A3/HSP90AA1
BP	GO:0051169	nuclear transport	13	0.616677	1.35304	0.0934479	0.229428	0.164231	158	tags=85%, list=36%, signal=56%	GAS6/TXN/RAN/PTGS2/RANBP1/LMNA/DDX39A/CALR/KPNA2/EIF4A3/HSP90AA1
BP	GO:0007143	female meiotic nuclear division	10	-0.413793	-1.34235	0.0930233	0.229428	0.164231	266	tags=100%, list=60%, signal=41%	TOP2A/PLK1/EREG/NCAPH/AURKA/NDC80/TTK/TRIP13/FBXO5
BP	GO:0030099	myeloid cell differentiation	15	0.596727	1.34018	0.0922587	0.229428	0.164231	71	tags=33%, list=16%, signal=29%	CD74/HLA-DRB1/SLC25A5/IRF8/IRF7
BP	GO:0030334	regulation of cell migration	22	0.554365	1.32865	0.0920245	0.229428	0.164231	98	tags=45%, list=22%, signal=37%	CD74/ACTG1/ATP5F1B/C1QBP/GAS6/PTGS2/HMGB1/HSPA5/LMNA/HMOX1
BP	GO:0040012	regulation of locomotion	22	0.554365	1.32865	0.0920245	0.229428	0.164231	98	tags=45%, list=22%, signal=37%	CD74/ACTG1/ATP5F1B/C1QBP/GAS6/PTGS2/HMGB1/HSPA5/LMNA/HMOX1
BP	GO:2000145	regulation of cell motility	22	0.554365	1.32865	0.0920245	0.229428	0.164231	98	tags=45%, list=22%, signal=37%	CD74/ACTG1/ATP5F1B/C1QBP/GAS6/PTGS2/HMGB1/HSPA5/LMNA/HMOX1
BP	GO:0071417	cellular response to organonitrogen compound	18	0.571651	1.32648	0.0927083	0.229428	0.164231	132	tags=56%, list=30%, signal=41%	ACTB/FCGR2B/BCL11A/HNRNPAB/PTGS2/NCL/HSP90B1/HSPA5/EZH2/PARP1
BP	GO:1901699	cellular response to nitrogen compound	18	0.571651	1.32648	0.0927083	0.229428	0.164231	132	tags=56%, list=30%, signal=41%	ACTB/FCGR2B/BCL11A/HNRNPAB/PTGS2/NCL/HSP90B1/HSPA5/EZH2/PARP1
MF	GO:0008289	lipid binding	24	0.545909	1.32356	0.0924797	0.229428	0.164231	106	tags=42%, list=24%, signal=34%	CD1C/VCP/ATP5MC3/GAS6/NRGN/CD1E/FABP5/PEBP1/HMGB1/HSPA8
CC	GO:0031983	vesicle lumen	26	0.536796	1.31386	0.093401	0.229428	0.164231	117	tags=46%, list=26%, signal=36%	LYZ/FTL/PPIA/VCP/GAS6/FABP5/HMGB1/HSP90AB1/ILF2/CCT2/HSPA8/PRDX4
CC	GO:0034774	secretory granule lumen	26	0.536796	1.31386	0.093401	0.229428	0.164231	117	tags=46%, list=26%, signal=36%	LYZ/FTL/PPIA/VCP/GAS6/FABP5/HMGB1/HSP90AB1/ILF2/CCT2/HSPA8/PRDX4
CC	GO:0060205	cytoplasmic vesicle lumen	26	0.536796	1.31386	0.093401	0.229428	0.164231	117	tags=46%, list=26%, signal=36%	LYZ/FTL/PPIA/VCP/GAS6/FABP5/HMGB1/HSP90AB1/ILF2/CCT2/HSPA8/PRDX4
BP	GO:0042592	homeostatic process	50	0.490347	1.25407	0.093	0.229428	0.164231	138	tags=46%, list=31%, signal=36%	CD74/HLA-DRB1/LYZ/FTL/ACTB/ACTG1/SLC25A5/ATP5F1B/GAS6/TXN/PTGS2/FABP5/HMGB1/HSP90B1/HMOX1/SOX4/PRDX1/PRDX4/EZH2/CD38/SERPINF1/IRF4/IGKC
BP	GO:0022607	cellular component assembly	93	0.453813	1.20194	0.0909091	0.229428	0.164231	35	tags=14%, list=8%, signal=16%	HLA-DRA/CD74/HLA-DPA1/HLA-DQB1/HLA-DQA1/HLA-DRB1/HLA-DPB1/HLA-DQA2/HLA-DRB5/ACTB/ACTG1/C1QBP/VCP
BP	GO:0080090	regulation of primary metabolic process	159	0.432973	1.16263	0.0909091	0.229428	0.164231	107	tags=30%, list=24%, signal=36%	CD74/HLA-DRB1/CST3/GAPDH/MTDH/ACTB/PPIA/SUB1/YBX1/BASP1/CCT5/PKIB/C1QBP/PTMA/VCP/ENO1/BCL11A/CHCHD2/GAS6/TXN/BANK1/HMGA1/MYDGF/HNRNPAB/IRF8/SPIB/PTGS2/PSME2/FABP5/IRF7/PSMA3/PEBP1/NCL/HMGB1/IL1R2/CYCS/HSP90B1/HSPA5/LMNA/HSP90AB1/ILF2/LIMS1/HMOX1/SOX4/MRPL12/CCT2/HSPA8/ODC1
CC	GO:0005788	endoplasmic reticulum lumen	21	0.556316	1.32327	0.0940695	0.23045	0.164962	92	tags=43%, list=21%, signal=36%	CST3/GAS6/PPIB/MYDGF/PTGS2/PDIA6/P4HB/HSP90B1/HSPA5
BP	GO:0032880	regulation of protein localization	34	0.514598	1.28245	0.0948537	0.231865	0.165975	106	tags=44%, list=24%, signal=36%	HLA-DRB1/ACTB/PPIA/CCT5/VCP/GAS6/UBE2J1/TXN/RAN/PTGS2/LMNA/HSP90AB1/SOX4/CCT2/HSPA8
BP	GO:0062197	cellular response to chemical stress	17	0.582086	1.33621	0.0962343	0.234728	0.168025	132	tags=53%, list=30%, signal=39%	PPIA/CHCHD2/TXN/PTGS2/P4HB/HMOX1/PRDX1/EZH2/PARP1
MF	GO:0061134	peptidase regulator activity	11	0.631787	1.3437	0.0975081	0.23717	0.169773	78	tags=55%, list=18%, signal=46%	CST3/GAPDH/VCP/GAS6/PSME2/PEBP1
MF	GO:0045296	cadherin binding	14	0.604401	1.34237	0.098081	0.23717	0.169773	116	tags=64%, list=26%, signal=49%	ENO1/LDHA/RAN/RANBP1/HSPA5/HSP90AB1/PAICS/HSPA8/PRDX1
BP	GO:0051046	regulation of secretion	14	0.604097	1.3417	0.098081	0.23717	0.169773	37	tags=29%, list=8%, signal=27%	CD74/HLA-DRB1/PPIA/FCGR2B
BP	GO:1902531	regulation of intracellular signal transduction	56	0.481866	1.24053	0.0979021	0.23717	0.169773	100	tags=36%, list=22%, signal=32%	CD74/HLA-DRB1/GAPDH/MTDH/PPIA/C1QBP/FCGR2B/ENO1/GAS6/TXN/BANK1/MYDGF/PTGS2/PEBP1/P4HB/HMGB1/HSP90AB1/LIMS1/HMOX1/SOX4
MF	GO:0044183	protein folding chaperone	13	0.610281	1.33901	0.0988185	0.238439	0.170681	158	tags=85%, list=36%, signal=56%	CD74/CCT5/HSP90B1/HSPA5/HSP90AB1/CCT2/HSPA8/HSPE1/CALR/HSPD1/HSP90AA1
BP	GO:0048871	multicellular organismal-level homeostasis	31	0.524175	1.30099	0.0998991	0.240015	0.171809	138	tags=48%, list=31%, signal=36%	CD74/LYZ/ACTB/ACTG1/SLC25A5/PTGS2/FABP5/HMGB1/HMOX1/SOX4/PRDX1/EZH2/CD38/IRF4/IGKC
BP	GO:0043549	regulation of kinase activity	31	0.524027	1.30062	0.0998991	0.240015	0.171809	47	tags=23%, list=11%, signal=22%	CD74/HLA-DRB1/ACTB/PPIA/PKIB/GAS6/TXN
BP	GO:0045596	negative regulation of cell differentiation	23	0.54305	1.30811	0.100204	0.240234	0.171966	151	tags=52%, list=34%, signal=36%	CD74/ACTB/YBX1/FCGR2B/BCL11A/HMGB1/AREG/EZH2/HMGB3/CALR/DNAJB11/ASPM
BP	GO:0044283	small molecule biosynthetic process	12	0.616116	1.32969	0.100649	0.240786	0.172361	70	tags=25%, list=16%, signal=22%	CD74/PTGS2/FABP5
MF	GO:0005515	protein binding	368	0.448857	1.18548	0.100899	0.24087	0.172421	153	tags=36%, list=34%, signal=138%	HLA-DRA/CD74/HLA-DQB1/HLA-DQA1/HLA-DRB1/HLA-DPB1/CST3/LYZ/HLA-DQA2/FCER1A/FTL/CD1C/GAPDH/MTDH/ACTB/PPIA/ACTG1/CLEC10A/SLC25A5/OSTC/SUB1/YBX1/ATP5F1B/BASP1/CCT5/C1QBP/PTMA/VCP/ENHO/FCGR2B/ENO1/BCL11A/LDHA/ATP5MC3/CHCHD2/GAS6/NDUFV2/UBE2J1/PPIB/TXN/SPCS1/BANK1/SEC61B/HMGA1/MYDGF/MS4A7/NRGN/TMED9/RAN/HNRNPAB/IRF8/SPIB/SLC1A5/SSR3/PTGS2/DDOST/PSME2/FABP5/IRF7/PSMA3/LMAN2/RANBP1/PDIA6/CCDC50/PEBP1/MAR…
BP	GO:0052547	regulation of peptidase activity	19	0.559861	1.31115	0.102273	0.243631	0.174397	90	tags=53%, list=20%, signal=44%	CST3/GAPDH/VCP/GAS6/PTGS2/PSME2/PSMA3/PEBP1/HMGB1/CYCS
BP	GO:2001242	regulation of intrinsic apoptotic signaling pathway	13	0.607892	1.33377	0.103115	0.245116	0.175461	83	tags=38%, list=19%, signal=32%	CD74/PPIA/ENO1/PTGS2/P4HB
MF	GO:0005200	structural constituent of cytoskeleton	10	0.638107	1.3306	0.105895	0.251193	0.179811	159	tags=90%, list=36%, signal=59%	HLA-DRB1/ACTB/ACTG1/LMNA/LMNB1/TUBA1B/TUBA1C/TUBB4B/TUBB
MF	GO:0019904	protein domain specific binding	20	0.553315	1.30777	0.106776	0.252493	0.180741	172	tags=70%, list=39%, signal=45%	GAPDH/BASP1/VCP/RAN/NCL/HSPA5/HSP90AB1/HSPA8/TOP1/YWHAQ/HSP90AA1/TUBB/PTTG1/HMGB2
BP	GO:0048523	negative regulation of cellular process	151	0.430079	1.15593	0.106893	0.252493	0.180741	157	tags=41%, list=35%, signal=40%	CD74/HLA-DRB1/CST3/LST1/GAPDH/MTDH/ACTB/PPIA/SLC25A5/SUB1/YBX1/ATP5F1B/BASP1/PKIB/C1QBP/PTMA/VCP/FCGR2B/ENO1/BCL11A/GAS6/UBE2J1/TXN/BANK1/HMGA1/MYDGF/HNRNPAB/IRF8/PTGS2/FABP5/IRF7/PEBP1/NCL/HMGB1/IL1R2/HSP90B1/HSPA5/LMNA/HSP90AB1/LIMS1/HMOX1/SOX4/HSPA8/NME1/ATF5/PRDX4/AREG/EAF2/EZH2/CD38/PARP1/SERPINF1/IRF4/HMGB3/CALR/ITM2C/DNAJB11/HSPD1/ASPM/VSIG4/EIF4A3/YWHAQ
BP	GO:0006897	endocytosis	14	0.597271	1.32654	0.107676	0.253428	0.18141	37	tags=29%, list=8%, signal=27%	ACTB/ACTG1/CLEC10A/FCGR2B
BP	GO:0043086	negative regulation of catalytic activity	17	0.575791	1.32175	0.107741	0.253428	0.18141	78	tags=41%, list=18%, signal=35%	CST3/GAPDH/PPIA/PKIB/GAS6/PTGS2/PEBP1
MF	GO:0140662	ATP-dependent protein folding chaperone	10	0.635788	1.32576	0.10917	0.254127	0.181911	158	tags=90%, list=36%, signal=59%	CCT5/HSP90B1/HSPA5/HSP90AB1/CCT2/HSPA8/HSPE1/HSPD1/HSP90AA1
BP	GO:0045597	positive regulation of cell differentiation	28	0.524274	1.29045	0.108981	0.254127	0.181911	151	tags=50%, list=34%, signal=35%	HLA-DRA/CD74/HLA-DRB1/ACTB/GAS6/PTGS2/HMGB1/HSP90AB1/SOX4/EZH2/PARP1/SERPINF1/TCF4/ASPM
BP	GO:0044085	cellular component biogenesis	97	0.445256	1.17971	0.108891	0.254127	0.181911	106	tags=28%, list=24%, signal=27%	HLA-DRA/CD74/HLA-DPA1/HLA-DQB1/HLA-DQA1/HLA-DRB1/HLA-DPB1/HLA-DQA2/HLA-DRB5/ACTB/ACTG1/C1QBP/VCP/GAS6/RAN/SLC1A5/MARCKS/HMGB1/HSP90B1/HSPA5/EBNA1BP2/HSP90AB1/LIMS1/NASP/CCT2/SNRPG/HSPA8
BP	GO:0048519	negative regulation of biological process	159	0.430715	1.15657	0.108891	0.254127	0.181911	122	tags=33%, list=27%, signal=37%	CD74/HLA-DRB1/CST3/LST1/GAPDH/MTDH/ACTB/PPIA/SLC25A5/SUB1/YBX1/ATP5F1B/BASP1/PKIB/C1QBP/PTMA/VCP/FCGR2B/ENO1/BCL11A/GAS6/UBE2J1/TXN/BANK1/HMGA1/MYDGF/RAN/HNRNPAB/IRF8/PTGS2/FABP5/IRF7/PEBP1/NCL/IFITM3/HMGB1/IL1R2/HSP90B1/HSPA5/LMNA/HSP90AB1/LIMS1/HMOX1/SOX4/HSPA8/NME1/ATF5/LMNB1/PRDX4/AREG/EAF2/EZH2
BP	GO:0051171	regulation of nitrogen compound metabolic process	157	0.42756	1.1492	0.108891	0.254127	0.181911	107	tags=30%, list=24%, signal=35%	CD74/HLA-DRB1/CST3/GAPDH/MTDH/ACTB/PPIA/SUB1/YBX1/BASP1/CCT5/PKIB/C1QBP/PTMA/VCP/ENO1/BCL11A/CHCHD2/GAS6/TXN/BANK1/HMGA1/MYDGF/HNRNPAB/IRF8/SPIB/PTGS2/PSME2/IRF7/PSMA3/PEBP1/NCL/HMGB1/IL1R2/CYCS/HSP90B1/HSPA5/LMNA/HSP90AB1/ILF2/LIMS1/HMOX1/SOX4/MRPL12/CCT2/HSPA8/ODC1
BP	GO:0072594	establishment of protein localization to organelle	24	0.535646	1.29868	0.109756	0.254961	0.182508	158	tags=67%, list=36%, signal=45%	CCT5/SPCS1/SEC61B/RAN/SSR3/PTGS2/SEC61G/HSPA5/LMNA/CCT2/HSPA8/SPCS3/SPCS2/KPNA2/HSPD1/HSP90AA1
CC	GO:0042470	melanosome	16	0.581893	1.32211	0.110876	0.255739	0.183065	134	tags=75%, list=30%, signal=54%	PPIB/RAN/SLC1A5/PDIA6/P4HB/HSP90B1/HSPA5/HSP90AB1/HSPA8/PRDX1/AHCY/SERPINF1
CC	GO:0048770	pigment granule	16	0.581893	1.32211	0.110876	0.255739	0.183065	134	tags=75%, list=30%, signal=54%	PPIB/RAN/SLC1A5/PDIA6/P4HB/HSP90B1/HSPA5/HSP90AB1/HSPA8/PRDX1/AHCY/SERPINF1
BP	GO:0062012	regulation of small molecule metabolic process	10	0.633209	1.32039	0.111354	0.255739	0.183065	70	tags=50%, list=16%, signal=43%	CD74/VCP/ENO1/PTGS2/FABP5
BP	GO:0006935	chemotaxis	18	0.563808	1.30828	0.111458	0.255739	0.183065	46	tags=28%, list=10%, signal=26%	CD74/PPIA/C1QBP/GAS6/PPIB
BP	GO:0042330	taxis	18	0.563808	1.30828	0.111458	0.255739	0.183065	46	tags=28%, list=10%, signal=26%	CD74/PPIA/C1QBP/GAS6/PPIB
BP	GO:0019538	protein metabolic process	137	0.431059	1.15594	0.110889	0.255739	0.183065	150	tags=42%, list=34%, signal=41%	CD74/HLA-DRB1/CST3/CPVL/GAPDH/ACTB/PPIA/OSTC/YBX1/PKIB/C1QBP/VCP/ENO1/BCL11A/GAS6/UBE2J1/PPIB/TXN/SPCS1/BANK1/SEC61B/MYDGF/PTGS2/DDOST/PSME2/PSMA3/PEBP1/MLEC/P4HB/NCL/HMGB1/RPN2/RRBP1/IL1R2/CYCS/HSP90B1/HSPA5/LMNA/HSP90AB1/SOX4/MRPL12/HSPA8/ODC1/TOP1/PRDX4/AREG/EZH2/SPCS3/SPCS2/PARP1/HM13/SERPINF1/IRF4/HSPE1/CALR/ITM2C/DNAJB11/HSPD1
BP	GO:0030595	leukocyte chemotaxis	14	0.594093	1.31948	0.113006	0.25771	0.184476	46	tags=36%, list=10%, signal=33%	CD74/PPIA/C1QBP/GAS6/PPIB
MF	GO:0003729	mRNA binding	12	0.611063	1.31878	0.112554	0.25771	0.184476	158	tags=75%, list=36%, signal=50%	YBX1/CCT5/C1QBP/HNRNPAB/NCL/MRPL12/CALR/EIF4A3/HSP90AA1
BP	GO:0051649	establishment of localization in cell	82	0.455647	1.1974	0.112887	0.25771	0.184476	166	tags=55%, list=37%, signal=42%	CD74/HLA-DRB1/ACTB/ACTG1/SLC25A5/PLD4/VCP/FCGR2B/GAS6/UBE2J1/TXN/SPCS1/SEC61B/TMED9/RAN/SSR3/PTGS2/LMAN2/RANBP1/SEC61G/P4HB/HSP90B1/HSPA5/LMNA/HMOX1/HSPA8/KDELR2/LMNB1/TUBA1B/SPCS3/SPCS2/HM13/TUBA1C/DDX39A/CALR/KPNA2/HSPD1/EIF4A3/YWHAQ/HSP90AA1/TUBB/CENPA/SELENOS/CDCA5/CCNB1
BP	GO:0051246	regulation of protein metabolic process	85	0.453012	1.19351	0.113886	0.259189	0.185535	100	tags=33%, list=22%, signal=32%	CD74/HLA-DRB1/CST3/GAPDH/ACTB/PPIA/YBX1/PKIB/C1QBP/VCP/ENO1/GAS6/TXN/BANK1/MYDGF/PTGS2/PSME2/PSMA3/PEBP1/NCL/HMGB1/IL1R2/CYCS/HSP90B1/HSPA5/LMNA/HSP90AB1/SOX4
BP	GO:1901992	positive regulation of mitotic cell cycle phase transition	12	-0.378753	-1.36252	0.115385	0.262068	0.187595	282	tags=100%, list=63%, signal=38%	CCNB1/DLGAP5/UBE2C/CDK1/CDT1/CCND2/RRM1/CDC6/RRM2/DTL/FBXO5
BP	GO:0070972	protein localization to endoplasmic reticulum	12	0.609613	1.31565	0.115801	0.262482	0.187892	129	tags=67%, list=29%, signal=49%	SPCS1/SEC61B/SSR3/SEC61G/HSPA5/KDELR2/SPCS3/SPCS2
BP	GO:0051668	localization within membrane	14	0.590574	1.31166	0.116205	0.262866	0.188167	120	tags=64%, list=27%, signal=48%	ACTB/GAS6/SEC61B/SSR3/SEC61G/HSPA5/LMNA/LMNB1/ITGB7
BP	GO:1904951	positive regulation of establishment of protein localization	14	0.58877	1.30766	0.119403	0.269016	0.192569	103	tags=57%, list=23%, signal=45%	HLA-DRB1/PPIA/CCT5/GAS6/RAN/PTGS2/SOX4/CCT2
BP	GO:0042325	regulation of phosphorylation	44	0.488765	1.24267	0.119238	0.269016	0.192569	68	tags=27%, list=15%, signal=26%	CD74/HLA-DRB1/ACTB/PPIA/PKIB/GAS6/TXN/PPP1R14B/BANK1/MYDGF/PTGS2/PPP1R14A
MF	GO:0042802	identical protein binding	75	0.457031	1.19203	0.120879	0.271796	0.194559	133	tags=39%, list=30%, signal=33%	CD74/CST3/LYZ/FTL/GAPDH/ACTB/ACTG1/SUB1/VCP/ENO1/LDHA/TXN/PTGS2/PSME2/FABP5/MARCKS/NCL/HSP90AB1/HMOX1/PAICS/ODC1/NME1/SRM/DUT/PRDX1/PRDX4/CD38/PARP1/HM13
BP	GO:0031589	cell-substrate adhesion	12	0.605755	1.30733	0.121212	0.272	0.194705	145	tags=58%, list=33%, signal=40%	ACTG1/C1QBP/GAS6/P4HB/LIMS1/ITGB7/CALR
BP	GO:0008285	negative regulation of cell population proliferation	24	0.528466	1.28127	0.121951	0.273112	0.195501	134	tags=54%, list=30%, signal=40%	HLA-DRB1/LST1/FCGR2B/HMGA1/PTGS2/LMNA/HMOX1/SOX4/NME1/ATF5/PRDX4/EAF2/SERPINF1
BP	GO:0043491	protein kinase B signaling	13	0.598275	1.31267	0.122449	0.273681	0.195908	54	tags=46%, list=12%, signal=42%	MTDH/C1QBP/GAS6/TXN/BANK1/MYDGF
BP	GO:0030029	actin filament-based process	13	0.596287	1.30831	0.124597	0.27554	0.197239	91	tags=38%, list=20%, signal=32%	ACTB/ACTG1/RAN/MARCKS/HSP90B1
BP	GO:0030036	actin cytoskeleton organization	13	0.596287	1.30831	0.124597	0.27554	0.197239	91	tags=38%, list=20%, signal=32%	ACTB/ACTG1/RAN/MARCKS/HSP90B1
CC	GO:0009897	external side of plasma membrane	24	0.526234	1.27586	0.125	0.27554	0.197239	37	tags=21%, list=8%, signal=20%	CD74/HLA-DRB1/CD1C/CLEC10A/FCGR2B
BP	GO:0043207	response to external biotic stimulus	74	0.456017	1.18879	0.124875	0.27554	0.197239	71	tags=24%, list=16%, signal=25%	CD74/HLA-DPA1/HLA-DRB1/LYZ/GAPDH/MTDH/ACTG1/CLEC10A/PLD4/CCT5/C1QBP/FCGR2B/ENO1/PPP1R14B/BANK1/IRF8/PTGS2/IRF7
BP	GO:0051707	response to other organism	74	0.456017	1.18879	0.124875	0.27554	0.197239	71	tags=24%, list=16%, signal=25%	CD74/HLA-DPA1/HLA-DRB1/LYZ/GAPDH/MTDH/ACTG1/CLEC10A/PLD4/CCT5/C1QBP/FCGR2B/ENO1/PPP1R14B/BANK1/IRF8/PTGS2/IRF7
BP	GO:0030154	cell differentiation	108	0.437986	1.16352	0.124875	0.27554	0.197239	151	tags=40%, list=34%, signal=35%	HLA-DRA/CD74/HLA-DRB1/LST1/ACTB/ACTG1/SLC25A5/YBX1/ATP5F1B/PLD4/BASP1/FCGR2B/BCL11A/GAS6/UBE2J1/RAN/HNRNPAB/IRF8/SPIB/PTGS2/IRF7/MARCKS/HMGB1/RRBP1/HSPA5/LMNA/HSP90AB1/SOX4/NME1/ATF5/AREG/EZH2/CD38/PARP1/SERPINF1/IRF4/HMGB3/HSPE1/TCF4/CALR/ITM2C/DNAJB11/ASPM
BP	GO:0048869	cellular developmental process	108	0.437986	1.16352	0.124875	0.27554	0.197239	151	tags=40%, list=34%, signal=35%	HLA-DRA/CD74/HLA-DRB1/LST1/ACTB/ACTG1/SLC25A5/YBX1/ATP5F1B/PLD4/BASP1/FCGR2B/BCL11A/GAS6/UBE2J1/RAN/HNRNPAB/IRF8/SPIB/PTGS2/IRF7/MARCKS/HMGB1/RRBP1/HSPA5/LMNA/HSP90AB1/SOX4/NME1/ATF5/AREG/EZH2/CD38/PARP1/SERPINF1/IRF4/HMGB3/HSPE1/TCF4/CALR/ITM2C/DNAJB11/ASPM
CC	GO:0005635	nuclear envelope	20	0.541618	1.28012	0.126283	0.277823	0.198873	164	tags=65%, list=37%, signal=43%	GAPDH/MTDH/ENO1/RAN/PTGS2/RANBP1/LMNA/JPT1/LMNB1/PARP1/CALR/TUBB/LRRC59
CC	GO:0061695	transferase complex, transferring phosphorus-containing groups	11	-0.380184	-1.30876	0.126582	0.277847	0.19889	281	tags=100%, list=63%, signal=38%	CCNB2/CKS1B/CKS2/CDK1/CCNA2/CCND2/PCNA/MCM3/CCNE2/CCNE1
BP	GO:0050851	antigen receptor-mediated signaling pathway	21	0.539547	1.28338	0.126789	0.277847	0.19889	50	tags=24%, list=11%, signal=22%	HLA-DQB1/HLA-DRB1/HLA-DPB1/FCGR2B/BANK1
BP	GO:0060326	cell chemotaxis	16	0.568271	1.29116	0.127772	0.278587	0.19942	46	tags=31%, list=10%, signal=29%	CD74/PPIA/C1QBP/GAS6/PPIB
BP	GO:0016310	phosphorylation	58	0.467317	1.20558	0.127872	0.278587	0.19942	122	tags=38%, list=27%, signal=32%	CD74/HLA-DRB1/GAPDH/ACTB/PPIA/PKIB/ENO1/LDHA/GAS6/TXN/PPP1R14B/BANK1/MYDGF/PTGS2/PPP1R14A/NCL/HSP90AB1/TOP1/NME1/PRDX4/AREG/EZH2
MF	GO:0005488	binding	394	0.460002	1.18592	0.127872	0.278587	0.19942	153	tags=36%, list=34%, signal=205%	HLA-DRA/CD74/HLA-DPA1/HLA-DQB1/HLA-DQA1/HLA-DRB1/HLA-DPB1/CST3/LYZ/HLA-DQA2/HLA-DRB5/FCER1A/FTL/CD1C/GAPDH/MTDH/ACTB/PPIA/ACTG1/CLEC10A/SLC25A5/OSTC/SUB1/YBX1/ATP5F1B/BASP1/CCT5/C1QBP/PTMA/VCP/ENHO/FCGR2B/ENO1/BCL11A/LDHA/ATP5MC3/CHCHD2/GAS6/NDUFV2/UBE2J1/PPIB/TXN/SPCS1/BANK1/SEC61B/HMGA1/MYDGF/MS4A7/NRGN/TMED9/RAN/HNRNPAB/CD1E/IRF8/SPIB/SLC1A5/SSR3/PTGS2/DDOST/PSME2/FABP5/IRF7/PSMA3/LMAN2/RANBP1…
CC	GO:0140535	intracellular protein-containing complex	22	0.534716	1.28156	0.128834	0.279598	0.200144	106	tags=45%, list=24%, signal=36%	FTL/ACTB/YBX1/CCT5/VCP/PSME2/PSMA3/HSP90AB1/CCT2/HSPA8
MF	GO:0000987	cis-regulatory region sequence-specific DNA binding	22	0.534104	1.28009	0.128834	0.279598	0.200144	144	tags=50%, list=32%, signal=36%	SUB1/BCL11A/HMGA1/IRF8/SPIB/IRF7/SOX4/TOP1/EZH2/IRF4/TCF4
BP	GO:0006914	autophagy	17	0.564923	1.29681	0.130753	0.280934	0.2011	106	tags=47%, list=24%, signal=37%	GAPDH/MTDH/SLC25A5/VCP/IRF8/HMGB1/HMOX1/HSPA8
BP	GO:0061919	process utilizing autophagic mechanism	17	0.564923	1.29681	0.130753	0.280934	0.2011	106	tags=47%, list=24%, signal=37%	GAPDH/MTDH/SLC25A5/VCP/IRF8/HMGB1/HMOX1/HSPA8
BP	GO:0001894	tissue homeostasis	12	0.600738	1.2965	0.130952	0.280934	0.2011	138	tags=58%, list=31%, signal=41%	LYZ/ACTB/ACTG1/PTGS2/PRDX1/CD38/IGKC
BP	GO:0060249	anatomical structure homeostasis	12	0.600738	1.2965	0.130952	0.280934	0.2011	138	tags=58%, list=31%, signal=41%	LYZ/ACTB/ACTG1/PTGS2/PRDX1/CD38/IGKC
BP	GO:0034599	cellular response to oxidative stress	16	0.567104	1.28851	0.13094	0.280934	0.2011	132	tags=50%, list=30%, signal=36%	PPIA/CHCHD2/TXN/P4HB/HMOX1/PRDX1/EZH2/PARP1
BP	GO:0000122	negative regulation of transcription by RNA polymerase II	25	0.522292	1.27079	0.130346	0.280934	0.2011	86	tags=36%, list=19%, signal=31%	MTDH/YBX1/C1QBP/ENO1/BCL11A/TXN/IRF8/IRF7/HMGB1
BP	GO:2001020	regulation of response to DNA damage stimulus	11	0.606615	1.29016	0.133261	0.284259	0.20348	100	tags=36%, list=22%, signal=29%	CD74/ACTB/HMGB1/SOX4
BP	GO:0048872	homeostasis of number of cells	14	0.58087	1.29011	0.133262	0.284259	0.20348	122	tags=50%, list=27%, signal=37%	CD74/SLC25A5/HMGB1/HMOX1/SOX4/PRDX1/EZH2
BP	GO:0045861	negative regulation of proteolysis	11	0.606419	1.28975	0.133261	0.284259	0.20348	95	tags=64%, list=21%, signal=51%	CST3/GAPDH/GAS6/PTGS2/PEBP1/IL1R2/HSP90AB1
BP	GO:2001233	regulation of apoptotic signaling pathway	24	0.521368	1.26406	0.134146	0.285602	0.204442	98	tags=33%, list=22%, signal=27%	CD74/PPIA/SLC25A5/ENO1/PTGS2/P4HB/LMNA/HMOX1
BP	GO:0034220	monoatomic ion transmembrane transport	13	0.591213	1.29717	0.135338	0.285969	0.204704	43	tags=31%, list=10%, signal=29%	SLC25A5/ATP5F1B/ATP5MC3/GAS6
CC	GO:0005766	primary lysosome	12	0.598323	1.29129	0.135281	0.285969	0.204704	70	tags=42%, list=16%, signal=36%	LYZ/FTL/VCP/DDOST/FABP5
CC	GO:0042582	azurophil granule	12	0.598323	1.29129	0.135281	0.285969	0.204704	70	tags=42%, list=16%, signal=36%	LYZ/FTL/VCP/DDOST/FABP5
BP	GO:0070201	regulation of establishment of protein localization	22	0.530389	1.27119	0.134969	0.285969	0.204704	106	tags=50%, list=24%, signal=40%	HLA-DRB1/PPIA/CCT5/GAS6/UBE2J1/TXN/RAN/PTGS2/SOX4/CCT2/HSPA8
BP	GO:0034330	cell junction organization	15	0.573235	1.28742	0.137858	0.289665	0.20735	37	tags=27%, list=8%, signal=25%	ACTB/ACTG1/VCP/FCGR2B
BP	GO:0016192	vesicle-mediated transport	35	0.494618	1.23725	0.137827	0.289665	0.20735	110	tags=46%, list=25%, signal=37%	ACTB/ACTG1/CLEC10A/PLD4/VCP/FCGR2B/GAS6/TMED9/IRF8/LMAN2/P4HB/HMGB1/HMOX1/HSPA8/NME1/KDELR2
BP	GO:0033554	cellular response to stress	91	0.441479	1.16869	0.137862	0.289665	0.20735	165	tags=45%, list=37%, signal=36%	CD74/ACTB/PPIA/YBX1/VCP/FCGR2B/ENO1/CHCHD2/GAS6/UBE2J1/TXN/SEC61B/HMGA1/PTGS2/IRF7/PDIA6/CRIP1/MARCKS/P4HB/HMGB1/HSP90B1/HSPA5/LMNA/HSP90AB1/HMOX1/SOX4/HSPA8/PRDX1/PRDX4/EZH2/SSRP1/PARP1/HM13/FEN1/CALR/HSPD1/HSP90AA1/PTTG1/SELENOS/SDF2L1/CDCA5
BP	GO:0033674	positive regulation of kinase activity	21	0.531719	1.26476	0.139059	0.290715	0.208102	47	tags=24%, list=11%, signal=22%	CD74/HLA-DRB1/PPIA/GAS6/TXN
BP	GO:0009890	negative regulation of biosynthetic process	51	0.473366	1.21131	0.139139	0.290715	0.208102	174	tags=55%, list=39%, signal=38%	GAPDH/MTDH/YBX1/BASP1/C1QBP/ENO1/BCL11A/GAS6/TXN/BANK1/HMGA1/IRF8/IRF7/NCL/HMGB1/LIMS1/HSPA8/ATF5/EZH2/CD38/PARP1/CALR/ITM2C/EIF4A3/YWHAQ/SELENOS/HMGB2/PHF19
BP	GO:0010558	negative regulation of macromolecule biosynthetic process	51	0.473366	1.21131	0.139139	0.290715	0.208102	174	tags=55%, list=39%, signal=38%	GAPDH/MTDH/YBX1/BASP1/C1QBP/ENO1/BCL11A/GAS6/TXN/BANK1/HMGA1/IRF8/IRF7/NCL/HMGB1/LIMS1/HSPA8/ATF5/EZH2/CD38/PARP1/CALR/ITM2C/EIF4A3/YWHAQ/SELENOS/HMGB2/PHF19
BP	GO:0031327	negative regulation of cellular biosynthetic process	50	0.475423	1.2159	0.14	0.29197	0.209	174	tags=56%, list=39%, signal=38%	GAPDH/MTDH/YBX1/BASP1/C1QBP/ENO1/BCL11A/GAS6/TXN/BANK1/HMGA1/IRF8/IRF7/NCL/HMGB1/LIMS1/HSPA8/ATF5/EZH2/CD38/PARP1/CALR/ITM2C/EIF4A3/YWHAQ/SELENOS/HMGB2/PHF19
BP	GO:0051248	negative regulation of protein metabolic process	32	0.50235	1.2476	0.145455	0.302783	0.21674	100	tags=41%, list=22%, signal=34%	CST3/GAPDH/PPIA/YBX1/PKIB/GAS6/BANK1/PTGS2/PEBP1/NCL/IL1R2/HSP90AB1/SOX4
BP	GO:1901698	response to nitrogen compound	39	0.487355	1.22506	0.145875	0.303096	0.216965	163	tags=54%, list=37%, signal=37%	ACTB/VCP/FCGR2B/BCL11A/UBE2J1/TXN/SEC61B/HNRNPAB/PTGS2/NCL/HSP90B1/HSPA5/AREG/EZH2/PARP1/HM13/SERPINF1/CALR/HSP90AA1/SELENOS/SDF2L1
BP	GO:0002429	immune response-activating cell surface receptor signaling pathway	23	0.518858	1.24984	0.147239	0.305365	0.218588	50	tags=22%, list=11%, signal=20%	HLA-DQB1/HLA-DRB1/HLA-DPB1/FCGR2B/BANK1
BP	GO:0034504	protein localization to nucleus	13	0.584334	1.28208	0.149302	0.307344	0.220005	158	tags=85%, list=36%, signal=56%	CCT5/TXN/RAN/PTGS2/LMNA/CCT2/LMNB1/PARP1/CALR/KPNA2/HSP90AA1
BP	GO:0016485	protein processing	13	0.584067	1.2815	0.149302	0.307344	0.220005	133	tags=69%, list=30%, signal=50%	ENO1/SPCS1/P4HB/IL1R2/CYCS/SPCS3/SPCS2/PARP1/HM13
BP	GO:0051047	positive regulation of secretion	10	0.612377	1.27695	0.149563	0.307344	0.220005	20	tags=20%, list=4%, signal=20%	HLA-DRB1/PPIA
BP	GO:0048646	anatomical structure formation involved in morphogenesis	24	0.516709	1.25277	0.14939	0.307344	0.220005	100	tags=33%, list=22%, signal=27%	MTDH/ACTG1/ATP5F1B/MYDGF/PTGS2/NCL/HMOX1/SOX4
BP	GO:0045934	negative regulation of nucleobase-containing compound metabolic process	46	0.477115	1.21363	0.149299	0.307344	0.220005	132	tags=43%, list=30%, signal=34%	MTDH/SUB1/YBX1/BASP1/C1QBP/ENO1/BCL11A/GAS6/TXN/HMGA1/HNRNPAB/IRF8/IRF7/HMGB1/LIMS1/HSPA8/ATF5/EZH2/CD38/PARP1
BP	GO:0052548	regulation of endopeptidase activity	18	0.544068	1.26248	0.15	0.307678	0.220244	90	tags=50%, list=20%, signal=42%	CST3/GAPDH/VCP/GAS6/PTGS2/PSME2/PSMA3/HMGB1/CYCS
CC	GO:0000307	cyclin-dependent protein kinase holoenzyme complex	10	-0.37931	-1.23049	0.151163	0.308372	0.220741	281	tags=100%, list=63%, signal=38%	CCNB2/CKS1B/CKS2/CDK1/CCNA2/CCND2/PCNA/CCNE2/CCNE1
CC	GO:1902554	serine/threonine protein kinase complex	10	-0.37931	-1.23049	0.151163	0.308372	0.220741	281	tags=100%, list=63%, signal=38%	CCNB2/CKS1B/CKS2/CDK1/CCNA2/CCND2/PCNA/CCNE2/CCNE1
CC	GO:1902911	protein kinase complex	10	-0.37931	-1.23049	0.151163	0.308372	0.220741	281	tags=100%, list=63%, signal=38%	CCNB2/CKS1B/CKS2/CDK1/CCNA2/CCND2/PCNA/CCNE2/CCNE1
BP	GO:0051253	negative regulation of RNA metabolic process	41	0.479471	1.21253	0.151454	0.308406	0.220765	132	tags=46%, list=30%, signal=36%	MTDH/YBX1/BASP1/C1QBP/ENO1/BCL11A/GAS6/TXN/HMGA1/HNRNPAB/IRF8/IRF7/HMGB1/LIMS1/HSPA8/ATF5/EZH2/CD38/PARP1
BP	GO:0006811	monoatomic ion transport	16	0.558629	1.26926	0.152059	0.309077	0.221245	66	tags=38%, list=15%, signal=33%	FTL/SLC25A5/ATP5F1B/ATP5MC3/GAS6/PTGS2
BP	GO:0070371	ERK1 and ERK2 cascade	10	0.609899	1.27178	0.15393	0.309515	0.221559	43	tags=30%, list=10%, signal=28%	CD74/HLA-DRB1/GAS6
BP	GO:0042770	signal transduction in response to DNA damage	10	0.609593	1.27114	0.15393	0.309515	0.221559	2	tags=10%, list=0%, signal=10%	CD74
BP	GO:0045892	negative regulation of DNA-templated transcription	39	0.484497	1.21787	0.153924	0.309515	0.221559	132	tags=46%, list=30%, signal=36%	MTDH/YBX1/BASP1/C1QBP/ENO1/BCL11A/GAS6/TXN/HMGA1/IRF8/IRF7/HMGB1/LIMS1/HSPA8/ATF5/EZH2/CD38/PARP1
BP	GO:1902679	negative regulation of RNA biosynthetic process	39	0.484497	1.21787	0.153924	0.309515	0.221559	132	tags=46%, list=30%, signal=36%	MTDH/YBX1/BASP1/C1QBP/ENO1/BCL11A/GAS6/TXN/HMGA1/IRF8/IRF7/HMGB1/LIMS1/HSPA8/ATF5/EZH2/CD38/PARP1
BP	GO:1903507	negative regulation of nucleic acid-templated transcription	39	0.484497	1.21787	0.153924	0.309515	0.221559	132	tags=46%, list=30%, signal=36%	MTDH/YBX1/BASP1/C1QBP/ENO1/BCL11A/GAS6/TXN/HMGA1/IRF8/IRF7/HMGB1/LIMS1/HSPA8/ATF5/EZH2/CD38/PARP1
BP	GO:0009605	response to external stimulus	93	0.437742	1.15938	0.153846	0.309515	0.221559	50	tags=19%, list=11%, signal=22%	CD74/HLA-DPA1/HLA-DRB1/LYZ/GAPDH/MTDH/PPIA/ACTG1/CLEC10A/PLD4/CCT5/C1QBP/FCGR2B/ENO1/GAS6/PPIB/PPP1R14B/BANK1
BP	GO:0033365	protein localization to organelle	44	0.475882	1.20991	0.154309	0.309721	0.221707	165	tags=59%, list=37%, signal=41%	YBX1/CCT5/VCP/TXN/SPCS1/SEC61B/RAN/SSR3/PTGS2/SEC61G/HSPA5/LMNA/CCT2/HSPA8/KDELR2/LMNB1/EZH2/SPCS3/SPCS2/PARP1/CALR/KPNA2/HSPD1/HSP90AA1/CENPA/CDCA5
BP	GO:0045047	protein targeting to ER	11	0.596701	1.26908	0.157096	0.313634	0.224508	129	tags=64%, list=29%, signal=46%	SPCS1/SEC61B/SSR3/SEC61G/HSPA5/SPCS3/SPCS2
BP	GO:0072599	establishment of protein localization to endoplasmic reticulum	11	0.596701	1.26908	0.157096	0.313634	0.224508	129	tags=64%, list=29%, signal=46%	SPCS1/SEC61B/SSR3/SEC61G/HSPA5/SPCS3/SPCS2
BP	GO:0009966	regulation of signal transduction	90	0.437375	1.15726	0.156843	0.313634	0.224508	100	tags=32%, list=22%, signal=31%	CD74/HLA-DRB1/GAPDH/MTDH/PPIA/SLC25A5/C1QBP/VCP/ENHO/FCGR2B/ENO1/GAS6/TXN/BANK1/MYDGF/PTGS2/FABP5/IRF7/PEBP1/P4HB/NCL/HMGB1/IL1R2/HSPA5/LMNA/HSP90AB1/LIMS1/HMOX1/SOX4
MF	GO:0004857	enzyme inhibitor activity	13	0.577846	1.26785	0.157895	0.31411	0.224848	78	tags=46%, list=18%, signal=39%	CST3/GAPDH/GAS6/PPP1R14B/PPP1R14A/PEBP1
BP	GO:0034645	cellular macromolecule biosynthetic process	30	0.503664	1.24346	0.157735	0.31411	0.224848	101	tags=43%, list=23%, signal=36%	GAPDH/OSTC/YBX1/C1QBP/UBE2J1/BANK1/DDOST/MLEC/NCL/RPN2/RRBP1/SOX4/MRPL12
BP	GO:1903829	positive regulation of protein localization	19	0.53229	1.24658	0.160124	0.317981	0.227619	132	tags=58%, list=30%, signal=43%	HLA-DRB1/PPIA/CCT5/GAS6/RAN/PTGS2/HSP90AB1/SOX4/CCT2/CD38/PARP1
CC	GO:0034399	nuclear periphery	10	0.606728	1.26517	0.162664	0.321661	0.230253	114	tags=60%, list=26%, signal=46%	ACTB/BASP1/BCL11A/EBNA1BP2/LMNA/LMNB1
BP	GO:0010646	regulation of cell communication	95	0.433783	1.14833	0.162837	0.321661	0.230253	126	tags=38%, list=28%, signal=35%	CD74/HLA-DRB1/GAPDH/MTDH/PPIA/SLC25A5/C1QBP/VCP/ENHO/FCGR2B/ENO1/GAS6/TXN/BANK1/MYDGF/NRGN/PTGS2/FABP5/IRF7/PEBP1/P4HB/NCL/HMGB1/IL1R2/HSPA5/LMNA/HSP90AB1/LIMS1/HMOX1/SOX4/DUT/PRDX1/AREG/EZH2/CD38/GNG7
BP	GO:0023051	regulation of signaling	95	0.433783	1.14833	0.162837	0.321661	0.230253	126	tags=38%, list=28%, signal=35%	CD74/HLA-DRB1/GAPDH/MTDH/PPIA/SLC25A5/C1QBP/VCP/ENHO/FCGR2B/ENO1/GAS6/TXN/BANK1/MYDGF/NRGN/PTGS2/FABP5/IRF7/PEBP1/P4HB/NCL/HMGB1/IL1R2/HSPA5/LMNA/HSP90AB1/LIMS1/HMOX1/SOX4/DUT/PRDX1/AREG/EZH2/CD38/GNG7
BP	GO:0097529	myeloid leukocyte migration	13	0.572407	1.25591	0.165414	0.326176	0.233485	46	tags=31%, list=10%, signal=28%	CD74/PPIA/C1QBP/PPIB
BP	GO:0009607	response to biotic stimulus	75	0.446809	1.16537	0.168831	0.332331	0.237891	71	tags=24%, list=16%, signal=24%	CD74/HLA-DPA1/HLA-DRB1/LYZ/GAPDH/MTDH/ACTG1/CLEC10A/PLD4/CCT5/C1QBP/FCGR2B/ENO1/PPP1R14B/BANK1/IRF8/PTGS2/IRF7
BP	GO:0036294	cellular response to decreased oxygen levels	11	0.591708	1.25846	0.172264	0.335557	0.2402	98	tags=55%, list=22%, signal=44%	ENO1/CHCHD2/PTGS2/P4HB/LMNA/HMOX1
BP	GO:0071453	cellular response to oxygen levels	11	0.591708	1.25846	0.172264	0.335557	0.2402	98	tags=55%, list=22%, signal=44%	ENO1/CHCHD2/PTGS2/P4HB/LMNA/HMOX1
BP	GO:0071456	cellular response to hypoxia	11	0.591708	1.25846	0.172264	0.335557	0.2402	98	tags=55%, list=22%, signal=44%	ENO1/CHCHD2/PTGS2/P4HB/LMNA/HMOX1
MF	GO:0022857	transmembrane transporter activity	15	0.555766	1.24819	0.171792	0.335557	0.2402	82	tags=47%, list=18%, signal=39%	SLC25A5/ATP5F1B/ATP5MC3/NDUFV2/SEC61B/SLC1A5/SEC61G
BP	GO:0048870	cell motility	39	0.476635	1.19811	0.171026	0.335557	0.2402	98	tags=33%, list=22%, signal=28%	CD74/ACTB/PPIA/ACTG1/ATP5F1B/C1QBP/GAS6/PPIB/PTGS2/HMGB1/HSPA5/LMNA/HMOX1
CC	GO:0019814	immunoglobulin complex	14	-0.317865	-1.19713	0.171875	0.335557	0.2402	309	tags=93%, list=69%, signal=29%	IGHM/IGHA1/IGHG2/IGHG3/JCHAIN/IGHA2/IGKV1-5/IGKV3-20/IGHG1/IGHD/IGHG4/CD79A/IGLC3
BP	GO:0009888	tissue development	40	0.475909	1.19876	0.173869	0.337511	0.2416	100	tags=35%, list=22%, signal=30%	HLA-DRB1/ACTB/ACTG1/YBX1/BASP1/GAS6/NDUFV2/HNRNPAB/PTGS2/FABP5/CRIP1/MARCKS/LMNA/SOX4
BP	GO:0010243	response to organonitrogen compound	38	0.476815	1.19707	0.173869	0.337511	0.2416	163	tags=53%, list=37%, signal=36%	ACTB/VCP/FCGR2B/BCL11A/UBE2J1/SEC61B/HNRNPAB/PTGS2/NCL/HSP90B1/HSPA5/AREG/EZH2/PARP1/HM13/SERPINF1/CALR/HSP90AA1/SELENOS/SDF2L1
BP	GO:0009628	response to abiotic stimulus	36	0.482402	1.20753	0.174699	0.338535	0.242333	158	tags=56%, list=36%, signal=39%	ACTG1/VCP/ENO1/CHCHD2/TXN/PTGS2/CRIP1/P4HB/HSP90B1/HSPA5/LMNA/HSP90AB1/HMOX1/CD38/PARP1/SERPINF1/FEN1/CALR/HSPD1/HSP90AA1
BP	GO:0007420	brain development	17	0.539872	1.2393	0.175732	0.339299	0.242879	157	tags=59%, list=35%, signal=40%	ACTB/BASP1/FCGR2B/NRGN/RAN/HSPA5/ATF5/EZH2/ASPM/YWHAQ
BP	GO:0060322	head development	17	0.539872	1.2393	0.175732	0.339299	0.242879	157	tags=59%, list=35%, signal=40%	ACTB/BASP1/FCGR2B/NRGN/RAN/HSPA5/ATF5/EZH2/ASPM/YWHAQ
BP	GO:0051247	positive regulation of protein metabolic process	54	0.458125	1.17615	0.176	0.339299	0.242879	100	tags=35%, list=22%, signal=31%	CD74/HLA-DRB1/PPIA/YBX1/C1QBP/VCP/ENO1/GAS6/TXN/BANK1/MYDGF/PTGS2/PSME2/HMGB1/CYCS/HSPA5/LMNA/HSP90AB1/SOX4
MF	GO:0005215	transporter activity	17	0.538664	1.23653	0.176778	0.33985	0.243274	105	tags=53%, list=24%, signal=42%	SLC25A5/ATP5F1B/ATP5MC3/NDUFV2/SEC61B/SLC1A5/FABP5/SEC61G/CLPTM1L
BP	GO:0034976	response to endoplasmic reticulum stress	22	0.510106	1.22258	0.176892	0.33985	0.243274	163	tags=59%, list=37%, signal=39%	VCP/FCGR2B/UBE2J1/SEC61B/PDIA6/MARCKS/P4HB/HSP90B1/HSPA5/HM13/CALR/SELENOS/SDF2L1
BP	GO:0061061	muscle structure development	20	0.518461	1.22539	0.178645	0.342462	0.245144	29	tags=20%, list=7%, signal=20%	ACTB/ACTG1/YBX1/BASP1
BP	GO:0010035	response to inorganic substance	24	0.503543	1.22085	0.178862	0.342462	0.245144	156	tags=58%, list=35%, signal=40%	ACTG1/VCP/TXN/PTGS2/CRIP1/HSPA5/HMOX1/PRDX1/AREG/EZH2/PARP1/SERPINF1/CALR/EIF4A3
BP	GO:0009101	glycoprotein biosynthetic process	12	0.575351	1.24171	0.180736	0.345461	0.24729	87	tags=42%, list=20%, signal=34%	OSTC/UBE2J1/DDOST/MLEC/RPN2
BP	GO:0010629	negative regulation of gene expression	41	0.473162	1.19657	0.181545	0.346417	0.247974	162	tags=54%, list=36%, signal=38%	HLA-DRB1/GAPDH/YBX1/C1QBP/FCGR2B/GAS6/BANK1/RAN/HNRNPAB/NCL/HMGB1/IL1R2/LMNA/HSP90AB1/HMOX1/LMNB1/EZH2/SERPINF1/CALR/VSIG4/EIF4A3/SELENOS
MF	GO:0004672	protein kinase activity	13	-0.324334	-1.20735	0.183099	0.347608	0.248828	13	tags=15%, list=3%, signal=15%	PIM2/CCL5
MF	GO:0016773	phosphotransferase activity, alcohol group as acceptor	13	-0.324334	-1.20735	0.183099	0.347608	0.248828	13	tags=15%, list=3%, signal=15%	PIM2/CCL5
BP	GO:0001932	regulation of protein phosphorylation	40	0.473437	1.19253	0.182915	0.347608	0.248828	66	tags=25%, list=15%, signal=23%	CD74/HLA-DRB1/ACTB/PPIA/PKIB/GAS6/TXN/BANK1/MYDGF/PTGS2
CC	GO:0043005	neuron projection	24	0.501058	1.21482	0.183943	0.348622	0.249553	106	tags=38%, list=24%, signal=30%	ACTB/ACTG1/BASP1/FCGR2B/NRGN/HNRNPAB/PTGS2/HSP90AB1/HSPA8
BP	GO:0001934	positive regulation of protein phosphorylation	29	0.492128	1.21459	0.188508	0.356671	0.255315	66	tags=28%, list=15%, signal=25%	CD74/HLA-DRB1/PPIA/GAS6/TXN/BANK1/MYDGF/PTGS2
BP	GO:0050792	regulation of viral process	14	0.559934	1.24361	0.190832	0.35925	0.257161	86	tags=43%, list=19%, signal=36%	CD74/HLA-DRB1/PPIA/P4HB/IFITM3/HMGB1
BP	GO:1903900	regulation of viral life cycle	14	0.559934	1.24361	0.190832	0.35925	0.257161	86	tags=43%, list=19%, signal=36%	CD74/HLA-DRB1/PPIA/P4HB/IFITM3/HMGB1
BP	GO:0048583	regulation of response to stimulus	133	0.418876	1.12192	0.190809	0.35925	0.257161	100	tags=28%, list=22%, signal=31%	HLA-DRA/CD74/HLA-DQB1/HLA-DRB1/HLA-DPB1/CD1C/GAPDH/MTDH/ACTB/PPIA/ACTG1/SLC25A5/C1QBP/VCP/ENHO/FCGR2B/ENO1/CHCHD2/GAS6/TXN/BANK1/MYDGF/CD1E/PTGS2/FABP5/IRF7/PEBP1/P4HB/NCL/HMGB1/IL1R2/HSPA5/LMNA/HSP90AB1/LIMS1/HMOX1/SOX4
BP	GO:0043412	macromolecule modification	93	0.429845	1.13846	0.191808	0.360484	0.258044	122	tags=34%, list=27%, signal=32%	CD74/HLA-DRB1/GAPDH/ACTB/PPIA/OSTC/PKIB/VCP/BCL11A/GAS6/UBE2J1/PPIB/TXN/BANK1/MYDGF/HNRNPAB/PTGS2/DDOST/MLEC/P4HB/NCL/RPN2/HSP90B1/HSPA5/LMNA/HSP90AB1/SOX4/SNRPG/TOP1/PRDX4/AREG/EZH2
MF	GO:0043021	ribonucleoprotein complex binding	10	0.594869	1.24044	0.19214	0.360503	0.258058	122	tags=70%, list=27%, signal=52%	C1QBP/SEC61B/SEC61G/RPN2/HSPA5/NME1/EZH2
BP	GO:0006605	protein targeting	17	0.533029	1.22359	0.194561	0.364436	0.260873	158	tags=65%, list=36%, signal=43%	SPCS1/SEC61B/SSR3/SEC61G/HSPA5/HSPA8/SPCS3/SPCS2/HSPD1/YWHAQ/HSP90AA1
BP	GO:0010721	negative regulation of cell development	10	0.594039	1.23871	0.195415	0.365426	0.261582	39	tags=30%, list=9%, signal=28%	CD74/FCGR2B/BCL11A
BP	GO:0042327	positive regulation of phosphorylation	30	0.488403	1.20579	0.196158	0.366205	0.262139	66	tags=27%, list=15%, signal=24%	CD74/HLA-DRB1/PPIA/GAS6/TXN/BANK1/MYDGF/PTGS2
BP	GO:0009056	catabolic process	65	0.445139	1.15258	0.196803	0.366799	0.262565	117	tags=37%, list=26%, signal=32%	CST3/GAPDH/MTDH/SLC25A5/YBX1/VCP/ENO1/LDHA/UBE2J1/SEC61B/HNRNPAB/IRF8/PSME2/PSMA3/HMGB1/HSP90B1/HSPA5/HSP90AB1/HMOX1/HSPA8/ODC1/DUT/PRDX1/PRDX4
BP	GO:0061077	chaperone-mediated protein folding	11	0.582725	1.23936	0.197183	0.366898	0.262635	106	tags=55%, list=24%, signal=43%	CD74/CCT5/PPIB/HSPA5/CCT2/HSPA8
BP	GO:0051090	regulation of DNA-binding transcription factor activity	11	0.582548	1.23898	0.198267	0.367088	0.262771	43	tags=27%, list=10%, signal=25%	MTDH/PPIA/GAS6
BP	GO:0042886	amide transport	11	0.580939	1.23556	0.198267	0.367088	0.262771	6	tags=18%, list=1%, signal=18%	CD74/HLA-DRB1
BP	GO:0044248	cellular catabolic process	54	0.454076	1.16576	0.198	0.367088	0.262771	117	tags=37%, list=26%, signal=31%	CST3/GAPDH/MTDH/SLC25A5/YBX1/VCP/UBE2J1/SEC61B/HNRNPAB/IRF8/PSMA3/HMGB1/HSP90B1/HSPA5/HSP90AB1/HMOX1/HSPA8/DUT/PRDX1/PRDX4
BP	GO:0060548	negative regulation of cell death	50	0.459596	1.17543	0.199	0.367234	0.262876	100	tags=34%, list=22%, signal=30%	CD74/MTDH/PPIA/SLC25A5/PTMA/ENO1/GAS6/TXN/MYDGF/PTGS2/IRF7/HSP90B1/HSPA5/LMNA/HSP90AB1/HMOX1/SOX4
BP	GO:0036211	protein modification process	89	0.428612	1.13301	0.198801	0.367234	0.262876	100	tags=29%, list=22%, signal=28%	CD74/HLA-DRB1/GAPDH/ACTB/PPIA/OSTC/PKIB/VCP/BCL11A/GAS6/UBE2J1/PPIB/TXN/BANK1/MYDGF/PTGS2/DDOST/MLEC/P4HB/NCL/RPN2/HSP90B1/HSPA5/LMNA/HSP90AB1/SOX4
BP	GO:0097435	supramolecular fiber organization	18	0.525152	1.21858	0.2	0.368473	0.263763	106	tags=33%, list=24%, signal=26%	CST3/ACTG1/MARCKS/HSP90B1/HSP90AB1/HSPA8
BP	GO:0033157	regulation of intracellular protein transport	13	0.55755	1.22332	0.203008	0.373401	0.26729	66	tags=38%, list=15%, signal=34%	GAS6/UBE2J1/TXN/RAN/PTGS2
BP	GO:0048468	cell development	83	0.432487	1.13745	0.203796	0.374238	0.26789	151	tags=37%, list=34%, signal=30%	HLA-DRA/CD74/HLA-DRB1/LST1/ACTB/ACTG1/SLC25A5/PLD4/FCGR2B/BCL11A/GAS6/UBE2J1/RAN/IRF8/IRF7/HMGB1/HSPA5/LMNA/HSP90AB1/SOX4/ATF5/AREG/EZH2/CD38/PARP1/SERPINF1/IRF4/HMGB3/ITM2C/DNAJB11/ASPM
BP	GO:0043066	negative regulation of apoptotic process	45	0.460565	1.17046	0.210632	0.386158	0.276423	98	tags=33%, list=22%, signal=29%	CD74/MTDH/PPIA/SLC25A5/PTMA/ENO1/GAS6/MYDGF/PTGS2/IRF7/HSP90B1/HSPA5/LMNA/HSP90AB1/HMOX1
CC	GO:0035578	azurophil granule lumen	11	0.575322	1.22361	0.211268	0.386692	0.276805	103	tags=45%, list=23%, signal=36%	LYZ/FTL/VCP/FABP5/CCT2
BP	GO:0072657	protein localization to membrane	12	0.563203	1.21549	0.213203	0.388966	0.278433	120	tags=58%, list=27%, signal=44%	ACTB/GAS6/SEC61B/SSR3/SEC61G/HSPA5/ITGB7
BP	GO:0002768	immune response-regulating cell surface receptor signaling pathway	26	0.491836	1.20381	0.213198	0.388966	0.278433	50	tags=19%, list=11%, signal=18%	HLA-DQB1/HLA-DRB1/HLA-DPB1/FCGR2B/BANK1
BP	GO:0051222	positive regulation of protein transport	12	0.563052	1.21517	0.214286	0.390306	0.279392	66	tags=42%, list=15%, signal=36%	HLA-DRB1/PPIA/GAS6/RAN/PTGS2
BP	GO:0042127	regulation of cell population proliferation	69	0.438956	1.14119	0.214785	0.390582	0.279589	125	tags=35%, list=28%, signal=30%	CD74/HLA-DPA1/HLA-DRB1/HLA-DPB1/LST1/ACTB/SLC25A5/FCGR2B/GAS6/HMGA1/MYDGF/PTGS2/HMGB1/LMNA/HMOX1/SOX4/ODC1/NME1/ATF5/PRDX4/AREG/EAF2/EZH2/CD38
CC	GO:0030424	axon	14	0.552647	1.22743	0.216418	0.39063	0.279624	106	tags=43%, list=24%, signal=34%	ACTB/ACTG1/BASP1/NRGN/HSP90AB1/HSPA8
BP	GO:0032635	interleukin-6 production	10	0.58467	1.21917	0.217249	0.39063	0.279624	86	tags=40%, list=19%, signal=33%	CD74/GAS6/BANK1/HMGB1
BP	GO:0032675	regulation of interleukin-6 production	10	0.58467	1.21917	0.217249	0.39063	0.279624	86	tags=40%, list=19%, signal=33%	CD74/GAS6/BANK1/HMGB1
BP	GO:0036503	ERAD pathway	13	0.553663	1.21479	0.215897	0.39063	0.279624	187	tags=77%, list=42%, signal=46%	VCP/UBE2J1/SEC61B/HSP90B1/HSPA5/HM13/CALR/SELENOS/SDF2L1/ERLEC1
BP	GO:0031344	regulation of cell projection organization	11	0.570109	1.21252	0.216685	0.39063	0.279624	194	tags=91%, list=44%, signal=53%	FCGR2B/BCL11A/HSPA5/EZH2/CD38/SERPINF1/ITM2C/HSP90AA1/CDC20/S100A9
BP	GO:0120035	regulation of plasma membrane bounded cell projection organization	11	0.570109	1.21252	0.216685	0.39063	0.279624	194	tags=91%, list=44%, signal=53%	FCGR2B/BCL11A/HSPA5/EZH2/CD38/SERPINF1/ITM2C/HSP90AA1/CDC20/S100A9
BP	GO:0071840	cellular component organization or biogenesis	198	0.40547	1.09176	0.216783	0.39063	0.279624	250	tags=65%, list=56%, signal=51%	HLA-DRA/CD74/HLA-DPA1/HLA-DQB1/HLA-DQA1/HLA-DRB1/HLA-DPB1/CST3/HLA-DQA2/HLA-DRB5/LST1/GAPDH/ACTB/PPIA/ACTG1/SLC25A5/SUB1/CCT5/PKIB/C1QBP/VCP/FCGR2B/ENO1/BCL11A/CHCHD2/GAS6/HMGA1/TMED9/RAN/SLC1A5/RANBP1/MARCKS/HMGB1/HSP90B1/HSPA5/EBNA1BP2/LMNA/HSP90AB1/LIMS1/NASP/CCT2/SNRPG/CLPTM1L/HSPA8/TOP1/ATF5/LMNB1/DUT/PRDX4/AREG/TUBA1B/EAF2/EZH2/CD38/SMC4/SSRP1/PARP1/SERPINF1/HMGN2/TUBA1C/FEN1/HMGB3/TCF4/CAL…
BP	GO:0055085	transmembrane transport	26	0.489594	1.19833	0.219289	0.393668	0.281798	92	tags=38%, list=21%, signal=32%	ACTB/SLC25A5/ATP5F1B/ATP5MC3/GAS6/SEC61B/SLC1A5/FABP5/SEC61G/HSPA5
BP	GO:0031331	positive regulation of cellular catabolic process	14	0.548675	1.2186	0.222814	0.398721	0.285415	98	tags=43%, list=22%, signal=35%	MTDH/SLC25A5/YBX1/VCP/HMGB1/HMOX1
MF	GO:0005543	phospholipid binding	10	0.581488	1.21254	0.222707	0.398721	0.285415	106	tags=50%, list=24%, signal=39%	GAS6/NRGN/PEBP1/HMGB1/HSPA8
BP	GO:0016043	cellular component organization	195	0.405961	1.09252	0.223776	0.399804	0.286191	250	tags=65%, list=56%, signal=50%	HLA-DRA/CD74/HLA-DPA1/HLA-DQB1/HLA-DQA1/HLA-DRB1/HLA-DPB1/CST3/HLA-DQA2/HLA-DRB5/LST1/GAPDH/ACTB/PPIA/ACTG1/SLC25A5/SUB1/CCT5/PKIB/C1QBP/VCP/FCGR2B/ENO1/BCL11A/CHCHD2/GAS6/HMGA1/TMED9/RAN/SLC1A5/RANBP1/MARCKS/HMGB1/HSP90B1/HSPA5/LMNA/HSP90AB1/LIMS1/NASP/CCT2/SNRPG/CLPTM1L/HSPA8/TOP1/ATF5/LMNB1/DUT/PRDX4/AREG/TUBA1B/EAF2/EZH2/CD38/SMC4/SSRP1/PARP1/SERPINF1/HMGN2/TUBA1C/FEN1/HMGB3/TCF4/CALR/ITM2C/H…
BP	GO:0051050	positive regulation of transport	27	0.485493	1.19073	0.22548	0.402208	0.287911	73	tags=30%, list=16%, signal=26%	HLA-DRB1/ACTB/PPIA/FCGR2B/GAS6/RAN/PTGS2/LMAN2
CC	GO:0005739	mitochondrion	43	0.456952	1.16082	0.227455	0.405086	0.289972	178	tags=56%, list=40%, signal=37%	SLC25A5/ATP5F1B/C1QBP/ATP5MC3/CHCHD2/NDUFV2/NRGN/CYCS/HSPA5/HSP90AB1/HMOX1/SOX4/MRPL12/DUT/PARP1/FEN1/HSPE1/HJURP/HSPD1/HSP90AA1/LRRC59/CCNB1/IDH2/DLGAP5
BP	GO:0043069	negative regulation of programmed cell death	46	0.455599	1.1589	0.228457	0.406226	0.290788	98	tags=33%, list=22%, signal=28%	CD74/MTDH/PPIA/SLC25A5/PTMA/ENO1/GAS6/MYDGF/PTGS2/IRF7/HSP90B1/HSPA5/LMNA/HSP90AB1/HMOX1
BP	GO:0001909	leukocyte mediated cytotoxicity	17	0.522791	1.20009	0.229079	0.406689	0.291119	61	tags=29%, list=14%, signal=26%	HLA-DRA/HLA-DRB1/CD1C/FCGR2B/CD1E
BP	GO:0001667	ameboidal-type cell migration	13	0.549145	1.20487	0.230934	0.409247	0.29295	145	tags=62%, list=33%, signal=43%	ATP5F1B/C1QBP/PTGS2/HMGB1/HMOX1/ITGB7/SERPINF1/CALR
BP	GO:0006338	chromatin remodeling	18	0.514566	1.19402	0.23125	0.409247	0.29295	172	tags=67%, list=39%, signal=43%	ACTB/HMGA1/HMGB1/LMNA/NASP/TOP1/LMNB1/EZH2/SSRP1/HJURP/CENPA/HMGB2
MF	GO:0005525	GTP binding	11	0.564405	1.20039	0.23402	0.412198	0.295062	159	tags=64%, list=36%, signal=42%	RAN/NME1/TUBA1B/TUBA1C/TUBB4B/HSP90AA1/TUBB
MF	GO:0019001	guanyl nucleotide binding	11	0.564405	1.20039	0.23402	0.412198	0.295062	159	tags=64%, list=36%, signal=42%	RAN/NME1/TUBA1B/TUBA1C/TUBB4B/HSP90AA1/TUBB
MF	GO:0032561	guanyl ribonucleotide binding	11	0.564405	1.20039	0.23402	0.412198	0.295062	159	tags=64%, list=36%, signal=42%	RAN/NME1/TUBA1B/TUBA1C/TUBB4B/HSP90AA1/TUBB
BP	GO:1901700	response to oxygen-containing compound	60	0.440471	1.1368	0.236763	0.416377	0.298054	134	tags=42%, list=30%, signal=34%	HLA-DRB1/MTDH/ACTB/ACTG1/VCP/FCGR2B/BCL11A/GAS6/TXN/HNRNPAB/IRF8/PTGS2/NCL/HMGB1/HSP90B1/HSPA5/HMOX1/NASP/SOX4/PRDX1/AREG/EZH2/CD38/PARP1/SERPINF1
CC	GO:0005667	transcription regulator complex	16	0.526813	1.19697	0.237592	0.417181	0.298629	144	tags=50%, list=32%, signal=35%	SUB1/HMGA1/HNRNPAB/HMGB1/SOX4/ATF5/PARP1/TCF4
BP	GO:0006396	RNA processing	10	0.573808	1.19652	0.240175	0.421056	0.301403	156	tags=80%, list=35%, signal=53%	YBX1/C1QBP/NCL/EBNA1BP2/SNRPG/HSPA8/DDX39A/EIF4A3
BP	GO:0006986	response to unfolded protein	12	0.550923	1.18899	0.241342	0.422443	0.302396	187	tags=75%, list=42%, signal=45%	VCP/HSPA5/HSP90AB1/HSPA8/HSPE1/HSPD1/HSP90AA1/SELENOS/ERLEC1
BP	GO:0051054	positive regulation of DNA metabolic process	19	0.502833	1.17759	0.241736	0.422472	0.302417	103	tags=37%, list=23%, signal=30%	ACTB/CCT5/PKIB/HNRNPAB/HMGB1/HSP90AB1/CCT2
BP	GO:0001666	response to hypoxia	14	0.539275	1.19773	0.244136	0.422904	0.302726	125	tags=57%, list=28%, signal=42%	ENO1/CHCHD2/PTGS2/P4HB/HSP90B1/LMNA/HMOX1/CD38
BP	GO:0036293	response to decreased oxygen levels	14	0.539275	1.19773	0.244136	0.422904	0.302726	125	tags=57%, list=28%, signal=42%	ENO1/CHCHD2/PTGS2/P4HB/HSP90B1/LMNA/HMOX1/CD38
BP	GO:0070482	response to oxygen levels	14	0.539275	1.19773	0.244136	0.422904	0.302726	125	tags=57%, list=28%, signal=42%	ENO1/CHCHD2/PTGS2/P4HB/HSP90B1/LMNA/HMOX1/CD38
BP	GO:0055082	intracellular chemical homeostasis	16	0.523871	1.19028	0.242872	0.422904	0.302726	100	tags=44%, list=22%, signal=35%	HLA-DRB1/FTL/ATP5F1B/GAS6/HSP90B1/HMOX1/SOX4
BP	GO:0050776	regulation of immune response	51	0.448305	1.14719	0.244244	0.422904	0.302726	37	tags=16%, list=8%, signal=16%	HLA-DRA/CD74/HLA-DQB1/HLA-DRB1/HLA-DPB1/CD1C/C1QBP/FCGR2B
BP	GO:0065009	regulation of molecular function	91	0.418607	1.10814	0.242757	0.422904	0.302726	158	tags=44%, list=36%, signal=36%	CD74/HLA-DRB1/CST3/GAPDH/MTDH/ACTB/PPIA/SUB1/PKIB/VCP/FCGR2B/GAS6/TXN/RAN/PTGS2/PSME2/PSMA3/PEBP1/HMGB1/CYCS/HSP90B1/HSP90AB1/LIMS1/HMOX1/CCT2/NME1/DUT/AREG/EZH2/GNG7/PARP1/HM13/SERPINF1/IRF4/HSPE1/DNAJB11/HJURP/HSPD1/EIF4A3/HSP90AA1
BP	GO:0006412	translation	16	0.522371	1.18687	0.24604	0.424051	0.303547	101	tags=50%, list=23%, signal=40%	GAPDH/YBX1/C1QBP/BANK1/NCL/RRBP1/SOX4/MRPL12
BP	GO:0043043	peptide biosynthetic process	16	0.522371	1.18687	0.24604	0.424051	0.303547	101	tags=50%, list=23%, signal=40%	GAPDH/YBX1/C1QBP/BANK1/NCL/RRBP1/SOX4/MRPL12
BP	GO:0006950	response to stress	156	0.406666	1.09307	0.245754	0.424051	0.303547	165	tags=42%, list=37%, signal=40%	CD74/HLA-DPA1/HLA-DRB1/CST3/LYZ/GAPDH/ACTB/PPIA/ACTG1/CLEC10A/YBX1/PLD4/C1QBP/VCP/FCGR2B/ENO1/CHCHD2/GAS6/UBE2J1/TXN/PPP1R14B/SEC61B/HMGA1/IRF8/PTGS2/IRF7/PDIA6/CRIP1/MARCKS/P4HB/IFITM3/HMGB1/IL1R2/HSP90B1/HSPA5/LMNA/HSP90AB1/HMOX1/SOX4/HSPA8/PRDX1/PRDX4/AREG/EZH2/CD38/GNG7/SSRP1/PARP1/HM13/SERPINF1/HMGN2/IRF4/FEN1/HMGB3/HSPE1/CALR/HSPD1/VSIG4/TUBB4B/HSP90AA1/TUBB/PTTG1/SELENOS/SDF2L1/CDCA5
BP	GO:0048545	response to steroid hormone	12	0.549362	1.18562	0.246753	0.424628	0.30396	172	tags=75%, list=39%, signal=47%	RAN/PTGS2/HSPA8/AREG/CD38/PARP1/SERPINF1/CALR/HMGB2
BP	GO:0035966	response to topologically incorrect protein	14	0.537424	1.19362	0.250533	0.430472	0.308143	187	tags=71%, list=42%, signal=43%	VCP/HSPA5/HSP90AB1/HSPA8/HSPE1/HSPD1/HSP90AA1/SELENOS/SDF2L1/ERLEC1
BP	GO:0050900	leukocyte migration	18	0.508429	1.17978	0.251042	0.430686	0.308297	46	tags=28%, list=10%, signal=26%	CD74/PPIA/C1QBP/GAS6/PPIB
BP	GO:0008284	positive regulation of cell population proliferation	44	0.450652	1.14577	0.251503	0.430819	0.308392	125	tags=36%, list=28%, signal=29%	CD74/HLA-DPA1/HLA-DPB1/ACTB/SLC25A5/GAS6/MYDGF/PTGS2/HMGB1/HMOX1/SOX4/ODC1/NME1/AREG/EZH2/CD38
CC	GO:0005829	cytosol	161	0.40617	1.09126	0.252747	0.43229	0.309445	117	tags=32%, list=26%, signal=37%	LST1/FTL/GAPDH/ACTB/PPIA/ACTG1/YBX1/CCT5/PPA1/C1QBP/PTMA/VCP/ENO1/BCL11A/LDHA/PPIB/TXN/SEC61B/HMGA1/NRGN/RAN/IRF8/PPP1R14A/PSME2/FABP5/IRF7/PSMA3/RANBP1/PDIA6/CCDC50/PEBP1/SEC61G/P4HB/CYCS/HSP90B1/HSPA5/LMNA/HSP90AB1/LIMS1/HMOX1/PAICS/CCT2/SNRPG/HSPA8/ODC1/NME1/SRM/ATF5/DUT/PRDX1/PRDX4
BP	GO:0000302	response to reactive oxygen species	11	0.558327	1.18747	0.253521	0.432954	0.30992	122	tags=45%, list=27%, signal=34%	TXN/HMOX1/PRDX1/AREG/EZH2
BP	GO:0050821	protein stabilization	12	0.547069	1.18067	0.254329	0.433015	0.309964	158	tags=75%, list=36%, signal=50%	GAPDH/CCT5/PPIB/HSP90AB1/SOX4/CCT2/CALR/HSPD1/HSP90AA1
BP	GO:2000113	negative regulation of cellular macromolecule biosynthetic process	12	0.547066	1.18067	0.254329	0.433015	0.309964	162	tags=67%, list=36%, signal=44%	GAPDH/YBX1/BANK1/NCL/CALR/ITM2C/EIF4A3/SELENOS
BP	GO:0044057	regulation of system process	15	0.525489	1.18019	0.257688	0.43807	0.313582	158	tags=60%, list=36%, signal=40%	ENO1/GAS6/PTGS2/FABP5/LMNA/CD38/PARP1/EIF4A3/HSP90AA1
BP	GO:0009896	positive regulation of catabolic process	17	0.514678	1.18147	0.259414	0.438355	0.313786	35	tags=24%, list=8%, signal=23%	MTDH/SLC25A5/YBX1/VCP
BP	GO:0050877	nervous system process	15	0.524669	1.17835	0.259809	0.438355	0.313786	158	tags=60%, list=36%, signal=40%	HLA-DRA/NRGN/PTGS2/FABP5/CCDC50/SERPINF1/FEN1/EIF4A3/HSP90AA1
BP	GO:0051223	regulation of protein transport	20	0.493449	1.16627	0.258727	0.438355	0.313786	106	tags=45%, list=24%, signal=36%	HLA-DRB1/PPIA/GAS6/UBE2J1/TXN/RAN/PTGS2/SOX4/HSPA8
BP	GO:0051347	positive regulation of transferase activity	32	0.464865	1.15451	0.258586	0.438355	0.313786	47	tags=19%, list=11%, signal=18%	CD74/HLA-DRB1/PPIA/PKIB/GAS6/TXN
BP	GO:0031399	regulation of protein modification process	55	0.441491	1.13595	0.25974	0.438355	0.313786	100	tags=31%, list=22%, signal=27%	CD74/HLA-DRB1/ACTB/PPIA/PKIB/VCP/GAS6/TXN/BANK1/MYDGF/PTGS2/NCL/HSP90B1/HSPA5/LMNA/HSP90AB1/SOX4
BP	GO:0042113	B cell activation	17	0.514007	1.17993	0.26046	0.438793	0.3141	62	tags=29%, list=14%, signal=26%	CD74/SLC25A5/FCGR2B/BANK1/IRF8
BP	GO:0017148	negative regulation of translation	10	0.568356	1.18515	0.260917	0.438904	0.314179	84	tags=40%, list=19%, signal=33%	GAPDH/YBX1/BANK1/NCL
BP	GO:1901575	organic substance catabolic process	56	0.438677	1.12934	0.266733	0.448016	0.320702	191	tags=57%, list=43%, signal=37%	CST3/GAPDH/YBX1/VCP/ENO1/LDHA/UBE2J1/SEC61B/HNRNPAB/PSME2/PSMA3/HSP90B1/HSPA5/HSP90AB1/HMOX1/HSPA8/ODC1/DUT/PRDX1/PRDX4/HM13/FEN1/CALR/EIF4A3/HSP90AA1/SELENOS/SDF2L1/DNASE1L3/CDC20/ERLEC1/UBE2S/HMMR
BP	GO:0050890	cognition	10	0.565706	1.17963	0.267467	0.448577	0.321104	156	tags=60%, list=35%, signal=40%	HLA-DRA/NRGN/PTGS2/SERPINF1/FEN1/EIF4A3
BP	GO:0006518	peptide metabolic process	26	0.471954	1.15515	0.269036	0.450534	0.322504	156	tags=58%, list=35%, signal=40%	GAPDH/YBX1/C1QBP/SPCS1/BANK1/P4HB/NCL/RRBP1/SOX4/MRPL12/SPCS3/SPCS2/HM13/CALR/EIF4A3
MF	GO:0005102	signaling receptor binding	56	0.43814	1.12796	0.26973	0.451024	0.322855	53	tags=20%, list=12%, signal=20%	HLA-DRA/CD74/HLA-DRB1/PPIA/ATP5F1B/C1QBP/VCP/ENHO/GAS6/BANK1/HMGA1
BP	GO:0032386	regulation of intracellular transport	14	0.529768	1.17661	0.270789	0.452121	0.32364	66	tags=36%, list=15%, signal=31%	GAS6/UBE2J1/TXN/RAN/PTGS2
CC	GO:0042995	cell projection	33	0.460703	1.14646	0.271717	0.452324	0.323786	109	tags=36%, list=24%, signal=30%	ACTB/ACTG1/BASP1/FCGR2B/NRGN/RAN/HNRNPAB/PTGS2/P4HB/HSP90AB1/HSPA8/NME1
CC	GO:0120025	plasma membrane bounded cell projection	33	0.460703	1.14646	0.271717	0.452324	0.323786	109	tags=36%, list=24%, signal=30%	ACTB/ACTG1/BASP1/FCGR2B/NRGN/RAN/HNRNPAB/PTGS2/P4HB/HSP90AB1/HSPA8/NME1
BP	GO:0010498	proteasomal protein catabolic process	24	0.471658	1.14354	0.272358	0.452719	0.324069	213	tags=71%, list=48%, signal=39%	VCP/UBE2J1/SEC61B/PSME2/PSMA3/HSP90B1/HSPA5/HSP90AB1/HM13/CALR/SELENOS/SDF2L1/CDC20/ERLEC1/UBE2S/PLK1/UBE2C
BP	GO:0031667	response to nutrient levels	10	0.56242	1.17277	0.272926	0.452992	0.324264	106	tags=50%, list=24%, signal=39%	GAS6/PTGS2/HSPA5/HMOX1/HSPA8
MF	GO:0003677	DNA binding	76	0.42262	1.10393	0.274725	0.455305	0.32592	150	tags=41%, list=34%, signal=33%	ACTB/SUB1/YBX1/BASP1/ENO1/BCL11A/CHCHD2/HMGA1/HNRNPAB/IRF8/SPIB/IRF7/NCL/HMGB1/ILF2/SOX4/TOP1/ATF5/LMNB1/EZH2/SMC4/SSRP1/PARP1/HMGN2/IRF4/FEN1/HMGB3/TCF4/CALR/HJURP/HSPD1
BP	GO:0032200	telomere organization	13	0.534796	1.17339	0.276047	0.455478	0.326043	158	tags=62%, list=36%, signal=41%	CCT5/PKIB/HSP90AB1/CCT2/EZH2/PARP1/FEN1/HSP90AA1
BP	GO:0016071	mRNA metabolic process	13	0.534606	1.17297	0.276047	0.455478	0.326043	156	tags=69%, list=35%, signal=46%	YBX1/C1QBP/HNRNPAB/NCL/SNRPG/HSPA8/DDX39A/DNAJB11/EIF4A3
BP	GO:0009617	response to bacterium	30	0.465235	1.14859	0.276036	0.455478	0.326043	66	tags=23%, list=15%, signal=21%	HLA-DRB1/LYZ/MTDH/FCGR2B/BANK1/IRF8/PTGS2
MF	GO:0004386	helicase activity	11	-0.322581	-1.11046	0.278481	0.458819	0.328435	306	tags=45%, list=69%, signal=15%	DSCC1/MCM2/MCM4/HELLS/MCM7
BP	GO:0019725	cellular homeostasis	23	0.471654	1.13613	0.282209	0.464279	0.332343	145	tags=52%, list=33%, signal=37%	HLA-DRB1/FTL/ATP5F1B/GAS6/TXN/HSP90B1/HMOX1/SOX4/PRDX1/PRDX4/SERPINF1/CALR
BP	GO:0071496	cellular response to external stimulus	10	0.559019	1.16568	0.284934	0.466988	0.334283	106	tags=50%, list=24%, signal=39%	GAS6/PTGS2/HSPA5/HMOX1/HSPA8
BP	GO:2000573	positive regulation of DNA biosynthetic process	10	0.55835	1.16429	0.284934	0.466988	0.334283	103	tags=40%, list=23%, signal=31%	CCT5/PKIB/HSP90AB1/CCT2
BP	GO:0009991	response to extracellular stimulus	11	0.545725	1.16066	0.287107	0.466988	0.334283	106	tags=45%, list=24%, signal=36%	GAS6/PTGS2/HSPA5/HMOX1/HSPA8
BP	GO:0019730	antimicrobial humoral response	14	0.521815	1.15895	0.28678	0.466988	0.334283	17	tags=14%, list=4%, signal=14%	LYZ/GAPDH
BP	GO:0046903	secretion	25	0.46812	1.13898	0.286151	0.466988	0.334283	109	tags=36%, list=24%, signal=29%	CD74/HLA-DRB1/PPIA/FCGR2B/SLC1A5/PTGS2/HMOX1/SOX4/NME1
BP	GO:0030030	cell projection organization	24	0.466789	1.13174	0.287602	0.466988	0.334283	158	tags=50%, list=36%, signal=34%	LST1/FCGR2B/BCL11A/HMGB1/HSPA5/HSP90AB1/AREG/EZH2/CD38/SERPINF1/ITM2C/HSP90AA1
BP	GO:0120036	plasma membrane bounded cell projection organization	24	0.466789	1.13174	0.287602	0.466988	0.334283	158	tags=50%, list=36%, signal=34%	LST1/FCGR2B/BCL11A/HMGB1/HSPA5/HSP90AB1/AREG/EZH2/CD38/SERPINF1/ITM2C/HSP90AA1
BP	GO:0044092	negative regulation of molecular function	28	0.459182	1.13023	0.28557	0.466988	0.334283	78	tags=29%, list=18%, signal=25%	CST3/GAPDH/ACTB/PPIA/PKIB/GAS6/PTGS2/PEBP1
BP	GO:0016477	cell migration	38	0.449731	1.12907	0.286432	0.466988	0.334283	98	tags=32%, list=22%, signal=27%	CD74/PPIA/ACTG1/ATP5F1B/C1QBP/GAS6/PPIB/PTGS2/HMGB1/HSPA5/LMNA/HMOX1
BP	GO:2000278	regulation of DNA biosynthetic process	11	0.545419	1.16001	0.289274	0.469025	0.335741	103	tags=36%, list=23%, signal=29%	CCT5/PKIB/HSP90AB1/CCT2
BP	GO:0015980	energy derivation by oxidation of organic compounds	10	0.557025	1.16152	0.290393	0.469318	0.33595	44	tags=40%, list=10%, signal=37%	ATP5F1B/VCP/CHCHD2/NDUFV2
CC	GO:0005759	mitochondrial matrix	14	0.521483	1.15821	0.289979	0.469318	0.33595	176	tags=64%, list=40%, signal=40%	SLC25A5/ATP5F1B/C1QBP/MRPL12/HSPE1/HSPD1/LRRC59/CCNB1/IDH2
BP	GO:0050794	regulation of cellular process	298	0.394855	1.06196	0.290709	0.469318	0.33595	101	tags=24%, list=23%, signal=57%	HLA-DRA/CD74/HLA-DPA1/HLA-DQB1/HLA-DQA1/HLA-DRB1/HLA-DPB1/CST3/HLA-DQA2/HLA-DRB5/FCER1A/LST1/CD1C/GAPDH/MTDH/ACTB/PPIA/ACTG1/SLC25A5/SUB1/YBX1/ATP5F1B/BASP1/CCT5/PKIB/C1QBP/PTMA/VCP/ENHO/FCGR2B/ENO1/BCL11A/CHCHD2/GAS6/UBE2J1/TXN/PPP1R14B/BANK1/HMGA1/MYDGF/MS4A7/NRGN/TMED9/RAN/HNRNPAB/CD1E/IRF8/SPIB/PTGS2/PPP1R14A/PSME2/FABP5/IRF7/LMAN2/RANBP1/PEBP1/CRIP1/P4HB/NCL/IFITM3/HMGB1/IL1R2/CYCS/HSP90B1/H…
BP	GO:0051338	regulation of transferase activity	42	0.443883	1.12361	0.292585	0.471667	0.337632	47	tags=17%, list=11%, signal=16%	CD74/HLA-DRB1/ACTB/PPIA/PKIB/GAS6/TXN
CC	GO:0048471	perinuclear region of cytoplasm	30	0.460073	1.13584	0.293225	0.472022	0.337886	185	tags=60%, list=42%, signal=38%	GAPDH/MTDH/VCP/PPIB/BANK1/IFITM3/HSP90B1/HSP90AB1/LIMS1/HMOX1/HSPA8/SERPINF1/CALR/ITM2C/HSP90AA1/HMGB2/CDC20/CDKN3
BP	GO:0010941	regulation of cell death	77	0.419585	1.09648	0.293706	0.472118	0.337955	100	tags=30%, list=22%, signal=28%	CD74/MTDH/ACTB/PPIA/SLC25A5/C1QBP/PTMA/VCP/FCGR2B/ENO1/GAS6/TXN/MYDGF/PTGS2/IRF7/P4HB/HMGB1/HSP90B1/HSPA5/LMNA/HSP90AB1/HMOX1/SOX4
BP	GO:0048878	chemical homeostasis	19	0.487819	1.14243	0.296488	0.475227	0.340181	100	tags=42%, list=22%, signal=34%	HLA-DRB1/FTL/ATP5F1B/GAS6/FABP5/HSP90B1/HMOX1/SOX4
BP	GO:0002757	immune response-activating signaling pathway	29	0.460021	1.13535	0.296371	0.475227	0.340181	86	tags=28%, list=19%, signal=24%	HLA-DQB1/HLA-DRB1/HLA-DPB1/C1QBP/FCGR2B/BANK1/IRF7/HMGB1
BP	GO:0051336	regulation of hydrolase activity	29	0.459698	1.13456	0.297379	0.475976	0.340717	97	tags=45%, list=22%, signal=38%	CST3/GAPDH/VCP/GAS6/PTGS2/PSME2/PSMA3/PEBP1/HMGB1/CYCS/HSP90B1/HSP90AB1/LIMS1
CC	GO:0005634	nucleus	225	0.394008	1.06083	0.300699	0.480605	0.34403	201	tags=50%, list=45%, signal=55%	CD74/GAPDH/MTDH/ACTB/PPIA/ACTG1/SLC25A5/SUB1/YBX1/ATP5F1B/PLD4/BASP1/PKIB/C1QBP/PTMA/VCP/ENO1/BCL11A/LDHA/CHCHD2/UBE2J1/PPIB/TXN/HMGA1/NRGN/RAN/HNRNPAB/CD1E/IRF8/SPIB/PTGS2/PSME2/FABP5/IRF7/PSMA3/RANBP1/PEBP1/MARCKS/NCL/HMGB1/RPN2/CYCS/HSP90B1/HSPA5/EBNA1BP2/LMNA/HSP90AB1/ILF2/HMOX1/NASP/SOX4/SNRPG/HSPA8/TOP1/NME1/JPT1/ATF5/LMNB1/DUT/PRDX1/PRDX4/AREG/EAF2/EZH2/CD38/SMC4/SSRP1/PARP1/HMGN2/TUBA1C/I…
BP	GO:0003012	muscle system process	13	0.524429	1.15064	0.301826	0.481719	0.344828	158	tags=62%, list=36%, signal=41%	ENO1/PTGS2/LMNA/HMOX1/EZH2/CD38/PARP1/HSP90AA1
BP	GO:0030433	ubiquitin-dependent ERAD pathway	10	0.553483	1.15414	0.303493	0.483555	0.346142	92	tags=50%, list=21%, signal=41%	VCP/UBE2J1/SEC61B/HSP90B1/HSPA5
BP	GO:0040008	regulation of growth	14	0.515483	1.14489	0.303838	0.483555	0.346142	46	tags=29%, list=10%, signal=26%	BASP1/ENO1/BCL11A/PPIB
BP	GO:0031401	positive regulation of protein modification process	39	0.444617	1.11763	0.304829	0.484445	0.346779	100	tags=33%, list=22%, signal=28%	CD74/HLA-DRB1/PPIA/VCP/GAS6/TXN/BANK1/MYDGF/PTGS2/HSPA5/LMNA/HSP90AB1/SOX4
BP	GO:0031647	regulation of protein stability	19	0.484335	1.13427	0.306818	0.486917	0.348548	170	tags=68%, list=38%, signal=44%	GAPDH/CCT5/PPIB/DDOST/LMNA/HSP90AB1/SOX4/CCT2/HSPA8/CALR/HSPD1/HSP90AA1/ISOC2
BP	GO:0031348	negative regulation of defense response	12	0.528997	1.14167	0.307359	0.487086	0.34867	37	tags=25%, list=8%, signal=24%	HLA-DRB1/C1QBP/FCGR2B
BP	GO:0007399	nervous system development	59	0.426432	1.0997	0.308691	0.488507	0.349687	158	tags=46%, list=36%, signal=34%	LST1/ACTB/BASP1/FCGR2B/BCL11A/GAS6/NDUFV2/NRGN/RAN/MARCKS/HMGB1/HSPA5/HSP90AB1/SOX4/NME1/ATF5/AREG/EZH2/CD38/SERPINF1/TCF4/CALR/ITM2C/DNAJB11/ASPM/YWHAQ/HSP90AA1
BP	GO:0051651	maintenance of location in cell	10	0.551397	1.14979	0.310044	0.489956	0.350724	151	tags=70%, list=34%, signal=47%	FTL/TXN/HSP90B1/HSPA5/KDELR2/CALR/ASPM
BP	GO:0043604	amide biosynthetic process	17	0.497947	1.14306	0.313808	0.494511	0.353985	101	tags=47%, list=23%, signal=38%	GAPDH/YBX1/C1QBP/BANK1/NCL/RRBP1/SOX4/MRPL12
BP	GO:0007417	central nervous system development	27	0.455481	1.11712	0.313448	0.494511	0.353985	158	tags=52%, list=36%, signal=36%	ACTB/BASP1/FCGR2B/NRGN/RAN/MARCKS/HSPA5/HSP90AB1/SOX4/ATF5/EZH2/ASPM/YWHAQ/HSP90AA1
CC	GO:0044297	cell body	16	0.499906	1.13583	0.31679	0.498511	0.356848	159	tags=62%, list=36%, signal=42%	CCT5/FCGR2B/NRGN/HSP90AB1/CCT2/TOP1/SERPINF1/EIF4A3/HSP90AA1/TUBB
BP	GO:0042981	regulation of apoptotic process	70	0.417179	1.08556	0.317682	0.499215	0.357352	113	tags=33%, list=25%, signal=29%	CD74/MTDH/ACTB/PPIA/SLC25A5/C1QBP/PTMA/VCP/ENO1/GAS6/MYDGF/PTGS2/IRF7/P4HB/HMGB1/HSP90B1/HSPA5/LMNA/HSP90AB1/HMOX1/SOX4/NME1/ATF5
CC	GO:0005730	nucleolus	32	0.449748	1.11696	0.322222	0.505641	0.361951	156	tags=53%, list=35%, signal=37%	MTDH/SUB1/C1QBP/RAN/CD1E/NCL/EBNA1BP2/ILF2/HMOX1/HSPA8/TOP1/JPT1/SSRP1/PARP1/FEN1/HJURP/EIF4A3
BP	GO:0032102	negative regulation of response to external stimulus	14	0.506468	1.12486	0.323028	0.506197	0.36235	37	tags=21%, list=8%, signal=20%	HLA-DRB1/C1QBP/FCGR2B
BP	GO:0007507	heart development	11	0.532295	1.1321	0.326111	0.510315	0.365297	100	tags=45%, list=22%, signal=36%	BASP1/NDUFV2/CRIP1/LMNA/SOX4
BP	GO:0006508	proteolysis	59	0.421728	1.08756	0.326673	0.510484	0.365418	95	tags=34%, list=21%, signal=31%	CST3/CPVL/GAPDH/VCP/ENO1/GAS6/UBE2J1/SPCS1/SEC61B/PTGS2/PSME2/PSMA3/PEBP1/P4HB/HMGB1/IL1R2/CYCS/HSP90B1/HSPA5/HSP90AB1
BP	GO:0097190	apoptotic signaling pathway	34	0.444069	1.10668	0.327952	0.511769	0.366338	98	tags=29%, list=22%, signal=25%	CD74/PPIA/SLC25A5/ENO1/PTGS2/CRIP1/P4HB/CYCS/LMNA/HMOX1
BP	GO:0006952	defense response	74	0.416016	1.08451	0.328671	0.512179	0.366632	162	tags=45%, list=36%, signal=34%	CD74/HLA-DPA1/HLA-DRB1/CST3/LYZ/GAPDH/ACTG1/CLEC10A/PLD4/C1QBP/FCGR2B/PPP1R14B/IRF8/PTGS2/IRF7/IFITM3/HMGB1/IL1R2/HMOX1/PRDX1/EZH2/GNG7/PARP1/SERPINF1/HMGN2/IRF4/HMGB3/HSPD1/VSIG4/TUBB4B/HSP90AA1/TUBB/SELENOS
BP	GO:0043603	amide metabolic process	28	0.447241	1.10084	0.32997	0.512825	0.367094	156	tags=54%, list=35%, signal=37%	GAPDH/YBX1/C1QBP/SPCS1/BANK1/P4HB/NCL/RRBP1/SOX4/MRPL12/SPCS3/SPCS2/HM13/CALR/EIF4A3
BP	GO:0044093	positive regulation of molecular function	57	0.422068	1.08779	0.33	0.512825	0.367094	150	tags=42%, list=34%, signal=32%	CD74/HLA-DRB1/MTDH/PPIA/SUB1/PKIB/VCP/GAS6/TXN/RAN/PSME2/HMGB1/CYCS/HSP90AB1/LIMS1/CCT2/NME1/AREG/EZH2/PARP1/IRF4/HSPE1/DNAJB11/HSPD1
BP	GO:0000723	telomere maintenance	12	0.522835	1.12837	0.331169	0.51322	0.367377	158	tags=58%, list=36%, signal=39%	CCT5/PKIB/HSP90AB1/CCT2/PARP1/FEN1/HSP90AA1
BP	GO:0034249	negative regulation of amide metabolic process	12	0.522702	1.12808	0.331169	0.51322	0.367377	84	tags=33%, list=19%, signal=28%	GAPDH/YBX1/BANK1/NCL
BP	GO:0006915	apoptotic process	87	0.407024	1.07559	0.331668	0.513285	0.367424	113	tags=32%, list=25%, signal=30%	CD74/GAPDH/MTDH/ACTB/PPIA/SLC25A5/C1QBP/PTMA/VCP/ENO1/GAS6/MYDGF/PTGS2/IRF7/CRIP1/MARCKS/P4HB/HMGB1/CYCS/HSP90B1/HSPA5/LMNA/HSP90AB1/HMOX1/SOX4/CLPTM1L/NME1/ATF5
BP	GO:0051235	maintenance of location	12	0.521905	1.12636	0.334416	0.516824	0.369957	151	tags=58%, list=34%, signal=40%	FTL/TXN/HSP90B1/HSPA5/KDELR2/CALR/ASPM
BP	GO:0005975	carbohydrate metabolic process	13	0.509833	1.11862	0.335124	0.517206	0.37023	81	tags=38%, list=18%, signal=32%	GAPDH/ENO1/LDHA/FABP5/MLEC
BP	GO:0007166	cell surface receptor signaling pathway	89	0.40647	1.07448	0.336663	0.518868	0.37142	100	tags=27%, list=22%, signal=26%	CD74/HLA-DQB1/HLA-DRB1/HLA-DPB1/FCER1A/MTDH/SUB1/VCP/ENHO/FCGR2B/GAS6/BANK1/MS4A7/IRF7/P4HB/NCL/IFITM3/IL1R2/HSPA5/LMNA/HSP90AB1/LIMS1/HMOX1/SOX4
BP	GO:0010608	post-transcriptional regulation of gene expression	16	0.490594	1.11467	0.338965	0.521699	0.373447	100	tags=44%, list=22%, signal=35%	GAPDH/YBX1/C1QBP/BANK1/RAN/NCL/SOX4
BP	GO:0008219	cell death	96	0.403111	1.06707	0.34965	0.537408	0.384691	113	tags=32%, list=25%, signal=31%	CD74/GAPDH/MTDH/ACTB/PPIA/SLC25A5/C1QBP/PTMA/VCP/FCGR2B/ENO1/GAS6/TXN/MYDGF/PTGS2/IRF7/CRIP1/MARCKS/P4HB/HMGB1/CYCS/HSP90B1/HSPA5/LMNA/HSP90AB1/HMOX1/SOX4/CLPTM1L/TOP1/NME1/ATF5
BP	GO:1903530	regulation of secretion by cell	11	0.525109	1.11682	0.351029	0.538053	0.385153	125	tags=55%, list=28%, signal=40%	HLA-DRB1/PPIA/FCGR2B/HMOX1/SOX4/CD38
BP	GO:1901565	organonitrogen compound catabolic process	38	0.434337	1.09042	0.350754	0.538053	0.385153	191	tags=58%, list=43%, signal=36%	CST3/VCP/UBE2J1/SEC61B/PSME2/PSMA3/HSP90B1/HSPA5/HSP90AB1/HMOX1/HSPA8/ODC1/DUT/HM13/CALR/HSP90AA1/SELENOS/SDF2L1/CDC20/ERLEC1/UBE2S/HMMR
CC	GO:0031974	membrane-enclosed lumen	196	0.390286	1.05088	0.352647	0.538327	0.385349	176	tags=43%, list=40%, signal=47%	CD74/CST3/LYZ/FTL/MTDH/ACTB/PPIA/SLC25A5/SUB1/YBX1/ATP5F1B/BASP1/C1QBP/PTMA/VCP/BCL11A/CHCHD2/GAS6/PPIB/TXN/HMGA1/MYDGF/RAN/HNRNPAB/CD1E/IRF8/PTGS2/PSME2/FABP5/IRF7/PSMA3/PDIA6/P4HB/NCL/HMGB1/RPN2/CYCS/HSP90B1/HSPA5/EBNA1BP2/LMNA/HSP90AB1/ILF2/HMOX1/NASP/SOX4/MRPL12/CCT2/SNRPG/HSPA8/TOP1/JPT1/ATF5/LMNB1/DUT/PRDX4/EAF2/EZH2/SMC4/SSRP1/PARP1/IRF4/FEN1/DDX39A/HSPE1/CALR/KPNA2/DNAJB11/HJURP/HSPD1/TUB…
CC	GO:0043233	organelle lumen	196	0.390286	1.05088	0.352647	0.538327	0.385349	176	tags=43%, list=40%, signal=47%	CD74/CST3/LYZ/FTL/MTDH/ACTB/PPIA/SLC25A5/SUB1/YBX1/ATP5F1B/BASP1/C1QBP/PTMA/VCP/BCL11A/CHCHD2/GAS6/PPIB/TXN/HMGA1/MYDGF/RAN/HNRNPAB/CD1E/IRF8/PTGS2/PSME2/FABP5/IRF7/PSMA3/PDIA6/P4HB/NCL/HMGB1/RPN2/CYCS/HSP90B1/HSPA5/EBNA1BP2/LMNA/HSP90AB1/ILF2/HMOX1/NASP/SOX4/MRPL12/CCT2/SNRPG/HSPA8/TOP1/JPT1/ATF5/LMNB1/DUT/PRDX4/EAF2/EZH2/SMC4/SSRP1/PARP1/IRF4/FEN1/DDX39A/HSPE1/CALR/KPNA2/DNAJB11/HJURP/HSPD1/TUB…
CC	GO:0070013	intracellular organelle lumen	196	0.390286	1.05088	0.352647	0.538327	0.385349	176	tags=43%, list=40%, signal=47%	CD74/CST3/LYZ/FTL/MTDH/ACTB/PPIA/SLC25A5/SUB1/YBX1/ATP5F1B/BASP1/C1QBP/PTMA/VCP/BCL11A/CHCHD2/GAS6/PPIB/TXN/HMGA1/MYDGF/RAN/HNRNPAB/CD1E/IRF8/PTGS2/PSME2/FABP5/IRF7/PSMA3/PDIA6/P4HB/NCL/HMGB1/RPN2/CYCS/HSP90B1/HSPA5/EBNA1BP2/LMNA/HSP90AB1/ILF2/HMOX1/NASP/SOX4/MRPL12/CCT2/SNRPG/HSPA8/TOP1/JPT1/ATF5/LMNB1/DUT/PRDX4/EAF2/EZH2/SMC4/SSRP1/PARP1/IRF4/FEN1/DDX39A/HSPE1/CALR/KPNA2/DNAJB11/HJURP/HSPD1/TUB…
BP	GO:0043067	regulation of programmed cell death	72	0.412245	1.07451	0.353646	0.539118	0.385916	113	tags=32%, list=25%, signal=28%	CD74/MTDH/ACTB/PPIA/SLC25A5/C1QBP/PTMA/VCP/ENO1/GAS6/MYDGF/PTGS2/IRF7/P4HB/HMGB1/HSP90B1/HSPA5/LMNA/HSP90AB1/HMOX1/SOX4/NME1/ATF5
BP	GO:0080134	regulation of response to stress	57	0.417184	1.07521	0.355	0.540448	0.386867	100	tags=30%, list=22%, signal=27%	CD74/HLA-DRB1/ACTB/PPIA/ACTG1/C1QBP/FCGR2B/ENO1/CHCHD2/TXN/PTGS2/IRF7/P4HB/HMGB1/HSPA5/LMNA/SOX4
BP	GO:0019221	cytokine-mediated signaling pathway	25	0.449557	1.09381	0.356415	0.541867	0.387883	97	tags=28%, list=22%, signal=23%	CD74/GAS6/IRF7/P4HB/IFITM3/IL1R2/LIMS1
BP	GO:0048699	generation of neurons	34	0.438191	1.09204	0.357215	0.542348	0.388227	158	tags=50%, list=36%, signal=35%	LST1/BCL11A/GAS6/HMGB1/HSPA5/HSP90AB1/SOX4/ATF5/AREG/EZH2/CD38/SERPINF1/TCF4/CALR/ITM2C/ASPM/HSP90AA1
BP	GO:0006417	regulation of translation	13	0.502617	1.10279	0.358754	0.543949	0.389373	100	tags=46%, list=22%, signal=37%	GAPDH/YBX1/C1QBP/BANK1/NCL/SOX4
BP	GO:0002218	activation of innate immune response	10	0.535119	1.11585	0.360262	0.545498	0.390482	158	tags=60%, list=36%, signal=40%	C1QBP/IRF7/HMGB1/IRF4/HSPD1/HSP90AA1
BP	GO:0002764	immune response-regulating signaling pathway	31	0.440567	1.09347	0.36226	0.547785	0.392119	50	tags=19%, list=11%, signal=18%	HLA-DQB1/HLA-DRB1/HLA-DPB1/C1QBP/FCGR2B/BANK1
BP	GO:1901654	response to ketone	11	0.521192	1.10849	0.365114	0.551202	0.394565	145	tags=55%, list=33%, signal=38%	GAS6/NASP/CD38/PARP1/SERPINF1/CALR
BP	GO:0043161	proteasome-mediated ubiquitin-dependent protein catabolic process	20	0.461127	1.08988	0.365503	0.551202	0.394565	213	tags=70%, list=48%, signal=38%	VCP/UBE2J1/SEC61B/PSMA3/HSP90B1/HSPA5/HSP90AB1/CALR/SELENOS/CDC20/ERLEC1/UBE2S/PLK1/UBE2C
BP	GO:0048732	gland development	17	0.478033	1.09735	0.370293	0.556503	0.39836	134	tags=47%, list=30%, signal=34%	CRIP1/HMOX1/NME1/DUT/AREG/EAF2/EZH2/SERPINF1
CC	GO:0030425	dendrite	14	0.491001	1.09051	0.371002	0.556503	0.39836	158	tags=50%, list=36%, signal=33%	FCGR2B/NRGN/HNRNPAB/HSP90AB1/HSPA8/EIF4A3/HSP90AA1
CC	GO:0097447	dendritic tree	14	0.491001	1.09051	0.371002	0.556503	0.39836	158	tags=50%, list=36%, signal=33%	FCGR2B/NRGN/HNRNPAB/HSP90AB1/HSPA8/EIF4A3/HSP90AA1
BP	GO:0071495	cellular response to endogenous stimulus	36	0.430007	1.07638	0.370482	0.556503	0.39836	162	tags=53%, list=36%, signal=37%	ACTB/FCGR2B/BCL11A/GAS6/RAN/HNRNPAB/PTGS2/NCL/HSP90B1/HSPA5/HSP90AB1/LIMS1/HSPA8/EZH2/PARP1/SERPINF1/CALR/EIF4A3/SELENOS
BP	GO:0044786	cell cycle DNA replication	10	-0.31954	-1.03659	0.372093	0.557394	0.398998	307	tags=90%, list=69%, signal=29%	CDC45/CDT1/MCM6/GMNN/PCNA/MCM3/MCM2/MCM4/FBXO5
BP	GO:0042176	regulation of protein catabolic process	12	0.509841	1.10033	0.374459	0.558765	0.399979	107	tags=42%, list=24%, signal=33%	CST3/VCP/PSME2/HSP90AB1/ODC1
MF	GO:0016772	transferase activity, transferring phosphorus-containing groups	21	-0.259388	-1.09765	0.375	0.558765	0.399979	14	tags=14%, list=3%, signal=15%	TENT5C/PIM2/CCL5
BP	GO:1902074	response to salt	13	0.49746	1.09147	0.373792	0.558765	0.399979	92	tags=38%, list=21%, signal=31%	ACTG1/BCL11A/PTGS2/HSP90B1/HSPA5
BP	GO:0065007	biological regulation	321	0.386669	1.03932	0.374625	0.558765	0.399979	109	tags=26%, list=24%, signal=69%	HLA-DRA/CD74/HLA-DPA1/HLA-DQB1/HLA-DQA1/HLA-DRB1/HLA-DPB1/CST3/HLA-DQA2/HLA-DRB5/FCER1A/LST1/CD1C/GAPDH/MTDH/ACTB/PPIA/ACTG1/SLC25A5/SUB1/YBX1/ATP5F1B/PLD4/BASP1/CCT5/PKIB/C1QBP/PTMA/VCP/ENHO/FCGR2B/ENO1/BCL11A/CHCHD2/GAS6/UBE2J1/PPIB/TXN/PPP1R14B/BANK1/HMGA1/MYDGF/MS4A7/NRGN/TMED9/RAN/HNRNPAB/CD1E/IRF8/SPIB/PTGS2/DDOST/PPP1R14A/PSME2/FABP5/IRF7/PSMA3/LMAN2/RANBP1/PEBP1/CRIP1/P4HB/NCL/IFITM3/HMGB…
BP	GO:0050789	regulation of biological process	315	0.387345	1.04224	0.375624	0.558953	0.400114	74	tags=18%, list=17%, signal=53%	HLA-DRA/CD74/HLA-DPA1/HLA-DQB1/HLA-DQA1/HLA-DRB1/HLA-DPB1/CST3/HLA-DQA2/HLA-DRB5/FCER1A/LST1/CD1C/GAPDH/MTDH/ACTB/PPIA/ACTG1/SLC25A5/SUB1/YBX1/ATP5F1B/PLD4/BASP1/CCT5/PKIB/C1QBP/PTMA/VCP/ENHO/FCGR2B/ENO1/BCL11A/CHCHD2/GAS6/UBE2J1/PPIB/TXN/PPP1R14B/BANK1/HMGA1/MYDGF/MS4A7/NRGN/TMED9/RAN/HNRNPAB/CD1E/IRF8/SPIB/PTGS2/PPP1R14A/PSME2/FABP5/IRF7/PSMA3/LMAN2/RANBP1
BP	GO:0002685	regulation of leukocyte migration	11	0.518129	1.10197	0.377031	0.560304	0.40108	98	tags=45%, list=22%, signal=36%	CD74/C1QBP/GAS6/HMGB1/HMOX1
BP	GO:0031175	neuron projection development	22	0.450354	1.07937	0.378323	0.56148	0.401922	158	tags=50%, list=36%, signal=34%	LST1/BCL11A/HMGB1/HSPA5/HSP90AB1/AREG/EZH2/CD38/SERPINF1/ITM2C/HSP90AA1
BP	GO:0003006	developmental process involved in reproduction	30	0.435149	1.07431	0.379171	0.561994	0.402291	180	tags=57%, list=40%, signal=36%	BASP1/UBE2J1/RAN/PTGS2/CRIP1/HSPA5/NASP/PRDX4/AREG/EAF2/PARP1/SERPINF1/CALR/ASPM/PTTG1/HMGB2/ACRBP
MF	GO:0001228	DNA-binding transcription activator activity, RNA polymerase II-specific	10	0.523338	1.09128	0.383188	0.567199	0.406016	144	tags=50%, list=32%, signal=35%	SPIB/SOX4/ATF5/IRF4/TCF4
BP	GO:0051099	positive regulation of binding	12	0.505729	1.09145	0.385281	0.569546	0.407697	137	tags=58%, list=31%, signal=41%	SUB1/TXN/RAN/HMGB1/NME1/PARP1/IRF4
BP	GO:2000116	regulation of cysteine-type endopeptidase activity	13	0.494215	1.08435	0.387755	0.572449	0.409774	90	tags=46%, list=20%, signal=38%	CST3/VCP/GAS6/PTGS2/HMGB1/CYCS
BP	GO:0006325	chromatin organization	23	0.444827	1.07151	0.390593	0.575881	0.412231	200	tags=70%, list=45%, signal=40%	ACTB/HMGA1/HMGB1/LMNA/NASP/TOP1/LMNB1/EZH2/SSRP1/HMGN2/HJURP/CENPA/HMGB2/PHF19/MKI67/ANP32E
CC	GO:0072562	blood microparticle	21	0.449615	1.06947	0.391616	0.576631	0.412768	21	tags=10%, list=5%, signal=10%	ACTB/ACTG1
BP	GO:0003008	system process	37	0.424762	1.06397	0.393574	0.578755	0.414289	158	tags=46%, list=36%, signal=32%	HLA-DRA/ENO1/GAS6/NRGN/SLC1A5/PTGS2/FABP5/CCDC50/LMNA/HMOX1/EZH2/CD38/PARP1/SERPINF1/FEN1/EIF4A3/HSP90AA1
BP	GO:0007283	spermatogenesis	14	0.483601	1.07408	0.395522	0.579342	0.414709	180	tags=57%, list=40%, signal=35%	UBE2J1/RAN/PRDX4/CALR/ASPM/PTTG1/HMGB2/ACRBP
BP	GO:0048232	male gamete generation	14	0.483601	1.07408	0.395522	0.579342	0.414709	180	tags=57%, list=40%, signal=35%	UBE2J1/RAN/PRDX4/CALR/ASPM/PTTG1/HMGB2/ACRBP
BP	GO:0030163	protein catabolic process	33	0.430614	1.07158	0.394949	0.579342	0.414709	188	tags=58%, list=42%, signal=36%	CST3/VCP/UBE2J1/SEC61B/PSME2/PSMA3/HSP90B1/HSPA5/HSP90AB1/HSPA8/ODC1/HM13/CALR/HSP90AA1/SELENOS/SDF2L1/CDC20/ERLEC1/UBE2S
BP	GO:0010038	response to metal ion	13	0.489947	1.07499	0.397422	0.581366	0.416157	145	tags=62%, list=33%, signal=43%	ACTG1/PTGS2/CRIP1/HSPA5/HMOX1/PARP1/SERPINF1/CALR
BP	GO:0006468	protein phosphorylation	49	0.41636	1.06271	0.4004	0.58496	0.41873	122	tags=33%, list=27%, signal=27%	CD74/HLA-DRB1/ACTB/PPIA/PKIB/GAS6/TXN/BANK1/MYDGF/PTGS2/NCL/HSP90AB1/TOP1/PRDX4/AREG/EZH2
BP	GO:0012501	programmed cell death	91	0.395919	1.04808	0.403596	0.588862	0.421524	113	tags=32%, list=25%, signal=30%	CD74/GAPDH/MTDH/ACTB/PPIA/SLC25A5/C1QBP/PTMA/VCP/ENO1/GAS6/MYDGF/PTGS2/IRF7/CRIP1/MARCKS/P4HB/HMGB1/CYCS/HSP90B1/HSPA5/LMNA/HSP90AB1/HMOX1/SOX4/CLPTM1L/TOP1/NME1/ATF5
BP	GO:0022411	cellular component disassembly	18	0.458901	1.06485	0.407292	0.591945	0.42373	53	tags=22%, list=12%, signal=20%	CST3/SLC25A5/VCP/HMGA1
BP	GO:0044087	regulation of cellular component biogenesis	21	0.446019	1.06091	0.406953	0.591945	0.42373	158	tags=48%, list=36%, signal=32%	ACTG1/VCP/HMGB1/HSPA5/LIMS1/HSPA8/DUT/PARP1/HJURP/HSP90AA1
BP	GO:0044260	cellular macromolecule metabolic process	122	0.389628	1.03898	0.406593	0.591945	0.42373	175	tags=44%, list=39%, signal=37%	CST3/GAPDH/ACTB/OSTC/SUB1/YBX1/PLD4/CCT5/PKIB/C1QBP/VCP/UBE2J1/BANK1/SEC61B/HMGA1/RAN/HNRNPAB/DDOST/PSMA3/MLEC/NCL/HMGB1/RPN2/RRBP1/HSP90B1/HSPA5/LMNA/HSP90AB1/NASP/SOX4/MRPL12/CCT2/SNRPG/TOP1/NME1/DUT/EZH2/SSRP1/PARP1/FEN1/HMGB3/CALR/ITM2C/KPNA2/HSPD1/EIF4A3/HSP90AA1/PTTG1/SELENOS/CDCA5/DNASE1L3/HMGB2/PHF19/CDC20
BP	GO:0051101	regulation of DNA binding	11	0.506574	1.0774	0.408451	0.592861	0.424386	172	tags=73%, list=39%, signal=46%	TXN/HMGB1/HMOX1/NME1/PARP1/IRF4/HJURP/HMGB2
MF	GO:0060090	molecular adaptor activity	13	0.485756	1.06579	0.409237	0.593236	0.424654	135	tags=46%, list=30%, signal=33%	GAS6/BANK1/HMGA1/HSPA8/PRDX4/HMGN2
BP	GO:0030182	neuron differentiation	32	0.426788	1.05994	0.410101	0.59372	0.425001	158	tags=50%, list=36%, signal=35%	LST1/BCL11A/HMGB1/HSPA5/HSP90AB1/SOX4/ATF5/AREG/EZH2/CD38/SERPINF1/TCF4/CALR/ITM2C/ASPM/HSP90AA1
BP	GO:0018108	peptidyl-tyrosine phosphorylation	12	0.495521	1.06942	0.411255	0.593859	0.4251	84	tags=33%, list=19%, signal=28%	CD74/GAS6/BANK1/NCL
BP	GO:0018212	peptidyl-tyrosine modification	12	0.495521	1.06942	0.411255	0.593859	0.4251	84	tags=33%, list=19%, signal=28%	CD74/GAS6/BANK1/NCL
MF	GO:0016462	pyrophosphatase activity	40	0.418832	1.05499	0.41407	0.595624	0.426364	159	tags=45%, list=36%, signal=32%	CCT5/PPA1/VCP/RAN/HSP90B1/HSPA5/HSP90AB1/CCT2/HSPA8/DUT/TUBA1B/SMC4/DDX39A/HSPD1/TUBB4B/EIF4A3/HSP90AA1/TUBB
MF	GO:0016817	hydrolase activity, acting on acid anhydrides	40	0.418832	1.05499	0.41407	0.595624	0.426364	159	tags=45%, list=36%, signal=32%	CCT5/PPA1/VCP/RAN/HSP90B1/HSPA5/HSP90AB1/CCT2/HSPA8/DUT/TUBA1B/SMC4/DDX39A/HSPD1/TUBB4B/EIF4A3/HSP90AA1/TUBB
MF	GO:0016818	hydrolase activity, acting on acid anhydrides, in phosphorus-containing anhydrides	40	0.418832	1.05499	0.41407	0.595624	0.426364	159	tags=45%, list=36%, signal=32%	CCT5/PPA1/VCP/RAN/HSP90B1/HSPA5/HSP90AB1/CCT2/HSPA8/DUT/TUBA1B/SMC4/DDX39A/HSPD1/TUBB4B/EIF4A3/HSP90AA1/TUBB
MF	GO:0001216	DNA-binding transcription activator activity	11	0.503801	1.0715	0.416035	0.596919	0.427291	144	tags=45%, list=32%, signal=32%	SPIB/SOX4/ATF5/IRF4/TCF4
BP	GO:0034248	regulation of amide metabolic process	15	0.471214	1.05829	0.415695	0.596919	0.427291	100	tags=40%, list=22%, signal=32%	GAPDH/YBX1/C1QBP/BANK1/NCL/SOX4
BP	GO:0071897	DNA biosynthetic process	18	0.456644	1.05961	0.416667	0.597063	0.427394	103	tags=28%, list=23%, signal=22%	CCT5/PKIB/VCP/HSP90AB1/CCT2
BP	GO:0009057	macromolecule catabolic process	43	0.413677	1.05089	0.420842	0.602276	0.431125	191	tags=58%, list=43%, signal=37%	CST3/YBX1/VCP/UBE2J1/SEC61B/HNRNPAB/PSME2/PSMA3/HSP90B1/HSPA5/HSP90AB1/HSPA8/ODC1/HM13/FEN1/CALR/EIF4A3/HSP90AA1/SELENOS/SDF2L1/DNASE1L3/CDC20/ERLEC1/UBE2S/HMMR
CC	GO:0000781	chromosome, telomeric region	14	-0.280742	-1.05732	0.421875	0.602986	0.431633	325	tags=100%, list=73%, signal=28%	PARP1/FEN1/CDK1/RAD51AP1/MCM6/PCNA/MCM5/MCM3/ORC1/CHEK1/MCM2/MCM4/MCM7
MF	GO:0003824	catalytic activity	138	0.384446	1.03108	0.422577	0.603221	0.431802	141	tags=36%, list=32%, signal=35%	LYZ/CPVL/GAPDH/ACTB/PPIA/ACTG1/OSTC/ATP5F1B/PLD4/CCT5/PPA1/VCP/ENO1/LDHA/NDUFV2/UBE2J1/PPIB/TXN/RAN/PTGS2/PDIA6/P4HB/HMGB1/RPN2/CYCS/HSP90B1/HSPA5/HSP90AB1/HMOX1/PAICS/CCT2/HSPA8/ODC1/TOP1/NME1/SRM/DUT/PRDX1/PRDX4/TUBA1B/EZH2/AHCY/CD38/SMC4/PARP1/HM13/TUBA1C/FEN1/DDX39A
BP	GO:0032446	protein modification by small protein conjugation	23	0.436129	1.05056	0.423313	0.603503	0.432004	100	tags=30%, list=22%, signal=25%	PPIA/VCP/BCL11A/UBE2J1/HSPA5/HSP90AB1/SOX4
BP	GO:0098542	defense response to other organism	59	0.402069	1.03687	0.424575	0.604535	0.432743	86	tags=24%, list=19%, signal=22%	CD74/HLA-DPA1/LYZ/GAPDH/ACTG1/CLEC10A/PLD4/C1QBP/FCGR2B/PPP1R14B/IRF8/IRF7/IFITM3/HMGB1
MF	GO:0005178	integrin binding	11	0.499938	1.06328	0.426869	0.604731	0.432883	145	tags=45%, list=33%, signal=31%	PPIA/P4HB/HMGB1/ITGB7/CALR
MF	GO:0016853	isomerase activity	12	0.488048	1.05329	0.426407	0.604731	0.432883	108	tags=42%, list=24%, signal=32%	PPIA/PPIB/PDIA6/P4HB/TOP1
BP	GO:0002253	activation of immune response	35	0.419113	1.04838	0.426559	0.604731	0.432883	50	tags=17%, list=11%, signal=17%	HLA-DQB1/HLA-DRB1/HLA-DPB1/C1QBP/FCGR2B/BANK1
MF	GO:0019901	protein kinase binding	29	0.424335	1.04728	0.426411	0.604731	0.432883	216	tags=66%, list=49%, signal=36%	ACTB/C1QBP/BCL11A/GAS6/BANK1/PEBP1/MARCKS/HSP90AB1/LIMS1/PARP1/HSP90AA1/CCNB1/KIF11/CKS1B/TOP2A/CKS2/PLK1/TPX2/KIF20A
BP	GO:0048608	reproductive structure development	15	0.463813	1.04167	0.432662	0.611394	0.437652	172	tags=60%, list=39%, signal=38%	BASP1/CRIP1/HSPA5/NASP/PRDX4/EAF2/SERPINF1/ASPM/HMGB2
BP	GO:0061458	reproductive system development	15	0.463813	1.04167	0.432662	0.611394	0.437652	172	tags=60%, list=39%, signal=38%	BASP1/CRIP1/HSPA5/NASP/PRDX4/EAF2/SERPINF1/ASPM/HMGB2
BP	GO:0071407	cellular response to organic cyclic compound	17	0.45252	1.03878	0.435146	0.61336	0.439059	145	tags=59%, list=33%, signal=41%	ACTB/RAN/PTGS2/HSP90B1/HSPA5/HSPA8/EZH2/PARP1/SERPINF1/CALR
MF	GO:0016301	kinase activity	17	-0.25	-0.982354	0.434783	0.61336	0.439059	339	tags=12%, list=76%, signal=3%	PIM2/CCL5
BP	GO:0048144	fibroblast proliferation	13	0.476638	1.04579	0.43609	0.61389	0.439439	43	tags=15%, list=10%, signal=14%	CD74/GAS6
BP	GO:0019079	viral genome replication	13	0.475518	1.04333	0.437164	0.61389	0.439439	106	tags=46%, list=24%, signal=36%	PPIA/VCP/GAS6/PPIB/IFITM3/HSPA8
BP	GO:1901989	positive regulation of cell cycle phase transition	13	-0.280093	-1.04266	0.43662	0.61389	0.439439	325	tags=100%, list=73%, signal=28%	CDCA5/CCNB1/DLGAP5/UBE2C/CDK1/CDT1/CCND2/RRM1/CDC6/RRM2/DTL/FBXO5
MF	GO:0140678	molecular function inhibitor activity	18	0.449234	1.04242	0.440625	0.617977	0.442364	78	tags=33%, list=18%, signal=29%	CST3/GAPDH/GAS6/PPP1R14B/PPP1R14A/PEBP1
BP	GO:0050790	regulation of catalytic activity	73	0.395046	1.03029	0.450549	0.631107	0.451763	134	tags=36%, list=30%, signal=30%	CD74/HLA-DRB1/CST3/GAPDH/ACTB/PPIA/PKIB/VCP/GAS6/TXN/PTGS2/PSME2/PSMA3/PEBP1/HMGB1/CYCS/HSP90B1/HSP90AB1/LIMS1/CCT2/AREG/EZH2/GNG7/PARP1/HM13/SERPINF1
BP	GO:2000112	regulation of cellular macromolecule biosynthetic process	16	0.452786	1.02877	0.451954	0.632284	0.452606	162	tags=62%, list=36%, signal=41%	GAPDH/YBX1/C1QBP/BANK1/NCL/SOX4/CALR/ITM2C/EIF4A3/SELENOS
BP	GO:0044265	cellular macromolecule catabolic process	33	0.417585	1.03916	0.452525	0.632296	0.452614	95	tags=30%, list=21%, signal=26%	CST3/YBX1/VCP/UBE2J1/SEC61B/HNRNPAB/PSMA3/HSP90B1/HSPA5/HSP90AB1
BP	GO:0045087	innate immune response	51	0.404387	1.0348	0.453453	0.632804	0.452979	86	tags=25%, list=19%, signal=23%	CD74/HLA-DPA1/GAPDH/ACTG1/CLEC10A/PLD4/C1QBP/FCGR2B/PPP1R14B/IRF8/IRF7/IFITM3/HMGB1
CC	GO:0098590	plasma membrane region	20	0.43939	1.0385	0.456879	0.636793	0.455833	158	tags=55%, list=36%, signal=37%	MTDH/NRGN/SLC1A5/PTGS2/HMOX1/HSPA8/NME1/CD38/HSPD1/ASPM/HSP90AA1
BP	GO:0018105	peptidyl-serine phosphorylation	11	0.486922	1.0356	0.461538	0.640214	0.458283	108	tags=45%, list=24%, signal=35%	GAS6/TXN/PTGS2/HSP90AB1/TOP1
BP	GO:0018209	peptidyl-serine modification	11	0.486922	1.0356	0.461538	0.640214	0.458283	108	tags=45%, list=24%, signal=35%	GAS6/TXN/PTGS2/HSP90AB1/TOP1
BP	GO:0006511	ubiquitin-dependent protein catabolic process	22	0.431522	1.03423	0.461145	0.640214	0.458283	225	tags=68%, list=51%, signal=35%	VCP/UBE2J1/SEC61B/PSMA3/HSP90B1/HSPA5/HSP90AB1/CALR/SELENOS/CDC20/ERLEC1/UBE2S/PLK1/UBE2C/UHRF1
BP	GO:0051052	regulation of DNA metabolic process	33	0.415481	1.03392	0.461616	0.640214	0.458283	103	tags=24%, list=23%, signal=20%	ACTB/SUB1/CCT5/PKIB/HNRNPAB/HMGB1/HSP90AB1/CCT2
BP	GO:0008283	cell population proliferation	81	0.390353	1.02524	0.462537	0.6407	0.45863	125	tags=31%, list=28%, signal=27%	CD74/HLA-DPA1/HLA-DRB1/HLA-DPB1/LST1/ACTB/SLC25A5/FCGR2B/GAS6/HMGA1/MYDGF/PTGS2/HMGB1/LMNA/HMOX1/SOX4/ODC1/NME1/ATF5/PRDX1/PRDX4/AREG/EAF2/EZH2/CD38
BP	GO:0051098	regulation of binding	21	0.432037	1.02766	0.466258	0.644686	0.461483	156	tags=52%, list=35%, signal=36%	ACTB/SUB1/TXN/RAN/HMGB1/HMOX1/NME1/PARP1/IRF4/HJURP/EIF4A3
BP	GO:0048666	neuron development	27	0.416659	1.02191	0.467139	0.644686	0.461483	194	tags=56%, list=44%, signal=33%	LST1/BCL11A/HMGB1/HSPA5/HSP90AB1/ATF5/AREG/EZH2/CD38/SERPINF1/ITM2C/HSP90AA1/CDC20/UGCG/S100A9
BP	GO:0043254	regulation of protein-containing complex assembly	16	0.448611	1.01928	0.466737	0.644686	0.461483	158	tags=50%, list=36%, signal=33%	VCP/HMGB1/HSPA5/HSPA8/DUT/PARP1/HJURP/HSP90AA1
BP	GO:0035556	intracellular signal transduction	87	0.387142	1.02305	0.46953	0.647191	0.463277	100	tags=26%, list=22%, signal=25%	CD74/HLA-DRB1/GAPDH/MTDH/PPIA/SUB1/C1QBP/FCGR2B/ENO1/GAS6/TXN/BANK1/MYDGF/PTGS2/PEBP1/CRIP1/P4HB/HMGB1/CYCS/HSP90AB1/LIMS1/HMOX1/SOX4
BP	GO:0032508	DNA duplex unwinding	13	0.46472	1.01964	0.471536	0.647459	0.463468	53	tags=15%, list=12%, signal=14%	SUB1/HMGA1
BP	GO:0019439	aromatic compound catabolic process	13	0.463672	1.01734	0.47261	0.647459	0.463468	168	tags=62%, list=38%, signal=39%	YBX1/VCP/HNRNPAB/HMOX1/DUT/FEN1/EIF4A3/DNASE1L3
BP	GO:0044270	cellular nitrogen compound catabolic process	13	0.463672	1.01734	0.47261	0.647459	0.463468	168	tags=62%, list=38%, signal=39%	YBX1/VCP/HNRNPAB/HMOX1/DUT/FEN1/EIF4A3/DNASE1L3
BP	GO:0046700	heterocycle catabolic process	13	0.463672	1.01734	0.47261	0.647459	0.463468	168	tags=62%, list=38%, signal=39%	YBX1/VCP/HNRNPAB/HMOX1/DUT/FEN1/EIF4A3/DNASE1L3
BP	GO:1901361	organic cyclic compound catabolic process	13	0.463672	1.01734	0.47261	0.647459	0.463468	168	tags=62%, list=38%, signal=39%	YBX1/VCP/HNRNPAB/HMOX1/DUT/FEN1/EIF4A3/DNASE1L3
BP	GO:0051146	striated muscle cell differentiation	11	0.481999	1.02513	0.476706	0.652274	0.466915	145	tags=45%, list=33%, signal=31%	ACTG1/YBX1/LMNA/EZH2/CALR
BP	GO:0051716	cellular response to stimulus	230	0.374307	1.00731	0.482517	0.659421	0.472031	100	tags=24%, list=22%, signal=39%	CD74/HLA-DPA1/HLA-DQB1/HLA-DRB1/HLA-DPB1/FCER1A/GAPDH/MTDH/ACTB/PPIA/ACTG1/SLC25A5/SUB1/YBX1/ATP5F1B/C1QBP/VCP/ENHO/FCGR2B/ENO1/BCL11A/CHCHD2/GAS6/UBE2J1/PPIB/TXN/BANK1/SEC61B/HMGA1/MYDGF/MS4A7/NRGN/RAN/HNRNPAB/IRF8/PTGS2/FABP5/IRF7/RANBP1/PDIA6/PEBP1/CRIP1/MARCKS/P4HB/NCL/IFITM3/HMGB1/IL1R2/CYCS/HSP90B1/HSPA5/LMNA/HSP90AB1/LIMS1/HMOX1/SOX4
BP	GO:0043085	positive regulation of catalytic activity	47	0.398041	1.01325	0.484484	0.661304	0.473379	122	tags=32%, list=27%, signal=26%	CD74/HLA-DRB1/PPIA/PKIB/VCP/GAS6/TXN/PSME2/HMGB1/CYCS/HSP90AB1/LIMS1/CCT2/AREG/EZH2
BP	GO:0007017	microtubule-based process	48	0.396915	1.01138	0.486459	0.663192	0.474731	262	tags=85%, list=59%, signal=39%	GAPDH/VCP/RAN/RANBP1/LMNA/HSPA8/ATF5/TUBA1B/TUBA1C/ASPM/TUBB4B/TUBB/CENPA/CCNB1/CDC20/DLGAP5/CCNB2/BIRC5/NUF2/KIF11/KIFC1/KIF2C/NUSAP1/PLK1/TPX2/KIF20A/MAD2L1/SKA1/CDK1/KIF23/STMN1/CENPE/AURKB/SPC25/SPAG5/KIF20B/CDCA8/PCLAF/GTSE1/AURKA/NDC80
BP	GO:0007186	G protein-coupled receptor signaling pathway	12	-0.270208	-0.97204	0.487179	0.663368	0.474857	329	tags=83%, list=74%, signal=22%	STMN1/EREG/CXCL8/GNG11/CCL3/CCR10/CCR9/PF4/RASD1/CCL5
BP	GO:0070647	protein modification by small protein conjugation or removal	24	0.417775	1.0129	0.492886	0.670325	0.479837	100	tags=29%, list=22%, signal=24%	PPIA/VCP/BCL11A/UBE2J1/HSPA5/HSP90AB1/SOX4
CC	GO:0036477	somatodendritic compartment	19	0.431608	1.01079	0.494835	0.67216	0.481151	158	tags=47%, list=36%, signal=32%	FCGR2B/NRGN/HNRNPAB/HSP90AB1/HSPA8/TOP1/SERPINF1/EIF4A3/HSP90AA1
BP	GO:0009410	response to xenobiotic stimulus	16	0.440009	0.999742	0.500528	0.679072	0.486098	158	tags=56%, list=36%, signal=38%	GAS6/PTGS2/RPN2/HSPA5/HMOX1/TOP1/CD38/CALR/HSP90AA1
MF	GO:0017111	ribonucleoside triphosphate phosphatase activity	36	0.403445	1.00989	0.503012	0.680293	0.486972	159	tags=44%, list=36%, signal=31%	CCT5/VCP/RAN/HSP90B1/HSPA5/HSP90AB1/CCT2/HSPA8/TUBA1B/SMC4/DDX39A/HSPD1/TUBB4B/EIF4A3/HSP90AA1/TUBB
CC	GO:0000785	chromatin	45	0.396892	1.00864	0.502508	0.680293	0.486972	172	tags=44%, list=39%, signal=30%	ACTB/BASP1/BCL11A/HMGA1/RAN/IRF8/SPIB/IRF7/NASP/SOX4/ATF5/EZH2/SSRP1/PARP1/HMGN2/IRF4/TCF4/CENPA/CDCA5/HMGB2
BP	GO:0000902	cell morphogenesis	12	0.465513	1.00466	0.503247	0.680293	0.486972	39	tags=17%, list=9%, signal=16%	LST1/BCL11A
CC	GO:1990234	transferase complex	23	0.417416	1.00548	0.506135	0.683374	0.489177	213	tags=61%, list=48%, signal=33%	ACTB/OSTC/DDOST/MLEC/RPN2/SNRPG/EZH2/CCNB1/CDC20/CCNB2/UBE2S/CKS1B/CKS2/UBE2C
BP	GO:0000226	microtubule cytoskeleton organization	45	0.39394	1.00114	0.513541	0.692539	0.495738	248	tags=80%, list=56%, signal=39%	GAPDH/VCP/RAN/RANBP1/LMNA/ATF5/TUBA1B/TUBA1C/ASPM/TUBB4B/TUBB/CENPA/CCNB1/CDC20/DLGAP5/CCNB2/BIRC5/NUF2/KIF11/KIFC1/KIF2C/NUSAP1/PLK1/TPX2/KIF20A/MAD2L1/SKA1/CDK1/KIF23/STMN1/CENPE/AURKB/SPC25/SPAG5/CDCA8/PCLAF
BP	GO:0009719	response to endogenous stimulus	48	0.390695	0.995529	0.515547	0.69441	0.497077	162	tags=48%, list=36%, signal=34%	ACTB/FCGR2B/BCL11A/GAS6/RAN/HNRNPAB/PTGS2/NCL/HSP90B1/HSPA5/HSP90AB1/LIMS1/HMOX1/HSPA8/AREG/EZH2/CD38/PARP1/SERPINF1/CALR/EIF4A3/HSP90AA1/SELENOS
MF	GO:0015631	tubulin binding	24	0.411271	0.997132	0.51626	0.694537	0.497168	253	tags=83%, list=57%, signal=38%	GAPDH/CCT5/ATF5/DLGAP5/BIRC5/KIF11/KIFC1/S100A9/KIF2C/CENPF/NUSAP1/PLK1/KIF20A/SKA1/KIF23/STMN1/CENPE/SPAG5/KIF20B/GTSE1
BP	GO:0032940	secretion by cell	20	0.422337	0.998197	0.521561	0.700138	0.501178	100	tags=35%, list=22%, signal=28%	HLA-DRB1/PPIA/FCGR2B/SLC1A5/PTGS2/HMOX1/SOX4
BP	GO:0099177	regulation of trans-synaptic signaling	10	0.477433	0.995558	0.524017	0.700138	0.501178	175	tags=60%, list=39%, signal=37%	NRGN/PTGS2/FABP5/CD38/EIF4A3/CDC20
BP	GO:0099536	synaptic signaling	13	0.449289	0.98578	0.524168	0.700138	0.501178	175	tags=54%, list=39%, signal=34%	NRGN/PTGS2/FABP5/EZH2/CD38/EIF4A3/CDC20
BP	GO:0099537	trans-synaptic signaling	13	0.449289	0.98578	0.524168	0.700138	0.501178	175	tags=54%, list=39%, signal=34%	NRGN/PTGS2/FABP5/EZH2/CD38/EIF4A3/CDC20
BP	GO:0000281	mitotic cytokinesis	11	0.463134	0.985005	0.523294	0.700138	0.501178	244	tags=100%, list=55%, signal=46%	CENPA/BIRC5/NUSAP1/CEP55/PLK1/KIF20A/KIF23/STMN1/AURKB/KIF20B/CDCA8
BP	GO:0061640	cytoskeleton-dependent cytokinesis	11	0.463134	0.985005	0.523294	0.700138	0.501178	244	tags=100%, list=55%, signal=46%	CENPA/BIRC5/NUSAP1/CEP55/PLK1/KIF20A/KIF23/STMN1/AURKB/KIF20B/CDCA8
BP	GO:0071216	cellular response to biotic stimulus	15	0.437868	0.983403	0.530223	0.70487	0.504565	92	tags=33%, list=21%, signal=27%	MTDH/FCGR2B/IRF8/HMGB1/HSPA5
BP	GO:0009314	response to radiation	15	0.437765	0.983171	0.530223	0.70487	0.504565	140	tags=40%, list=31%, signal=28%	TXN/PTGS2/CRIP1/HSPA5/PARP1/FEN1
BP	GO:0050673	epithelial cell proliferation	15	0.437689	0.983002	0.530223	0.70487	0.504565	134	tags=47%, list=30%, signal=34%	MYDGF/HMGB1/HMOX1/NME1/AREG/EAF2/SERPINF1
BP	GO:0050678	regulation of epithelial cell proliferation	15	0.437689	0.983002	0.530223	0.70487	0.504565	134	tags=47%, list=30%, signal=34%	MYDGF/HMGB1/HMOX1/NME1/AREG/EAF2/SERPINF1
BP	GO:0019941	modification-dependent protein catabolic process	23	0.411405	0.991004	0.533742	0.707871	0.506713	225	tags=65%, list=51%, signal=34%	VCP/UBE2J1/SEC61B/PSMA3/HSP90B1/HSPA5/HSP90AB1/CALR/SELENOS/CDC20/ERLEC1/UBE2S/PLK1/UBE2C/UHRF1
BP	GO:0043632	modification-dependent macromolecule catabolic process	23	0.411405	0.991004	0.533742	0.707871	0.506713	225	tags=65%, list=51%, signal=34%	VCP/UBE2J1/SEC61B/PSMA3/HSP90B1/HSPA5/HSP90AB1/CALR/SELENOS/CDC20/ERLEC1/UBE2S/PLK1/UBE2C/UHRF1
CC	GO:0005874	microtubule	28	0.40001	0.984586	0.534813	0.708454	0.507131	260	tags=86%, list=58%, signal=38%	CCT5/CCT2/TUBA1B/TUBA1C/ASPM/TUBB4B/TUBB/SELENOS/KIF11/KIFC1/KIF2C/NUSAP1/PLK1/KIF20A/SKA1/CDK1/KIF23/STMN1/CENPE/AURKB/SPAG5/KIF20B/GTSE1/AURKA
CC	GO:0140513	nuclear protein-containing complex	42	0.392142	0.992641	0.536072	0.709284	0.507725	131	tags=33%, list=29%, signal=26%	ACTB/YBX1/BCL11A/HMGA1/RAN/HNRNPAB/RANBP1/NCL/SNRPG/HSPA8/ATF5/EAF2/EZH2/SSRP1
BP	GO:0030183	B cell differentiation	11	0.459677	0.977654	0.537378	0.710175	0.508362	62	tags=27%, list=14%, signal=24%	SLC25A5/FCGR2B/IRF8
MF	GO:0016787	hydrolase activity	70	0.381581	0.992928	0.539461	0.711495	0.509307	159	tags=43%, list=36%, signal=33%	LYZ/CPVL/ACTB/ACTG1/PLD4/CCT5/PPA1/VCP/RAN/HSP90B1/HSPA5/HSP90AB1/HMOX1/CCT2/HSPA8/NME1/DUT/TUBA1B/AHCY/CD38/SMC4/HM13/TUBA1C/FEN1/DDX39A/HSPD1/TUBB4B/EIF4A3/HSP90AA1/TUBB
MF	GO:0030234	enzyme regulator activity	34	0.395855	0.986529	0.539859	0.711495	0.509307	78	tags=29%, list=18%, signal=26%	CST3/GAPDH/VCP/GAS6/PPP1R14B/DDOST/PPP1R14A/PSME2/RANBP1/PEBP1
BP	GO:0032870	cellular response to hormone stimulus	13	0.441353	0.968367	0.540279	0.711495	0.509307	189	tags=62%, list=42%, signal=36%	RAN/NCL/HSPA8/PARP1/SERPINF1/CALR/SELENOS/UGCG
BP	GO:0042692	muscle cell differentiation	12	0.449157	0.96936	0.542208	0.713197	0.510526	26	tags=17%, list=6%, signal=16%	ACTG1/YBX1
BP	GO:0051640	organelle localization	26	0.399318	0.977369	0.545178	0.71459	0.511523	262	tags=92%, list=59%, signal=40%	TMED9/RAN/LMNA/HMOX1/LMNB1/ASPM/CENPA/CDCA5/CCNB1/DLGAP5/BIRC5/NUF2/KIFC1/KIF2C/CENPF/NUSAP1/PLK1/MAD2L1/CENPE/AURKB/SPAG5/CDCA8/CDT1/NDC80
CC	GO:0016604	nuclear body	17	0.422758	0.970461	0.543933	0.71459	0.511523	156	tags=53%, list=35%, signal=36%	MTDH/BASP1/RPN2/LMNA/EAF2/SMC4/PARP1/DDX39A/EIF4A3
BP	GO:0071900	regulation of protein serine/threonine kinase activity	13	0.440625	0.966772	0.544576	0.71459	0.511523	31	tags=15%, list=7%, signal=15%	ACTB/PKIB
BP	GO:0051603	proteolysis involved in protein catabolic process	27	0.400988	0.983473	0.547017	0.716165	0.51265	188	tags=56%, list=42%, signal=34%	VCP/UBE2J1/SEC61B/PSME2/PSMA3/HSP90B1/HSPA5/HSP90AB1/HM13/CALR/SELENOS/SDF2L1/CDC20/ERLEC1/UBE2S
MF	GO:0019900	kinase binding	33	0.394123	0.980776	0.548485	0.717249	0.513426	216	tags=61%, list=49%, signal=34%	ACTB/C1QBP/BCL11A/GAS6/BANK1/PEBP1/MARCKS/HSP90AB1/LIMS1/ATF5/PARP1/HSP90AA1/CCNB1/KIF11/CKS1B/TOP2A/CKS2/PLK1/TPX2/KIF20A
BP	GO:0034655	nucleobase-containing compound catabolic process	12	0.445649	0.96179	0.550866	0.719524	0.515055	168	tags=58%, list=38%, signal=37%	YBX1/VCP/HNRNPAB/DUT/FEN1/EIF4A3/DNASE1L3
BP	GO:0014070	response to organic cyclic compound	31	0.392123	0.973238	0.554995	0.724075	0.518312	158	tags=52%, list=36%, signal=36%	ACTB/RAN/PTGS2/HSP90B1/HSPA5/NASP/HSPA8/DUT/AREG/EZH2/CD38/PARP1/SERPINF1/CALR/EIF4A3/HSP90AA1
BP	GO:0060429	epithelium development	20	0.412219	0.974283	0.559548	0.729167	0.521958	122	tags=35%, list=27%, signal=27%	ACTB/ACTG1/BASP1/MARCKS/SOX4/AREG/EZH2
BP	GO:0007010	cytoskeleton organization	61	0.380385	0.981816	0.56044	0.729482	0.522183	268	tags=80%, list=60%, signal=37%	HLA-DRB1/GAPDH/ACTB/ACTG1/VCP/RAN/RANBP1/MARCKS/HSP90B1/LMNA/ATF5/LMNB1/TUBA1B/TUBA1C/CALR/ASPM/TUBB4B/TUBB/CENPA/CCNB1/CDC20/DLGAP5/CCNB2/BIRC5/NUF2/KIF11/KIFC1/S100A9/KIF2C/NUSAP1/PLK1/TPX2/KIF20A/MAD2L1/SKA1/CDK1/KIF23/STMN1/CENPE/AURKB/SPC25/SPAG5/CDCA8/PCLAF/AURKA/NDC80/PDLIM1/CCL3/TTK
BP	GO:0022008	neurogenesis	44	0.38353	0.975113	0.561122	0.729524	0.522213	175	tags=48%, list=39%, signal=32%	LST1/BCL11A/GAS6/MARCKS/HMGB1/HSPA5/HSP90AB1/SOX4/ATF5/AREG/EZH2/CD38/SERPINF1/TCF4/CALR/ITM2C/DNAJB11/ASPM/HSP90AA1/HMGB2/CDC20
BP	GO:0140352	export from cell	21	0.407993	0.970465	0.563395	0.730785	0.523115	100	tags=33%, list=22%, signal=27%	HLA-DRB1/PPIA/FCGR2B/SLC1A5/PTGS2/HMOX1/SOX4
BP	GO:2001252	positive regulation of chromosome organization	10	0.463971	0.967485	0.563319	0.730785	0.523115	140	tags=50%, list=31%, signal=35%	CCT5/PKIB/CCT2/SMC4/FEN1
BP	GO:0016567	protein ubiquitination	21	0.406291	0.966416	0.567485	0.73524	0.526305	100	tags=29%, list=22%, signal=23%	PPIA/VCP/UBE2J1/HSPA5/HSP90AB1/SOX4
BP	GO:0031396	regulation of protein ubiquitination	13	0.431169	0.946023	0.56928	0.736716	0.527361	223	tags=77%, list=50%, signal=40%	PPIA/HSPA5/HSP90AB1/SOX4/HSP90AA1/CDC20/UBE2S/PLK1/UBE2C/MAD2L1
BP	GO:0051128	regulation of cellular component organization	89	0.371061	0.980879	0.57043	0.737353	0.527817	281	tags=82%, list=63%, signal=38%	CST3/ACTB/ACTG1/SLC25A5/SUB1/CCT5/PKIB/VCP/FCGR2B/ENO1/BCL11A/TMED9/HMGB1/HSPA5/LMNA/LIMS1/CCT2/HSPA8/ATF5/DUT/EAF2/EZH2/CD38/SMC4/SSRP1/PARP1/SERPINF1/FEN1/CALR/ITM2C/HJURP/HSP90AA1/TUBB/CDCA5/CCNB1/BUB1/CDC20/DLGAP5/BIRC5/NUF2/S100A9/MKI67/CENPF/TOP2A/NUSAP1/PLK1/UBE2C/TPX2/IGF1/MAD2L1/SKA1/STMN1/CENPE/AURKB/SPC25/EREG/SPAG5/KIF20B/CDCA8/CDCA2/ZWINT/NCAPH/RAD51AP1/AURKA/CDT1/NDC80/TTK/NCAPG/BIK…
BP	GO:0002237	response to molecule of bacterial origin	17	0.415614	0.954061	0.573222	0.740109	0.52979	86	tags=29%, list=19%, signal=25%	MTDH/FCGR2B/IRF8/PTGS2/HMGB1
BP	GO:0050000	chromosome localization	15	0.425581	0.955809	0.576882	0.743125	0.531949	262	tags=100%, list=59%, signal=43%	LMNA/CDCA5/CCNB1/DLGAP5/BIRC5/NUF2/KIFC1/KIF2C/CENPF/CENPE/AURKB/SPAG5/CDCA8/CDT1/NDC80
BP	GO:0070997	neuron death	14	0.422925	0.939316	0.576759	0.743125	0.531949	134	tags=43%, list=30%, signal=31%	GAPDH/FCGR2B/HSPA5/HMOX1/PARP1/SERPINF1
BP	GO:0007610	behavior	14	0.422377	0.938098	0.579957	0.745375	0.533559	156	tags=50%, list=35%, signal=34%	NRGN/PTGS2/GNG7/PARP1/SERPINF1/FEN1/EIF4A3
BP	GO:0045862	positive regulation of proteolysis	14	0.422297	0.93792	0.579957	0.745375	0.533559	211	tags=71%, list=47%, signal=39%	VCP/ENO1/PSME2/HMGB1/CYCS/HSPE1/HSPD1/CDC20/S100A9/PLK1
BP	GO:0051656	establishment of organelle localization	24	0.39444	0.956326	0.582317	0.747551	0.535117	262	tags=92%, list=59%, signal=40%	TMED9/RAN/LMNA/HMOX1/LMNB1/CENPA/CDCA5/CCNB1/BIRC5/NUF2/KIFC1/KIF2C/CENPF/NUSAP1/PLK1/MAD2L1/CENPE/AURKB/SPAG5/CDCA8/CDT1/NDC80
BP	GO:0016049	cell growth	12	0.436745	0.942575	0.584416	0.749388	0.536432	158	tags=50%, list=36%, signal=33%	ENO1/BCL11A/HSP90AB1/EAF2/CD38/HSP90AA1
BP	GO:1903320	regulation of protein modification by small protein conjugation or removal	15	0.423308	0.950704	0.585366	0.749749	0.536691	223	tags=73%, list=50%, signal=38%	PPIA/VCP/HSPA5/HSP90AB1/SOX4/HSP90AA1/CDC20/UBE2S/PLK1/UBE2C/MAD2L1
BP	GO:0007018	microtubule-based movement	10	0.45332	0.945276	0.58952	0.754209	0.539883	242	tags=90%, list=54%, signal=42%	HSPA8/DLGAP5/KIF11/KIFC1/KIF2C/KIF20A/KIF23/CENPE/KIF20B
BP	GO:0040007	growth	27	0.388613	0.953121	0.591507	0.755889	0.541086	237	tags=70%, list=53%, signal=35%	BASP1/ENO1/BCL11A/PPIB/HSP90AB1/ATF5/AREG/EAF2/EZH2/CD38/ASPM/HSP90AA1/CCNB2/S100A9/IGF1/CHST11/CDK1/CD9/EREG
BP	GO:0048589	developmental growth	20	0.403201	0.952969	0.592402	0.756172	0.541289	158	tags=45%, list=36%, signal=30%	BASP1/BCL11A/PPIB/HSP90AB1/ATF5/AREG/EZH2/ASPM/HSP90AA1
BP	GO:0048513	animal organ development	74	0.371599	0.968723	0.593407	0.756593	0.54159	157	tags=42%, list=35%, signal=33%	ACTB/BASP1/FCGR2B/GAS6/NDUFV2/PPIB/NRGN/RAN/HNRNPAB/PTGS2/CRIP1/HSPA5/LMNA/HSP90AB1/HMOX1/NASP/SOX4/ODC1/NME1/ATF5/DUT/PRDX4/AREG/EAF2/EZH2/PARP1/SERPINF1/CALR/ASPM/EIF4A3/YWHAQ
MF	GO:0046872	metal ion binding	62	0.373871	0.964791	0.598402	0.758651	0.543063	211	tags=56%, list=47%, signal=34%	FTL/ENO1/BCL11A/GAS6/NDUFV2/RAN/SLC1A5/PTGS2/LMAN2/CRIP1/CYCS/HSP90B1/HSPA5/LIMS1/HMOX1/NME1/DUT/ITGB7/PARP1/TUBA1C/FEN1/HSPE1/CALR/TUBB4B/TUBB/DNASE1L3/PHF19/IDH2/NT5DC2/BIRC5/S100A9/TOP2A/OAS1/TK1/PLK1
CC	GO:0099513	polymeric cytoskeletal fiber	36	0.380095	0.95144	0.600402	0.758651	0.543063	263	tags=81%, list=59%, signal=36%	HLA-DRB1/ACTG1/CCT5/LMNA/CCT2/LMNB1/TUBA1B/TUBA1C/ASPM/TUBB4B/TUBB/SELENOS/KIF11/KIFC1/KIF2C/NUSAP1/PLK1/KIF20A/SKA1/CDK1/KIF23/STMN1/CENPE/AURKB/SPAG5/KIF20B/GTSE1/AURKA/PDLIM1
MF	GO:0008017	microtubule binding	21	0.397932	0.946533	0.59816	0.758651	0.543063	253	tags=81%, list=57%, signal=37%	GAPDH/DLGAP5/BIRC5/KIF11/KIFC1/S100A9/KIF2C/CENPF/NUSAP1/PLK1/KIF20A/SKA1/KIF23/CENPE/SPAG5/KIF20B/GTSE1
BP	GO:0008406	gonad development	10	0.451648	0.941789	0.597162	0.758651	0.543063	172	tags=60%, list=39%, signal=38%	BASP1/HSPA5/NASP/PRDX4/ASPM/HMGB2
BP	GO:0045137	development of primary sexual characteristics	10	0.451648	0.941789	0.597162	0.758651	0.543063	172	tags=60%, list=39%, signal=38%	BASP1/HSPA5/NASP/PRDX4/ASPM/HMGB2
BP	GO:0051303	establishment of chromosome localization	13	0.423611	0.929441	0.60043	0.758651	0.543063	262	tags=100%, list=59%, signal=42%	CDCA5/CCNB1/BIRC5/NUF2/KIFC1/KIF2C/CENPF/CENPE/AURKB/SPAG5/CDCA8/CDT1/NDC80
BP	GO:0051310	metaphase plate congression	13	0.423611	0.929441	0.60043	0.758651	0.543063	262	tags=100%, list=59%, signal=42%	CDCA5/CCNB1/BIRC5/NUF2/KIFC1/KIF2C/CENPF/CENPE/AURKB/SPAG5/CDCA8/CDT1/NDC80
BP	GO:0071219	cellular response to molecule of bacterial origin	14	0.416595	0.925257	0.598081	0.758651	0.543063	86	tags=29%, list=19%, signal=24%	MTDH/FCGR2B/IRF8/HMGB1
BP	GO:0007548	sex differentiation	11	0.434196	0.92346	0.60455	0.762998	0.546175	172	tags=55%, list=39%, signal=34%	BASP1/HSPA5/NASP/PRDX4/ASPM/HMGB2
CC	GO:0099080	supramolecular complex	64	0.370932	0.959788	0.606394	0.764465	0.547225	263	tags=77%, list=59%, signal=37%	HLA-DRB1/ACTB/ACTG1/YBX1/CCT5/VCP/ENO1/HNRNPAB/NCL/LMNA/CCT2/SNRPG/TOP1/LMNB1/TUBA1B/TUBA1C/HJURP/ASPM/TUBB4B/TUBB/SELENOS/CCNB1/BUB1/BIRC5/NUF2/KIF11/KIFC1/KIF2C/CENPF/NUSAP1/PLK1/KIF20A/MAD2L1/SKA1/CDK1/KIF23/STMN1/CENPE/AURKB/SPC25/SPAG5/KIF20B/ZWINT/GTSE1/CENPW/AURKA/CDT1/NDC80/PDLIM1
CC	GO:0030496	midbody	18	0.40281	0.934698	0.608333	0.766049	0.548359	273	tags=100%, list=61%, signal=40%	RAN/HSP90B1/HSPA5/ASPM/BIRC5/CENPF/CEP55/PLK1/KIF20A/CDK1/KIF23/CENPE/AURKB/SPAG5/KIF20B/CDCA8/AURKA/SHCBP1
MF	GO:0043169	cation binding	65	0.368664	0.954564	0.61039	0.767777	0.549596	211	tags=55%, list=47%, signal=34%	FTL/ENO1/BCL11A/GAS6/NDUFV2/RAN/SLC1A5/PTGS2/LMAN2/CRIP1/CYCS/HSP90B1/HSPA5/LIMS1/HMOX1/NME1/DUT/ITGB7/PARP1/TUBA1C/FEN1/HSPE1/CALR/TUBB4B/TUBB/DNASE1L3/PHF19/IDH2/NT5DC2/BIRC5/S100A9/IGHM/TOP2A/OAS1/TK1/PLK1
BP	GO:0009725	response to hormone	26	0.384597	0.941337	0.611168	0.767895	0.54968	172	tags=50%, list=39%, signal=33%	RAN/PTGS2/NCL/HMOX1/HSPA8/AREG/CD38/PARP1/SERPINF1/CALR/HSP90AA1/SELENOS/HMGB2
BP	GO:0045859	regulation of protein kinase activity	28	0.382357	0.941136	0.613522	0.76999	0.55118	47	tags=18%, list=11%, signal=17%	ACTB/PPIA/PKIB/GAS6/TXN
CC	GO:0045171	intercellular bridge	10	0.442742	0.92322	0.615721	0.771887	0.552537	244	tags=90%, list=55%, signal=42%	TUBB4B/TUBB/CEP55/TPX2/KIF20A/SKA1/CENPE/KIF20B/CDCA8
BP	GO:0031349	positive regulation of defense response	19	-0.212439	-0.870457	0.617647	0.773438	0.553647	4	tags=11%, list=1%, signal=11%	NKG7/CCL5
BP	GO:0033044	regulation of chromosome organization	36	0.374763	0.938093	0.619478	0.774865	0.55467	275	tags=86%, list=62%, signal=36%	ACTB/SUB1/CCT5/PKIB/CCT2/SMC4/PARP1/FEN1/CDCA5/CCNB1/BUB1/CDC20/DLGAP5/BIRC5/NUF2/CENPF/TOP2A/PLK1/UBE2C/MAD2L1/CENPE/AURKB/SPC25/CDCA8/ZWINT/NCAPH/CDT1/NDC80/TTK/NCAPG/SMC2
BP	GO:0090307	mitotic spindle assembly	11	0.429915	0.914355	0.620802	0.775657	0.555236	244	tags=82%, list=55%, signal=38%	CDC20/BIRC5/KIF11/KIFC1/PLK1/TPX2/KIF23/AURKB/CDCA8
BP	GO:0006873	intracellular monoatomic ion homeostasis	10	0.439471	0.916398	0.623362	0.777125	0.556287	98	tags=40%, list=22%, signal=32%	FTL/ATP5F1B/HSP90B1/HMOX1
BP	GO:0050801	monoatomic ion homeostasis	10	0.439471	0.916398	0.623362	0.777125	0.556287	98	tags=40%, list=22%, signal=32%	FTL/ATP5F1B/HSP90B1/HMOX1
BP	GO:0002833	positive regulation of response to biotic stimulus	14	0.407386	0.904803	0.624733	0.77797	0.556892	172	tags=57%, list=39%, signal=36%	HLA-DRB1/C1QBP/IRF7/HMGB1/IRF4/HSPD1/HSP90AA1/HMGB2
MF	GO:0016887	ATP hydrolysis activity	30	0.373759	0.922748	0.626896	0.778072	0.556965	158	tags=40%, list=36%, signal=28%	CCT5/VCP/HSP90B1/HSPA5/HSP90AB1/CCT2/HSPA8/SMC4/DDX39A/HSPD1/EIF4A3/HSP90AA1
BP	GO:0071214	cellular response to abiotic stimulus	12	0.423161	0.913258	0.626623	0.778072	0.556965	145	tags=42%, list=33%, signal=29%	PTGS2/CRIP1/HSPA5/PARP1/CALR
BP	GO:0104004	cellular response to environmental stimulus	12	0.423161	0.913258	0.626623	0.778072	0.556965	145	tags=42%, list=33%, signal=29%	PTGS2/CRIP1/HSPA5/PARP1/CALR
BP	GO:0051301	cell division	63	0.366235	0.94681	0.63037	0.780502	0.558704	275	tags=86%, list=62%, signal=38%	YBX1/RAN/TOP1/TUBA1B/SMC4/TUBA1C/ASPM/TUBB/CENPA/PTTG1/CDCA5/CCNB1/BUB1/CDC20/CCNB2/BIRC5/NUF2/UBE2S/KIF11/KIFC1/CKS1B/KIF2C/CENPF/TOP2A/NUSAP1/CKS2/CEP55/PLK1/UBE2C/TPX2/KIF20A/MAD2L1/SKA1/CDK1/KIF23/STMN1/CENPE/AURKB/SPC25/EREG/SPAG5/KIF20B/CDCA8/CDCA2/ZWINT/NCAPH/CENPW/CCNA2/AURKA/CDT1/NDC80/NCAPG/CDCA3/SMC2
BP	GO:0006954	inflammatory response	30	0.372145	0.918762	0.63094	0.780502	0.558704	98	tags=27%, list=22%, signal=22%	HLA-DRB1/LYZ/PLD4/FCGR2B/PTGS2/HMGB1/IL1R2/HMOX1
BP	GO:0043281	regulation of cysteine-type endopeptidase activity involved in apoptotic process	11	0.426127	0.906298	0.631636	0.780502	0.558704	194	tags=82%, list=44%, signal=47%	VCP/GAS6/PTGS2/HMGB1/CYCS/HSPE1/HSPD1/BIRC5/S100A9
BP	GO:0000910	cytokinesis	13	0.412407	0.904858	0.630505	0.780502	0.558704	260	tags=92%, list=58%, signal=40%	CENPA/BIRC5/NUSAP1/CEP55/PLK1/KIF20A/KIF23/STMN1/AURKB/KIF20B/CDCA8/AURKA
BP	GO:0007163	establishment or maintenance of cell polarity	12	0.420323	0.907133	0.633117	0.781471	0.559398	263	tags=100%, list=59%, signal=42%	ACTB/LMNA/HSP90AB1/HSP90AA1/CENPA/KIF2C/PLK1/MAD2L1/SPAG5/KIF20B/NDC80/PDLIM1
MF	GO:0008092	cytoskeletal protein binding	34	0.37297	0.929496	0.635721	0.783296	0.560705	242	tags=71%, list=54%, signal=35%	GAPDH/ACTB/CCT5/MARCKS/P4HB/HSP90AB1/ATF5/HSP90AA1/DLGAP5/BIRC5/KIF11/KIFC1/S100A9/KIF2C/CENPF/NUSAP1/PLK1/KIF20A/SKA1/KIF23/STMN1/CENPE/SPAG5/KIF20B
CC	GO:0072686	mitotic spindle	21	0.389353	0.926127	0.635992	0.783296	0.560705	260	tags=86%, list=58%, signal=37%	ASPM/TUBB4B/TUBB/KIF11/KIFC1/NUSAP1/PLK1/TPX2/MAD2L1/SKA1/CDK1/KIF23/CENPE/AURKB/SPAG5/KIF20B/CKAP2L/AURKA
BP	GO:0007268	chemical synaptic transmission	12	0.418344	0.902862	0.63961	0.786027	0.56266	175	tags=50%, list=39%, signal=31%	NRGN/PTGS2/EZH2/CD38/EIF4A3/CDC20
BP	GO:0098916	anterograde trans-synaptic signaling	12	0.418344	0.902862	0.63961	0.786027	0.56266	175	tags=50%, list=39%, signal=31%	NRGN/PTGS2/EZH2/CD38/EIF4A3/CDC20
MF	GO:0098772	molecular function regulator activity	51	0.363299	0.929659	0.648649	0.792793	0.567502	95	tags=27%, list=21%, signal=24%	CST3/GAPDH/VCP/ENHO/GAS6/PPP1R14B/HMGA1/DDOST/PPP1R14A/PSME2/RANBP1/PEBP1/HMGB1/HSP90AB1
BP	GO:0007080	mitotic metaphase plate congression	11	0.421659	0.896796	0.646804	0.792793	0.567502	262	tags=100%, list=59%, signal=42%	CDCA5/CCNB1/BIRC5/NUF2/KIFC1/KIF2C/CENPE/AURKB/CDCA8/CDT1/NDC80
BP	GO:0009411	response to UV	10	0.42997	0.896586	0.648472	0.792793	0.567502	140	tags=40%, list=31%, signal=28%	PTGS2/CRIP1/PARP1/FEN1
BP	GO:0009416	response to light stimulus	10	0.42997	0.896586	0.648472	0.792793	0.567502	140	tags=40%, list=31%, signal=28%	PTGS2/CRIP1/PARP1/FEN1
BP	GO:0071478	cellular response to radiation	11	0.421009	0.895413	0.647887	0.792793	0.567502	132	tags=36%, list=30%, signal=26%	PTGS2/CRIP1/HSPA5/PARP1
MF	GO:0000166	nucleotide binding	81	0.358385	0.941277	0.653347	0.795934	0.569751	235	tags=59%, list=53%, signal=34%	GAPDH/ACTB/ACTG1/ATP5F1B/CCT5/VCP/UBE2J1/RAN/PEBP1/HSP90B1/HSPA5/HSP90AB1/PAICS/CCT2/HSPA8/TOP1/NME1/DUT/TUBA1B/SMC4/PARP1/TUBA1C/DDX39A/HSPE1/ITM2C/HSPD1/TUBB4B/EIF4A3/HSP90AA1/TUBB/BUB1/IDH2/UBE2S/KIF11/KIFC1/MKI67/KIF2C/TOP2A/OAS1/TK1/PLK1/UBE2C/KIF20A/UHRF1/CDK1/KIF23/CENPE/AURKB
MF	GO:1901265	nucleoside phosphate binding	81	0.358385	0.941277	0.653347	0.795934	0.569751	235	tags=59%, list=53%, signal=34%	GAPDH/ACTB/ACTG1/ATP5F1B/CCT5/VCP/UBE2J1/RAN/PEBP1/HSP90B1/HSPA5/HSP90AB1/PAICS/CCT2/HSPA8/TOP1/NME1/DUT/TUBA1B/SMC4/PARP1/TUBA1C/DDX39A/HSPE1/ITM2C/HSPD1/TUBB4B/EIF4A3/HSP90AA1/TUBB/BUB1/IDH2/UBE2S/KIF11/KIFC1/MKI67/KIF2C/TOP2A/OAS1/TK1/PLK1/UBE2C/KIF20A/UHRF1/CDK1/KIF23/CENPE/AURKB
BP	GO:0051983	regulation of chromosome segregation	30	0.367222	0.90661	0.652174	0.795934	0.569751	275	tags=87%, list=62%, signal=36%	ACTB/SMC4/CCNB1/BUB1/CDC20/DLGAP5/BIRC5/NUF2/MKI67/KIF2C/CENPF/PLK1/UBE2C/MAD2L1/CENPE/AURKB/SPC25/CDCA8/CDCA2/ZWINT/NCAPH/CDT1/NDC80/TTK/NCAPG/SMC2
BP	GO:0051129	negative regulation of cellular component organization	37	0.368575	0.92323	0.655622	0.79784	0.571115	268	tags=81%, list=60%, signal=35%	CST3/SLC25A5/SUB1/BCL11A/HMGB1/HSPA5/LMNA/HSPA8/CD38/PARP1/ITM2C/CCNB1/BUB1/CDC20/BIRC5/NUF2/CENPF/TOP2A/PLK1/TPX2/IGF1/MAD2L1/STMN1/AURKB/SPC25/CDCA8/ZWINT/CDT1/NDC80/TTK
MF	GO:0097367	carbohydrate derivative binding	88	0.355545	0.939622	0.657343	0.799067	0.571993	216	tags=52%, list=49%, signal=34%	CD1C/ACTB/PPIA/ACTG1/ATP5F1B/CCT5/C1QBP/VCP/UBE2J1/RAN/PEBP1/HMGB1/HSP90B1/HSPA5/HSP90AB1/PAICS/CCT2/HSPA8/TOP1/NME1/DUT/TUBA1B/SMC4/TUBA1C/DDX39A/HSPE1/ITM2C/HSPD1/TUBB4B/EIF4A3/HSP90AA1/TUBB/BUB1/UBE2S/HMMR/KIF11/KIFC1/MKI67/KIF2C/IGHM/TOP2A/OAS1/TK1/PLK1/UBE2C/KIF20A
MF	GO:0017076	purine nucleotide binding	79	0.357834	0.93866	0.661339	0.802937	0.574764	216	tags=53%, list=49%, signal=33%	GAPDH/ACTB/ACTG1/ATP5F1B/CCT5/VCP/UBE2J1/RAN/PEBP1/HSP90B1/HSPA5/HSP90AB1/PAICS/CCT2/HSPA8/TOP1/NME1/TUBA1B/SMC4/PARP1/TUBA1C/DDX39A/HSPE1/ITM2C/HSPD1/TUBB4B/EIF4A3/HSP90AA1/TUBB/BUB1/IDH2/UBE2S/KIF11/KIFC1/MKI67/KIF2C/TOP2A/OAS1/TK1/PLK1/UBE2C/KIF20A
CC	GO:0005819	spindle	34	0.367951	0.916987	0.661958	0.802937	0.574764	273	tags=85%, list=61%, signal=36%	SLC25A5/ASPM/TUBB4B/TUBB/CCNB1/CDC20/DLGAP5/HMMR/KIF11/KIFC1/KIF2C/CENPF/NUSAP1/PLK1/TPX2/KIF20A/MAD2L1/SKA1/CDK1/KIF23/CENPE/AURKB/SPAG5/KIF20B/CDCA8/CKAP2L/AURKA/TTK/SHCBP1
BP	GO:1902850	microtubule cytoskeleton organization involved in mitosis	27	0.366612	0.899162	0.668352	0.808944	0.579064	268	tags=85%, list=60%, signal=36%	VCP/RAN/CENPA/CCNB1/CDC20/DLGAP5/BIRC5/NUF2/KIF11/KIFC1/NUSAP1/PLK1/TPX2/MAD2L1/KIF23/STMN1/CENPE/AURKB/SPC25/CDCA8/AURKA/NDC80/TTK
BP	GO:1901652	response to peptide	15	0.391444	0.87914	0.668081	0.808944	0.579064	162	tags=47%, list=36%, signal=31%	FCGR2B/PTGS2/NCL/AREG/PARP1/SERPINF1/SELENOS
BP	GO:0034502	protein localization to chromosome	13	0.401395	0.880697	0.669173	0.809065	0.57915	268	tags=92%, list=60%, signal=38%	CCT5/VCP/CCT2/EZH2/CENPA/CDCA5/PLK1/CDK1/AURKB/CDT1/NDC80/TTK
BP	GO:0000079	regulation of cyclin-dependent protein serine/threonine kinase activity	10	0.418165	0.87197	0.676856	0.817473	0.585169	19	tags=10%, list=4%, signal=10%	ACTB
BP	GO:0007059	chromosome segregation	58	0.355589	0.917347	0.686314	0.818761	0.586092	275	tags=79%, list=62%, signal=35%	ACTB/SLC25A5/RAN/TOP1/SMC4/HJURP/ASPM/TUBB/PTTG1/CDCA5/CCNB1/BUB1/CDC20/DLGAP5/CCNB2/BIRC5/NUF2/MND1/KIF11/KIFC1/MKI67/KIF2C/CENPF/TOP2A/NUSAP1/PLK1/UBE2C/TPX2/MAD2L1/SKA1/KIF23/CENPE/AURKB/SPC25/SPAG5/CDCA8/CDCA2/ZWINT/NCAPH/CENPW/AURKA/CDT1/NDC80/TTK/NCAPG/SMC2
CC	GO:0099081	supramolecular polymer	40	0.359778	0.90624	0.685427	0.818761	0.586092	242	tags=68%, list=54%, signal=34%	HLA-DRB1/ACTG1/CCT5/ENO1/LMNA/CCT2/LMNB1/TUBA1B/TUBA1C/ASPM/TUBB4B/TUBB/SELENOS/KIF11/KIFC1/KIF2C/NUSAP1/PLK1/KIF20A/SKA1/CDK1/KIF23/STMN1/CENPE/AURKB/SPAG5/KIF20B
CC	GO:0099512	supramolecular fiber	40	0.359778	0.90624	0.685427	0.818761	0.586092	242	tags=68%, list=54%, signal=34%	HLA-DRB1/ACTG1/CCT5/ENO1/LMNA/CCT2/LMNB1/TUBA1B/TUBA1C/ASPM/TUBB4B/TUBB/SELENOS/KIF11/KIFC1/KIF2C/NUSAP1/PLK1/KIF20A/SKA1/CDK1/KIF23/STMN1/CENPE/AURKB/SPAG5/KIF20B
BP	GO:0007091	metaphase/anaphase transition of mitotic cell cycle	23	0.36801	0.886472	0.688139	0.818761	0.586092	268	tags=83%, list=60%, signal=35%	ACTB/CCNB1/BUB1/CDC20/DLGAP5/BIRC5/NUF2/CENPF/PLK1/UBE2C/MAD2L1/CENPE/AURKB/SPC25/CDCA8/ZWINT/CDT1/NDC80/TTK
BP	GO:0030071	regulation of mitotic metaphase/anaphase transition	23	0.36801	0.886472	0.688139	0.818761	0.586092	268	tags=83%, list=60%, signal=35%	ACTB/CCNB1/BUB1/CDC20/DLGAP5/BIRC5/NUF2/CENPF/PLK1/UBE2C/MAD2L1/CENPE/AURKB/SPC25/CDCA8/ZWINT/CDT1/NDC80/TTK
BP	GO:0033045	regulation of sister chromatid segregation	23	0.36801	0.886472	0.688139	0.818761	0.586092	268	tags=83%, list=60%, signal=35%	ACTB/CCNB1/BUB1/CDC20/DLGAP5/BIRC5/NUF2/CENPF/PLK1/UBE2C/MAD2L1/CENPE/AURKB/SPC25/CDCA8/ZWINT/CDT1/NDC80/TTK
BP	GO:0044784	metaphase/anaphase transition of cell cycle	23	0.36801	0.886472	0.688139	0.818761	0.586092	268	tags=83%, list=60%, signal=35%	ACTB/CCNB1/BUB1/CDC20/DLGAP5/BIRC5/NUF2/CENPF/PLK1/UBE2C/MAD2L1/CENPE/AURKB/SPC25/CDCA8/ZWINT/CDT1/NDC80/TTK
BP	GO:1902099	regulation of metaphase/anaphase transition of cell cycle	23	0.36801	0.886472	0.688139	0.818761	0.586092	268	tags=83%, list=60%, signal=35%	ACTB/CCNB1/BUB1/CDC20/DLGAP5/BIRC5/NUF2/CENPF/PLK1/UBE2C/MAD2L1/CENPE/AURKB/SPC25/CDCA8/ZWINT/CDT1/NDC80/TTK
BP	GO:0140694	non-membrane-bounded organelle assembly	28	0.359986	0.886071	0.683148	0.818761	0.586092	262	tags=79%, list=59%, signal=34%	ACTG1/C1QBP/ASPM/TUBB/CENPA/CDC20/DLGAP5/CCNB2/BIRC5/KIF11/KIFC1/CENPF/PLK1/TPX2/KIF23/CENPE/AURKB/SPAG5/CDCA8/CENPW/AURKA/NDC80
CC	GO:0000779	condensed chromosome, centromeric region	25	0.363946	0.885514	0.679226	0.818761	0.586092	270	tags=88%, list=61%, signal=37%	ACTB/HJURP/CENPA/CCNB1/BUB1/BIRC5/NUF2/KIF2C/CENPF/PLK1/MAD2L1/SKA1/CENPE/AURKB/SPC25/SPAG5/ZWINT/CENPW/CDT1/NDC80/TTK/NCAPG
CC	GO:0000922	spindle pole	16	0.383829	0.872095	0.68321	0.818761	0.586092	260	tags=88%, list=58%, signal=38%	ASPM/CCNB1/CDC20/DLGAP5/KIF11/CENPF/PLK1/TPX2/MAD2L1/AURKB/SPAG5/KIF20B/CKAP2L/AURKA
BP	GO:0016570	histone modification	10	0.415386	0.866175	0.680131	0.818761	0.586092	235	tags=80%, list=53%, signal=39%	ACTB/LMNA/EZH2/IRF4/PHF19/UHRF1/CDK1/AURKB
BP	GO:0001822	kidney development	10	0.411054	0.857142	0.686681	0.818761	0.586092	201	tags=60%, list=45%, signal=34%	BASP1/SOX4/ODC1/SERPINF1/SEC61A1/CENPF
BP	GO:0072001	renal system development	10	0.411054	0.857142	0.686681	0.818761	0.586092	201	tags=60%, list=45%, signal=34%	BASP1/SOX4/ODC1/SERPINF1/SEC61A1/CENPF
BP	GO:0008608	attachment of spindle microtubules to kinetochore	12	0.400379	0.864089	0.689394	0.819386	0.586538	262	tags=92%, list=59%, signal=39%	CCNB1/BIRC5/NUF2/KIF2C/CENPE/AURKB/SPC25/SPAG5/CDCA8/CDT1/NDC80
MF	GO:0140657	ATP-dependent activity	39	0.356011	0.894902	0.695171	0.825378	0.590828	158	tags=38%, list=36%, signal=27%	ATP5F1B/CCT5/VCP/SEC61B/HSP90B1/HSPA5/HSP90AB1/CCT2/HSPA8/SMC4/DDX39A/HSPE1/HSPD1/EIF4A3/HSP90AA1
BP	GO:0006996	organelle organization	137	0.347993	0.933184	0.698302	0.828218	0.592861	283	tags=75%, list=64%, signal=40%	HLA-DRB1/GAPDH/ACTB/PPIA/ACTG1/SLC25A5/SUB1/CCT5/PKIB/C1QBP/VCP/CHCHD2/HMGA1/TMED9/RAN/RANBP1/MARCKS/HMGB1/HSP90B1/LMNA/HSP90AB1/NASP/CCT2/TOP1/ATF5/LMNB1/TUBA1B/EZH2/SMC4/PARP1/TUBA1C/FEN1/HMGB3/CALR/HJURP/HSPD1/ASPM/TUBB4B/HSP90AA1/TUBB/CENPA/PTTG1/CDCA5/CCNB1/BUB1/HMGB2/CDC20/DLGAP5/ACRBP/CCNB2/BIRC5/NUF2/UBE2S/MND1/KIF11/KIFC1/S100A9/SEC61A1/MKI67/KIF2C/CENPF/TOP2A/NUSAP1/CKS2/PLK1/IFIT2/UBE2…
MF	GO:0042393	histone binding	13	0.391827	0.859703	0.699248	0.828465	0.593038	225	tags=69%, list=51%, signal=35%	PTMA/NASP/SSRP1/HJURP/PHF19/CKS1B/ANP32E/CKS2/UHRF1
CC	GO:0043228	non-membrane-bounded organelle	172	0.346879	0.934377	0.704296	0.831005	0.594856	263	tags=66%, list=59%, signal=44%	HLA-DRB1/GAPDH/MTDH/ACTB/ACTG1/SLC25A5/SUB1/YBX1/ATP5F1B/BASP1/CCT5/C1QBP/VCP/ENO1/BCL11A/HMGA1/RAN/HNRNPAB/CD1E/IRF8/SPIB/IRF7/RANBP1/MARCKS/P4HB/NCL/HMGB1/RRBP1/EBNA1BP2/LMNA/HSP90AB1/ILF2/HMOX1/NASP/SOX4/MRPL12/CCT2/SNRPG/HSPA8/TOP1/JPT1/ATF5/LMNB1/TUBA1B/EZH2/SMC4/SSRP1/PARP1/HMGN2/TUBA1C/IRF4/FEN1/HMGB3/TCF4/HJURP/ASPM/TUBB4B/EIF4A3/TUBB/CENPA/SELENOS/LRRC59/CDCA5/CCNB1/BUB1/HMGB2/CDC20/DLGA…
CC	GO:0043232	intracellular non-membrane-bounded organelle	172	0.346879	0.934377	0.704296	0.831005	0.594856	263	tags=66%, list=59%, signal=44%	HLA-DRB1/GAPDH/MTDH/ACTB/ACTG1/SLC25A5/SUB1/YBX1/ATP5F1B/BASP1/CCT5/C1QBP/VCP/ENO1/BCL11A/HMGA1/RAN/HNRNPAB/CD1E/IRF8/SPIB/IRF7/RANBP1/MARCKS/P4HB/NCL/HMGB1/RRBP1/EBNA1BP2/LMNA/HSP90AB1/ILF2/HMOX1/NASP/SOX4/MRPL12/CCT2/SNRPG/HSPA8/TOP1/JPT1/ATF5/LMNB1/TUBA1B/EZH2/SMC4/SSRP1/PARP1/HMGN2/TUBA1C/IRF4/FEN1/HMGB3/TCF4/HJURP/ASPM/TUBB4B/EIF4A3/TUBB/CENPA/SELENOS/LRRC59/CDCA5/CCNB1/BUB1/HMGB2/CDC20/DLGA…
MF	GO:0030554	adenyl nucleotide binding	70	0.3503	0.911529	0.707293	0.831005	0.594856	216	tags=53%, list=49%, signal=32%	GAPDH/ACTB/ACTG1/ATP5F1B/CCT5/VCP/UBE2J1/PEBP1/HSP90B1/HSPA5/HSP90AB1/PAICS/CCT2/HSPA8/TOP1/NME1/SMC4/PARP1/DDX39A/HSPE1/ITM2C/HSPD1/EIF4A3/HSP90AA1/BUB1/IDH2/UBE2S/KIF11/KIFC1/MKI67/KIF2C/TOP2A/OAS1/TK1/PLK1/UBE2C/KIF20A
BP	GO:0002831	regulation of response to biotic stimulus	21	0.368243	0.875915	0.703476	0.831005	0.594856	172	tags=52%, list=39%, signal=34%	HLA-DRB1/C1QBP/FCGR2B/IRF7/HMGB1/PARP1/IRF4/HSPD1/VSIG4/HSP90AA1/HMGB2
CC	GO:0000776	kinetochore	23	0.363089	0.874619	0.704499	0.831005	0.594856	268	tags=87%, list=60%, signal=36%	ACTB/HJURP/CCNB1/BUB1/BIRC5/NUF2/KIF2C/CENPF/PLK1/MAD2L1/SKA1/CENPE/AURKB/SPC25/SPAG5/ZWINT/CENPW/CDT1/NDC80/TTK
BP	GO:0007005	mitochondrion organization	17	0.373861	0.858215	0.706067	0.831005	0.594856	158	tags=41%, list=36%, signal=28%	SLC25A5/CHCHD2/MARCKS/LMNA/PARP1/HSPD1/HSP90AA1
CC	GO:0043235	receptor complex	14	0.383488	0.851725	0.706823	0.831005	0.594856	2	tags=7%, list=0%, signal=7%	CD74
BP	GO:0032989	cellular component morphogenesis	15	0.378764	0.850663	0.707317	0.831005	0.594856	39	tags=13%, list=9%, signal=13%	ACTG1/BCL11A
MF	GO:0004674	protein serine/threonine kinase activity	11	-0.246544	-0.848711	0.708861	0.831947	0.59553	339	tags=91%, list=76%, signal=22%	BUB1/PLK1/CDK1/AURKB/AURKA/CCL3/TTK/MELK/CHEK1/PIM2
BP	GO:0007051	spindle organization	29	0.354212	0.874213	0.711694	0.833561	0.596685	268	tags=83%, list=60%, signal=35%	VCP/RAN/ASPM/TUBB/CCNB1/CDC20/DLGAP5/CCNB2/BIRC5/NUF2/KIF11/KIFC1/PLK1/TPX2/KIF23/STMN1/CENPE/AURKB/SPC25/SPAG5/CDCA8/AURKA/NDC80/TTK
BP	GO:0051345	positive regulation of hydrolase activity	16	0.374834	0.851656	0.711721	0.833561	0.596685	150	tags=56%, list=34%, signal=39%	VCP/PSME2/HMGB1/CYCS/HSP90AB1/LIMS1/EZH2/HSPE1/HSPD1
BP	GO:0071396	cellular response to lipid	20	0.364304	0.861036	0.712526	0.833633	0.596737	172	tags=50%, list=39%, signal=32%	MTDH/RAN/IRF8/HMGB1/HSPA8/PARP1/SERPINF1/CALR/SELENOS/HMGB2
CC	GO:0005856	cytoskeleton	81	0.346775	0.910783	0.72028	0.838623	0.600309	248	tags=64%, list=56%, signal=35%	HLA-DRB1/GAPDH/ACTB/ACTG1/SLC25A5/BASP1/CCT5/RAN/RANBP1/MARCKS/P4HB/LMNA/CCT2/ATF5/LMNB1/TUBA1B/TUBA1C/ASPM/TUBB4B/TUBB/SELENOS/CCNB1/CDC20/DLGAP5/CCNB2/BIRC5/HMMR/KIF11/KIFC1/S100A9/KIF2C/CENPF/TOP2A/NUSAP1/CEP55/PLK1/TPX2/KIF20A/MAD2L1/SKA1/CDK1/S100A12/KIF23/STMN1/CENPE/AURKB/CDC45/SPAG5/KIF20B/CDCA8/CKAP2L/PCLAF
MF	GO:0035639	purine ribonucleoside triphosphate binding	73	0.348812	0.909707	0.719281	0.838623	0.600309	216	tags=53%, list=49%, signal=33%	ACTB/ACTG1/ATP5F1B/CCT5/VCP/UBE2J1/RAN/PEBP1/HSP90B1/HSPA5/HSP90AB1/PAICS/CCT2/HSPA8/TOP1/NME1/TUBA1B/SMC4/TUBA1C/DDX39A/HSPE1/ITM2C/HSPD1/TUBB4B/EIF4A3/HSP90AA1/TUBB/BUB1/UBE2S/KIF11/KIFC1/MKI67/KIF2C/TOP2A/OAS1/TK1/PLK1/UBE2C/KIF20A
BP	GO:0006259	DNA metabolic process	73	0.348752	0.909549	0.719281	0.838623	0.600309	172	tags=38%, list=39%, signal=28%	ACTB/SUB1/PLD4/CCT5/PKIB/VCP/HMGA1/RAN/HNRNPAB/HMGB1/HSP90AB1/NASP/CCT2/TOP1/NME1/DUT/EZH2/SSRP1/PARP1/FEN1/HMGB3/KPNA2/HSPD1/HSP90AA1/PTTG1/CDCA5/DNASE1L3/HMGB2
BP	GO:0007052	mitotic spindle organization	24	0.357437	0.86661	0.720528	0.838623	0.600309	268	tags=83%, list=60%, signal=35%	VCP/RAN/CCNB1/CDC20/DLGAP5/BIRC5/NUF2/KIF11/KIFC1/PLK1/TPX2/KIF23/STMN1/CENPE/AURKB/SPC25/CDCA8/AURKA/NDC80/TTK
BP	GO:0051493	regulation of cytoskeleton organization	11	0.395291	0.840715	0.720477	0.838623	0.600309	21	tags=9%, list=5%, signal=9%	ACTG1
BP	GO:0098813	nuclear chromosome segregation	49	0.346055	0.883267	0.725726	0.843797	0.604013	275	tags=78%, list=62%, signal=33%	ACTB/RAN/SMC4/ASPM/PTTG1/CDCA5/CCNB1/BUB1/CDC20/DLGAP5/CCNB2/BIRC5/NUF2/MND1/KIF11/KIFC1/KIF2C/CENPF/TOP2A/NUSAP1/PLK1/UBE2C/TPX2/MAD2L1/KIF23/CENPE/AURKB/SPC25/SPAG5/CDCA8/ZWINT/NCAPH/AURKA/CDT1/NDC80/TTK/NCAPG/SMC2
BP	GO:0000819	sister chromatid segregation	42	0.347546	0.879755	0.729459	0.846207	0.605738	275	tags=79%, list=62%, signal=33%	ACTB/RAN/SMC4/CDCA5/CCNB1/BUB1/CDC20/DLGAP5/BIRC5/NUF2/KIF11/KIFC1/KIF2C/CENPF/TOP2A/NUSAP1/PLK1/UBE2C/TPX2/MAD2L1/KIF23/CENPE/AURKB/SPC25/SPAG5/CDCA8/ZWINT/NCAPH/CDT1/NDC80/TTK/NCAPG/SMC2
BP	GO:0032101	regulation of response to external stimulus	36	0.347074	0.868783	0.728916	0.846207	0.605738	172	tags=50%, list=39%, signal=33%	CD74/HLA-DRB1/C1QBP/FCGR2B/GAS6/PTGS2/IRF7/HMGB1/PARP1/SERPINF1/IRF4/CALR/HSPD1/VSIG4/HSP90AA1/SELENOS/DNASE1L3/HMGB2
BP	GO:2001251	negative regulation of chromosome organization	22	0.356356	0.854082	0.730061	0.846207	0.605738	268	tags=82%, list=60%, signal=34%	SUB1/PARP1/CCNB1/BUB1/CDC20/BIRC5/NUF2/CENPF/TOP2A/PLK1/MAD2L1/AURKB/SPC25/CDCA8/ZWINT/CDT1/NDC80/TTK
MF	GO:0043167	ion binding	133	0.340008	0.910681	0.736264	0.848	0.607021	206	tags=48%, list=46%, signal=37%	FTL/ACTB/PPIA/ACTG1/ATP5F1B/CCT5/PTMA/VCP/ENO1/BCL11A/GAS6/NDUFV2/UBE2J1/NRGN/RAN/SLC1A5/PTGS2/FABP5/LMAN2/PEBP1/CRIP1/CYCS/HSP90B1/HSPA5/HSP90AB1/LIMS1/HMOX1/PAICS/CCT2/HSPA8/TOP1/NME1/DUT/TUBA1B/ITGB7/SMC4/PARP1/TUBA1C/FEN1/DDX39A/HSPE1/CALR/ITM2C/HSPD1/TUBB4B/EIF4A3/HSP90AA1/TUBB/DNASE1L3/BUB1/PHF19/IDH2/NT5DC2/BIRC5/UBE2S/KIF11/KIFC1/S100A9/MKI67/KIF2C/IGHM/TOP2A/OAS1/TK1
MF	GO:0032553	ribonucleotide binding	74	0.345321	0.900219	0.733267	0.848	0.607021	216	tags=53%, list=49%, signal=33%	ACTB/ACTG1/ATP5F1B/CCT5/VCP/UBE2J1/RAN/PEBP1/HSP90B1/HSPA5/HSP90AB1/PAICS/CCT2/HSPA8/TOP1/NME1/TUBA1B/SMC4/TUBA1C/DDX39A/HSPE1/ITM2C/HSPD1/TUBB4B/EIF4A3/HSP90AA1/TUBB/BUB1/UBE2S/KIF11/KIFC1/MKI67/KIF2C/TOP2A/OAS1/TK1/PLK1/UBE2C/KIF20A
MF	GO:0032555	purine ribonucleotide binding	74	0.345321	0.900219	0.733267	0.848	0.607021	216	tags=53%, list=49%, signal=33%	ACTB/ACTG1/ATP5F1B/CCT5/VCP/UBE2J1/RAN/PEBP1/HSP90B1/HSPA5/HSP90AB1/PAICS/CCT2/HSPA8/TOP1/NME1/TUBA1B/SMC4/TUBA1C/DDX39A/HSPE1/ITM2C/HSPD1/TUBB4B/EIF4A3/HSP90AA1/TUBB/BUB1/UBE2S/KIF11/KIFC1/MKI67/KIF2C/TOP2A/OAS1/TK1/PLK1/UBE2C/KIF20A
MF	GO:0005524	ATP binding	64	0.343838	0.889681	0.739261	0.848	0.607021	235	tags=59%, list=53%, signal=33%	ACTB/ACTG1/ATP5F1B/CCT5/VCP/UBE2J1/PEBP1/HSP90B1/HSPA5/HSP90AB1/PAICS/CCT2/HSPA8/TOP1/NME1/SMC4/DDX39A/HSPE1/ITM2C/HSPD1/EIF4A3/HSP90AA1/BUB1/UBE2S/KIF11/KIFC1/MKI67/KIF2C/TOP2A/OAS1/TK1/PLK1/UBE2C/KIF20A/CDK1/KIF23/CENPE/AURKB
BP	GO:0051783	regulation of nuclear division	30	0.349885	0.863806	0.734075	0.848	0.607021	268	tags=83%, list=60%, signal=36%	CALR/CCNB1/BUB1/CDC20/DLGAP5/BIRC5/NUF2/MKI67/CENPF/NUSAP1/PLK1/IGF1/MAD2L1/AURKB/SPC25/EREG/KIF20B/CDCA8/CDCA2/ZWINT/RAD51AP1/AURKA/CDT1/NDC80/TTK
BP	GO:0090068	positive regulation of cell cycle process	32	0.34709	0.86201	0.741414	0.848	0.607021	275	tags=81%, list=62%, signal=33%	RANBP1/EZH2/SMC4/FEN1/CDCA5/CCNB1/DLGAP5/BIRC5/NUSAP1/UBE2C/IGF1/MAD2L1/CDK1/KIF23/AURKB/EREG/SPAG5/KIF20B/CDCA8/NCAPH/RAD51AP1/AURKA/CDT1/NDC80/NCAPG/SMC2
CC	GO:0000775	chromosome, centromeric region	33	0.343537	0.85489	0.744444	0.848	0.607021	270	tags=82%, list=61%, signal=35%	ACTB/EZH2/SMC4/HJURP/CENPA/CDCA5/CCNB1/BUB1/BIRC5/NUF2/KIF2C/CENPF/TOP2A/PLK1/MAD2L1/SKA1/CENPE/AURKB/SPC25/SPAG5/CDCA8/ZWINT/CENPW/CDT1/NDC80/TTK/NCAPG
BP	GO:0061024	membrane organization	24	0.352562	0.854791	0.737805	0.848	0.607021	114	tags=33%, list=26%, signal=26%	SLC25A5/FCGR2B/GAS6/TMED9/LMNA/CLPTM1L/HSPA8/LMNB1
MF	GO:0003682	chromatin binding	31	0.343595	0.852794	0.743693	0.848	0.607021	208	tags=55%, list=47%, signal=31%	ACTB/YBX1/HMGA1/RAN/TOP1/ATF5/EZH2/SMC4/SSRP1/PARP1/HMGN2/CENPA/CDCA5/PHF19/CENPF/TOP2A/CKS2
BP	GO:0051304	chromosome separation	23	0.353761	0.852149	0.744376	0.848	0.607021	275	tags=87%, list=62%, signal=35%	SMC4/CCNB1/BUB1/CDC20/DLGAP5/BIRC5/NUF2/CENPF/PLK1/MAD2L1/AURKB/SPC25/CDCA8/ZWINT/NCAPH/CDT1/NDC80/TTK/NCAPG/SMC2
BP	GO:1905818	regulation of chromosome separation	23	0.353761	0.852149	0.744376	0.848	0.607021	275	tags=87%, list=62%, signal=35%	SMC4/CCNB1/BUB1/CDC20/DLGAP5/BIRC5/NUF2/CENPF/PLK1/MAD2L1/AURKB/SPC25/CDCA8/ZWINT/NCAPH/CDT1/NDC80/TTK/NCAPG/SMC2
BP	GO:0045787	positive regulation of cell cycle	34	0.341433	0.850901	0.739657	0.848	0.607021	275	tags=79%, list=62%, signal=33%	RANBP1/EZH2/SMC4/FEN1/CALR/CDCA5/CCNB1/DLGAP5/BIRC5/NUSAP1/UBE2C/IGF1/MAD2L1/CDK1/KIF23/AURKB/EREG/SPAG5/KIF20B/CDCA8/NCAPH/RAD51AP1/AURKA/CDT1/NDC80/NCAPG/SMC2
BP	GO:0007167	enzyme-linked receptor protein signaling pathway	19	0.355227	0.83191	0.735537	0.848	0.607021	132	tags=42%, list=30%, signal=31%	SUB1/GAS6/NCL/HSPA5/HSP90AB1/AREG/GNG7/PARP1
CC	GO:0043025	neuronal cell body	12	0.385293	0.831532	0.742424	0.848	0.607021	158	tags=50%, list=36%, signal=33%	NRGN/HSP90AB1/TOP1/SERPINF1/EIF4A3/HSP90AA1
MF	GO:0046914	transition metal ion binding	16	0.363223	0.825276	0.744456	0.848	0.607021	145	tags=38%, list=33%, signal=26%	FTL/CRIP1/LIMS1/PARP1/FEN1/CALR
BP	GO:0051302	regulation of cell division	13	0.375848	0.824644	0.741139	0.848	0.607021	260	tags=85%, list=58%, signal=36%	YBX1/ASPM/BIRC5/PLK1/KIF20A/KIF23/AURKB/EREG/KIF20B/CDCA8/AURKA
BP	GO:0051383	kinetochore organization	10	0.390805	0.814917	0.737991	0.848	0.607021	275	tags=100%, list=62%, signal=39%	SMC4/CENPA/DLGAP5/NUF2/CENPF/CENPE/CENPW/CDT1/NDC80/SMC2
BP	GO:0070925	organelle assembly	31	0.341996	0.848825	0.74773	0.850865	0.609072	262	tags=74%, list=59%, signal=33%	ACTG1/C1QBP/ASPM/TUBB/CENPA/CDC20/DLGAP5/ACRBP/CCNB2/BIRC5/KIF11/KIFC1/CENPF/PLK1/TPX2/KIF23/CENPE/AURKB/SPAG5/CDCA8/CENPW/AURKA/NDC80
MF	GO:0032559	adenyl ribonucleotide binding	65	0.3399	0.880088	0.75025	0.852867	0.610506	235	tags=58%, list=53%, signal=32%	ACTB/ACTG1/ATP5F1B/CCT5/VCP/UBE2J1/PEBP1/HSP90B1/HSPA5/HSP90AB1/PAICS/CCT2/HSPA8/TOP1/NME1/SMC4/DDX39A/HSPE1/ITM2C/HSPD1/EIF4A3/HSP90AA1/BUB1/UBE2S/KIF11/KIFC1/MKI67/KIF2C/TOP2A/OAS1/TK1/PLK1/UBE2C/KIF20A/CDK1/KIF23/CENPE/AURKB
BP	GO:0032103	positive regulation of response to external stimulus	23	0.351187	0.845947	0.751534	0.853462	0.610931	86	tags=26%, list=19%, signal=22%	CD74/C1QBP/GAS6/PTGS2/IRF7/HMGB1
BP	GO:0000082	G1/S transition of mitotic cell cycle	14	0.368211	0.817795	0.75693	0.858721	0.614696	69	tags=14%, list=16%, signal=12%	ACTB/PSME2
BP	GO:0000070	mitotic sister chromatid segregation	38	0.338931	0.850903	0.762814	0.86365	0.618224	275	tags=79%, list=62%, signal=33%	RAN/SMC4/CDCA5/CCNB1/BUB1/CDC20/DLGAP5/BIRC5/NUF2/KIF11/KIFC1/KIF2C/CENPF/NUSAP1/PLK1/TPX2/MAD2L1/KIF23/CENPE/AURKB/SPC25/SPAG5/CDCA8/ZWINT/NCAPH/CDT1/NDC80/TTK/NCAPG/SMC2
BP	GO:0007267	cell-cell signaling	30	0.337832	0.83405	0.762386	0.86365	0.618224	125	tags=33%, list=28%, signal=26%	HLA-DRB1/VCP/NRGN/PTGS2/FABP5/HSP90AB1/SOX4/AREG/EZH2/CD38
BP	GO:0010564	regulation of cell cycle process	62	0.339448	0.87596	0.764236	0.864184	0.618606	275	tags=76%, list=62%, signal=34%	ACTB/PSME2/RANBP1/ATF5/EZH2/SMC4/FEN1/CALR/CDCA5/CCNB1/BUB1/CDC20/DLGAP5/BIRC5/NUF2/KIF11/MKI67/KIF2C/CENPF/NUSAP1/PLK1/UBE2C/TPX2/KIF20A/IGF1/MAD2L1/CDK1/KIF23/CENPE/AURKB/SPC25/EREG/CDC45/SPAG5/KIF20B/CDCA8/CDCA2/ZWINT/GTSE1/NCAPH/RAD51AP1/AURKA/CDT1/NDC80/TTK/NCAPG/SMC2
BP	GO:0006302	double-strand break repair	21	0.346246	0.823591	0.764826	0.864184	0.618606	172	tags=33%, list=39%, signal=21%	ACTB/VCP/HMGB1/PARP1/FEN1/CDCA5/HMGB2
BP	GO:0002274	myeloid leukocyte activation	17	0.35213	0.808331	0.76569	0.86429	0.618682	168	tags=47%, list=38%, signal=30%	CD74/FCGR2B/HMGB1/HMOX1/IRF4/HSPD1/VSIG4/DNASE1L3
BP	GO:0000280	nuclear division	60	0.337283	0.870486	0.767233	0.864292	0.618684	275	tags=78%, list=62%, signal=35%	RAN/RANBP1/SMC4/CALR/ASPM/PTTG1/CDCA5/CCNB1/BUB1/CDC20/DLGAP5/CCNB2/BIRC5/NUF2/UBE2S/MND1/KIF11/KIFC1/MKI67/KIF2C/CENPF/TOP2A/NUSAP1/CKS2/PLK1/UBE2C/TPX2/IGF1/MAD2L1/KIF23/CENPE/AURKB/SPC25/EREG/SPAG5/KIF20B/CDCA8/CDCA2/ZWINT/NCAPH/RAD51AP1/AURKA/CDT1/NDC80/TTK/NCAPG/SMC2
BP	GO:0048285	organelle fission	60	0.337283	0.870486	0.767233	0.864292	0.618684	275	tags=78%, list=62%, signal=35%	RAN/RANBP1/SMC4/CALR/ASPM/PTTG1/CDCA5/CCNB1/BUB1/CDC20/DLGAP5/CCNB2/BIRC5/NUF2/UBE2S/MND1/KIF11/KIFC1/MKI67/KIF2C/CENPF/TOP2A/NUSAP1/CKS2/PLK1/UBE2C/TPX2/IGF1/MAD2L1/KIF23/CENPE/AURKB/SPC25/EREG/SPAG5/KIF20B/CDCA8/CDCA2/ZWINT/NCAPH/RAD51AP1/AURKA/CDT1/NDC80/TTK/NCAPG/SMC2
BP	GO:0033993	response to lipid	33	0.336152	0.836515	0.773737	0.86676	0.62045	145	tags=39%, list=33%, signal=29%	MTDH/RAN/IRF8/PTGS2/HMGB1/NASP/HSPA8/AREG/EZH2/CD38/PARP1/SERPINF1/CALR
BP	GO:0010639	negative regulation of organelle organization	30	0.334007	0.824608	0.772497	0.86676	0.62045	268	tags=77%, list=60%, signal=33%	SLC25A5/SUB1/LMNA/PARP1/CCNB1/BUB1/CDC20/BIRC5/NUF2/CENPF/TOP2A/PLK1/TPX2/IGF1/MAD2L1/STMN1/AURKB/SPC25/CDCA8/ZWINT/CDT1/NDC80/TTK
BP	GO:0032496	response to lipopolysaccharide	16	0.354942	0.80646	0.771911	0.86676	0.62045	86	tags=25%, list=19%, signal=21%	MTDH/IRF8/PTGS2/HMGB1
BP	GO:0032392	DNA geometric change	16	0.352852	0.801713	0.772967	0.86676	0.62045	86	tags=19%, list=19%, signal=16%	SUB1/HMGA1/HMGB1
BP	GO:0045860	positive regulation of protein kinase activity	18	0.344679	0.799808	0.773958	0.86676	0.62045	122	tags=33%, list=27%, signal=25%	PPIA/GAS6/TXN/HSP90AB1/AREG/EZH2
BP	GO:0071103	DNA conformation change	17	0.347818	0.798433	0.774059	0.86676	0.62045	108	tags=24%, list=24%, signal=19%	SUB1/HMGA1/HMGB1/TOP1
MF	GO:0046983	protein dimerization activity	35	0.331593	0.829456	0.77666	0.867941	0.621295	160	tags=40%, list=36%, signal=28%	ENO1/TXN/RAN/PTGS2/P4HB/HSP90AB1/HMOX1/ODC1/SRM/PARP1/HM13/TCF4/HSP90AA1/CENPA
BP	GO:0051984	positive regulation of chromosome segregation	10	0.370167	0.771883	0.776201	0.867941	0.621295	275	tags=90%, list=62%, signal=35%	SMC4/CCNB1/BIRC5/AURKB/CDCA8/NCAPH/CDT1/NCAPG/SMC2
CC	GO:0000793	condensed chromosome	35	0.331176	0.828414	0.778672	0.869323	0.622285	275	tags=83%, list=62%, signal=34%	ACTB/HMGB1/SMC4/HJURP/CENPA/CCNB1/BUB1/HMGB2/BIRC5/NUF2/MKI67/KIF2C/CENPF/TOP2A/PLK1/MAD2L1/SKA1/CENPE/AURKB/SPC25/SPAG5/ZWINT/NCAPH/CENPW/CDT1/NDC80/TTK/NCAPG/SMC2
BP	GO:0007165	signal transduction	168	0.334675	0.900601	0.781219	0.870925	0.623432	100	tags=23%, list=22%, signal=29%	CD74/HLA-DQB1/HLA-DRB1/HLA-DPB1/FCER1A/GAPDH/MTDH/PPIA/SLC25A5/SUB1/C1QBP/VCP/ENHO/FCGR2B/ENO1/GAS6/TXN/BANK1/MYDGF/MS4A7/NRGN/PTGS2/FABP5/IRF7/RANBP1/PEBP1/CRIP1/P4HB/NCL/IFITM3/HMGB1/IL1R2/CYCS/HSPA5/LMNA/HSP90AB1/LIMS1/HMOX1/SOX4
BP	GO:0007623	circadian rhythm	10	0.368071	0.767512	0.781659	0.870925	0.623432	132	tags=40%, list=30%, signal=29%	TOP1/ATF5/EZH2/PARP1
BP	GO:1904029	regulation of cyclin-dependent protein kinase activity	12	0.362989	0.783395	0.782468	0.870961	0.623457	211	tags=50%, list=47%, signal=27%	ACTB/HSP90AB1/CCNB1/CCNB2/CDKN3/PLK1
BP	GO:0051130	positive regulation of cellular component organization	36	0.330614	0.827581	0.784137	0.87122	0.623643	281	tags=83%, list=63%, signal=33%	SLC25A5/CCT5/PKIB/VCP/TMED9/HSPA5/LIMS1/CCT2/EZH2/SMC4/SERPINF1/FEN1/HSP90AA1/CDC20/DLGAP5/S100A9/NUSAP1/IGF1/AURKB/EREG/SPAG5/NCAPH/RAD51AP1/AURKA/CDT1/NCAPG/BIK/SMC2/ISG15/LMAN1
BP	GO:0022412	cellular process involved in reproduction in multicellular organism	21	0.336645	0.800754	0.784254	0.87122	0.623643	268	tags=81%, list=60%, signal=34%	UBE2J1/RAN/PRDX4/ASPM/HMGB2/ACRBP/CCNB2/TOP2A/PLK1/IGF1/CD9/EREG/RETN/NCAPH/AURKA/NDC80/TTK
BP	GO:0006974	cellular response to DNA damage stimulus	44	0.332603	0.845633	0.788577	0.873854	0.625528	100	tags=18%, list=22%, signal=16%	CD74/ACTB/VCP/IRF7/CRIP1/HMGB1/HMOX1/SOX4
BP	GO:0051607	defense response to virus	12	0.358872	0.77451	0.788961	0.873854	0.625528	85	tags=25%, list=19%, signal=21%	C1QBP/IRF7/IFITM3
BP	GO:0140546	defense response to symbiont	12	0.358872	0.77451	0.788961	0.873854	0.625528	85	tags=25%, list=19%, signal=21%	C1QBP/IRF7/IFITM3
BP	GO:0140013	meiotic nuclear division	23	0.339621	0.818089	0.790389	0.874572	0.626042	275	tags=83%, list=62%, signal=33%	SMC4/CALR/ASPM/PTTG1/BUB1/CDC20/CCNB2/NUF2/MND1/TOP2A/CKS2/PLK1/EREG/NCAPH/RAD51AP1/AURKA/NDC80/TTK/SMC2
MF	GO:0036094	small molecule binding	95	0.32934	0.871842	0.795205	0.875207	0.626497	159	tags=36%, list=36%, signal=29%	GAPDH/ACTB/PPIA/ACTG1/CLEC10A/ATP5F1B/CCT5/VCP/UBE2J1/RAN/FABP5/LMAN2/PEBP1/HSP90B1/HSPA5/HSP90AB1/PAICS/CCT2/HSPA8/TOP1/NME1/DUT/TUBA1B/SMC4/PARP1/TUBA1C/DDX39A/HSPE1/ITM2C/HSPD1/TUBB4B/EIF4A3/HSP90AA1/TUBB
CC	GO:0015630	microtubule cytoskeleton	66	0.330496	0.855349	0.796204	0.875207	0.626497	262	tags=70%, list=59%, signal=34%	GAPDH/SLC25A5/CCT5/RAN/RANBP1/MARCKS/CCT2/ATF5/TUBA1B/TUBA1C/ASPM/TUBB4B/TUBB/SELENOS/CCNB1/CDC20/DLGAP5/CCNB2/BIRC5/HMMR/KIF11/KIFC1/KIF2C/CENPF/TOP2A/NUSAP1/CEP55/PLK1/TPX2/KIF20A/MAD2L1/SKA1/CDK1/KIF23/STMN1/CENPE/AURKB/CDC45/SPAG5/KIF20B/CDCA8/CKAP2L/PCLAF/GTSE1/AURKA/NDC80
BP	GO:0033043	regulation of organelle organization	66	0.330475	0.855296	0.797203	0.875207	0.626497	281	tags=79%, list=63%, signal=34%	ACTB/ACTG1/SLC25A5/SUB1/CCT5/PKIB/TMED9/LMNA/CCT2/SMC4/PARP1/FEN1/CALR/CDCA5/CCNB1/BUB1/CDC20/DLGAP5/BIRC5/NUF2/S100A9/MKI67/CENPF/TOP2A/NUSAP1/PLK1/UBE2C/TPX2/IGF1/MAD2L1/SKA1/STMN1/CENPE/AURKB/SPC25/EREG/SPAG5/KIF20B/CDCA8/CDCA2/ZWINT/NCAPH/RAD51AP1/AURKA/CDT1/NDC80/TTK/NCAPG/BIK/SMC2/S100A8/LMAN1
BP	GO:0000003	reproduction	56	0.32971	0.848811	0.797203	0.875207	0.626497	239	tags=62%, list=54%, signal=33%	BASP1/CCT5/C1QBP/UBE2J1/RAN/PTGS2/CRIP1/HSPA5/NASP/CCT2/PRDX4/AREG/EAF2/CD38/SMC4/PARP1/SERPINF1/CALR/ASPM/PTTG1/BUB1/HMGB2/CDC20/ACRBP/CCNB2/NUF2/MND1/TOP2A/CKS2/PLK1/IGF1/CDK1/CD9/EREG/RETN
BP	GO:0022414	reproductive process	56	0.32971	0.848811	0.797203	0.875207	0.626497	239	tags=62%, list=54%, signal=33%	BASP1/CCT5/C1QBP/UBE2J1/RAN/PTGS2/CRIP1/HSPA5/NASP/CCT2/PRDX4/AREG/EAF2/CD38/SMC4/PARP1/SERPINF1/CALR/ASPM/PTTG1/BUB1/HMGB2/CDC20/ACRBP/CCNB2/NUF2/MND1/TOP2A/CKS2/PLK1/IGF1/CDK1/CD9/EREG/RETN
BP	GO:0140014	mitotic nuclear division	50	0.327579	0.837789	0.796	0.875207	0.626497	275	tags=78%, list=62%, signal=34%	RAN/RANBP1/SMC4/CDCA5/CCNB1/BUB1/CDC20/DLGAP5/BIRC5/NUF2/UBE2S/KIF11/KIFC1/MKI67/KIF2C/CENPF/NUSAP1/PLK1/UBE2C/TPX2/IGF1/MAD2L1/KIF23/CENPE/AURKB/SPC25/EREG/SPAG5/KIF20B/CDCA8/CDCA2/ZWINT/NCAPH/AURKA/CDT1/NDC80/TTK/NCAPG/SMC2
MF	GO:0042803	protein homodimerization activity	25	0.331689	0.80703	0.793279	0.875207	0.626497	133	tags=36%, list=30%, signal=27%	ENO1/TXN/PTGS2/HSP90AB1/HMOX1/ODC1/SRM/PARP1/HM13
BP	GO:0019953	sexual reproduction	30	0.326358	0.805724	0.79272	0.875207	0.626497	268	tags=73%, list=60%, signal=31%	CCT5/UBE2J1/RAN/PTGS2/CCT2/PRDX4/CALR/ASPM/PTTG1/HMGB2/ACRBP/CCNB2/TOP2A/PLK1/IGF1/CDK1/CD9/EREG/NCAPH/AURKA/NDC80/TTK
MF	GO:0043168	anion binding	87	0.328561	0.868248	0.803197	0.875224	0.626509	216	tags=49%, list=49%, signal=32%	ACTB/PPIA/ACTG1/ATP5F1B/CCT5/VCP/UBE2J1/NRGN/RAN/FABP5/PEBP1/HSP90B1/HSPA5/HSP90AB1/PAICS/CCT2/HSPA8/TOP1/NME1/TUBA1B/SMC4/TUBA1C/DDX39A/HSPE1/ITM2C/HSPD1/TUBB4B/EIF4A3/HSP90AA1/TUBB/BUB1/UBE2S/KIF11/KIFC1/S100A9/MKI67/KIF2C/TOP2A/OAS1/TK1/PLK1/UBE2C/KIF20A
BP	GO:0007292	female gamete generation	13	0.354276	0.777313	0.802363	0.875224	0.626509	268	tags=85%, list=60%, signal=35%	PTGS2/ASPM/CCNB2/TOP2A/PLK1/IGF1/EREG/NCAPH/AURKA/NDC80/TTK
BP	GO:0032640	tumor necrosis factor production	13	0.351908	0.772117	0.80666	0.875224	0.626509	86	tags=23%, list=19%, signal=19%	GAS6/UBE2J1/HMGB1
BP	GO:0032680	regulation of tumor necrosis factor production	13	0.351908	0.772117	0.80666	0.875224	0.626509	86	tags=23%, list=19%, signal=19%	GAS6/UBE2J1/HMGB1
BP	GO:0071706	tumor necrosis factor superfamily cytokine production	13	0.351908	0.772117	0.80666	0.875224	0.626509	86	tags=23%, list=19%, signal=19%	GAS6/UBE2J1/HMGB1
BP	GO:1903555	regulation of tumor necrosis factor superfamily cytokine production	13	0.351908	0.772117	0.80666	0.875224	0.626509	86	tags=23%, list=19%, signal=19%	GAS6/UBE2J1/HMGB1
BP	GO:0044843	cell cycle G1/S phase transition	15	0.343176	0.770736	0.801697	0.875224	0.626509	69	tags=13%, list=16%, signal=12%	ACTB/PSME2
CC	GO:0032993	protein-DNA complex	15	0.342873	0.770055	0.801697	0.875224	0.626509	160	tags=33%, list=36%, signal=22%	ACTB/TOP1/PARP1/IRF4/CENPA
BP	GO:0000724	double-strand break repair via homologous recombination	14	0.346085	0.768654	0.80597	0.875224	0.626509	19	tags=7%, list=4%, signal=7%	ACTB
BP	GO:0000725	recombinational repair	14	0.346085	0.768654	0.80597	0.875224	0.626509	19	tags=7%, list=4%, signal=7%	ACTB
BP	GO:0043434	response to peptide hormone	12	0.348883	0.752952	0.807359	0.875224	0.626509	162	tags=42%, list=36%, signal=27%	PTGS2/NCL/AREG/PARP1/SELENOS
MF	GO:0008233	peptidase activity	10	0.358008	0.746529	0.800218	0.875224	0.626509	16	tags=10%, list=4%, signal=10%	CPVL
BP	GO:0048598	embryonic morphogenesis	10	0.354358	0.738918	0.805677	0.875224	0.626509	250	tags=60%, list=56%, signal=27%	YBX1/SOX4/EIF4A3/CHST11/KIF20B/MAFB
BP	GO:2000241	regulation of reproductive process	15	0.340065	0.763749	0.81018	0.877435	0.628091	268	tags=80%, list=60%, signal=33%	C1QBP/PRDX4/EAF2/SERPINF1/CALR/ASPM/CDC20/IGF1/RETN/RAD51AP1/AURKA/TTK
BP	GO:0009790	embryo development	28	0.321075	0.790295	0.815338	0.880471	0.630265	250	tags=61%, list=56%, signal=28%	YBX1/BASP1/MARCKS/NASP/SOX4/TOP1/HM13/EIF4A3/CCNB1/CCNB2/TOP2A/IGF1/CHST11/CDK1/KIF20B/CXCL8/MAFB
BP	GO:0010638	positive regulation of organelle organization	24	0.325777	0.789852	0.814024	0.880471	0.630265	57	tags=17%, list=13%, signal=15%	SLC25A5/CCT5/PKIB/TMED9
BP	GO:0048511	rhythmic process	17	0.332263	0.762725	0.814854	0.880471	0.630265	134	tags=35%, list=30%, signal=26%	HSPA5/TOP1/ATF5/EZH2/PARP1/SERPINF1
BP	GO:1901987	regulation of cell cycle phase transition	40	0.319554	0.80492	0.820101	0.883223	0.632235	268	tags=68%, list=60%, signal=30%	ACTB/PSME2/ATF5/EZH2/CDCA5/CCNB1/BUB1/CDC20/DLGAP5/BIRC5/NUF2/CENPF/PLK1/UBE2C/MAD2L1/CDK1/CENPE/AURKB/SPC25/CDC45/CDCA8/ZWINT/GTSE1/AURKA/CDT1/NDC80/TTK
MF	GO:0008047	enzyme activator activity	19	0.325856	0.763126	0.820248	0.883223	0.632235	74	tags=26%, list=17%, signal=23%	VCP/GAS6/DDOST/PSME2/RANBP1
BP	GO:0071824	protein-DNA complex subunit organization	18	0.327144	0.759119	0.819792	0.883223	0.632235	261	tags=78%, list=59%, signal=34%	HMGA1/HMGB1/NASP/SSRP1/TCF4/HJURP/CENPA/HMGB2/DLGAP5/CENPF/CENPE/CDC45/CENPW/CDT1
BP	GO:0051276	chromosome organization	77	0.322183	0.841943	0.823177	0.884865	0.63341	262	tags=68%, list=59%, signal=34%	ACTB/SUB1/CCT5/PKIB/HMGA1/RAN/HMGB1/HSP90AB1/NASP/CCT2/TOP1/EZH2/SMC4/PARP1/FEN1/HMGB3/HJURP/HSP90AA1/CENPA/PTTG1/CDCA5/CCNB1/BUB1/HMGB2/CDC20/DLGAP5/BIRC5/NUF2/MND1/KIF11/KIFC1/KIF2C/CENPF/TOP2A/NUSAP1/PLK1/UBE2C/TPX2/MAD2L1/CDK1/KIF23/CENPE/AURKB/SPC25/CDC45/SPAG5/CDCA8/ZWINT/NCAPH/CENPW/CDT1/NDC80
BP	GO:1901991	negative regulation of mitotic cell cycle phase transition	26	0.316446	0.774531	0.82335	0.884865	0.63341	268	tags=69%, list=60%, signal=29%	EZH2/CCNB1/BUB1/CDC20/BIRC5/NUF2/CENPF/PLK1/MAD2L1/CDK1/AURKB/SPC25/CDCA8/ZWINT/GTSE1/CDT1/NDC80/TTK
BP	GO:0010942	positive regulation of cell death	24	0.320944	0.778132	0.824187	0.884917	0.633447	150	tags=38%, list=34%, signal=26%	C1QBP/FCGR2B/PTGS2/HMGB1/HMOX1/SOX4/PARP1/ITM2C/HSPD1
BP	GO:0071222	cellular response to lipopolysaccharide	13	0.343502	0.753674	0.825994	0.886008	0.634229	86	tags=23%, list=19%, signal=19%	MTDH/IRF8/HMGB1
BP	GO:0010948	negative regulation of cell cycle process	29	0.317068	0.782538	0.828629	0.886132	0.634318	268	tags=69%, list=60%, signal=29%	ATF5/EZH2/CCNB1/BUB1/CDC20/BIRC5/NUF2/CENPF/PLK1/MAD2L1/CDK1/AURKB/SPC25/CDC45/CDCA8/ZWINT/GTSE1/CDT1/NDC80/TTK
BP	GO:1901988	negative regulation of cell cycle phase transition	29	0.317068	0.782538	0.828629	0.886132	0.634318	268	tags=69%, list=60%, signal=29%	ATF5/EZH2/CCNB1/BUB1/CDC20/BIRC5/NUF2/CENPF/PLK1/MAD2L1/CDK1/AURKB/SPC25/CDC45/CDCA8/ZWINT/GTSE1/CDT1/NDC80/TTK
BP	GO:0051321	meiotic cell cycle	24	0.316929	0.768399	0.829268	0.886132	0.634318	275	tags=79%, list=62%, signal=32%	SMC4/CALR/ASPM/PTTG1/BUB1/CDC20/CCNB2/NUF2/MND1/TOP2A/CKS2/PLK1/EREG/NCAPH/RAD51AP1/AURKA/NDC80/TTK/SMC2
BP	GO:1903046	meiotic cell cycle process	24	0.316929	0.768399	0.829268	0.886132	0.634318	275	tags=79%, list=62%, signal=32%	SMC4/CALR/ASPM/PTTG1/BUB1/CDC20/CCNB2/NUF2/MND1/TOP2A/CKS2/PLK1/EREG/NCAPH/RAD51AP1/AURKA/NDC80/TTK/SMC2
BP	GO:0097191	extrinsic apoptotic signaling pathway	11	-0.227438	-0.782939	0.835443	0.891033	0.637826	5	tags=100%, list=1%, signal=101%	HMOX1/ITM2C/HMGB2/IGF1/G0S2/PRDX2/PF4/CTTN/IFI27/CD27
BP	GO:0007281	germ cell development	11	0.33589	0.714381	0.83532	0.891033	0.637826	260	tags=73%, list=58%, signal=31%	UBE2J1/RAN/ASPM/HMGB2/ACRBP/IGF1/EREG/AURKA
BP	GO:1901990	regulation of mitotic cell cycle phase transition	38	0.310837	0.780372	0.843216	0.896159	0.641495	268	tags=66%, list=60%, signal=29%	ACTB/PSME2/EZH2/CDCA5/CCNB1/BUB1/CDC20/DLGAP5/BIRC5/NUF2/CENPF/PLK1/UBE2C/MAD2L1/CDK1/CENPE/AURKB/SPC25/CDCA8/ZWINT/GTSE1/AURKA/CDT1/NDC80/TTK
BP	GO:0009615	response to virus	21	0.314796	0.748782	0.844581	0.896159	0.641495	107	tags=29%, list=24%, signal=23%	CCT5/C1QBP/ENO1/IRF7/IFITM3/ODC1
MF	GO:0003697	single-stranded DNA binding	19	0.318163	0.745111	0.845041	0.896159	0.641495	150	tags=32%, list=34%, signal=22%	SUB1/YBX1/HMGB1/TOP1/SMC4/HSPD1
BP	GO:0045132	meiotic chromosome segregation	18	0.316923	0.735402	0.844792	0.896159	0.641495	275	tags=78%, list=62%, signal=31%	SMC4/ASPM/PTTG1/BUB1/CCNB2/NUF2/MND1/TOP2A/PLK1/NCAPH/AURKA/NDC80/TTK/SMC2
BP	GO:0050727	regulation of inflammatory response	14	0.328821	0.73031	0.842217	0.896159	0.641495	66	tags=21%, list=15%, signal=19%	HLA-DRB1/FCGR2B/PTGS2
BP	GO:0045089	positive regulation of innate immune response	13	0.328274	0.720263	0.844253	0.896159	0.641495	172	tags=54%, list=39%, signal=34%	C1QBP/IRF7/HMGB1/IRF4/HSPD1/HSP90AA1/HMGB2
BP	GO:0022402	cell cycle process	102	0.318572	0.84578	0.846154	0.896492	0.641733	262	tags=67%, list=59%, signal=36%	ACTB/SLC25A5/VCP/RAN/PSME2/RANBP1/LMNA/TOP1/ATF5/EZH2/SMC4/FEN1/CALR/HJURP/ASPM/TUBB/CENPA/PTTG1/CDCA5/CCNB1/BUB1/CDC20/DLGAP5/CCNB2/BIRC5/CDKN3/NUF2/UBE2S/MND1/KIF11/KIFC1/CKS1B/MKI67/KIF2C/CENPF/TOP2A/NUSAP1/CKS2/CEP55/PLK1/UBE2C/TPX2/KIF20A/IGF1/MAD2L1/SKA1/CDK1/KIF23/STMN1/CENPE/AURKB/SPC25/EREG/CDC45/SPAG5/KIF20B/CDCA8/CDCA2/PCLAF/ZWINT/GTSE1/NCAPH/CENPW/CCNA2/RAD51AP1/AURKA/CDT1/NDC80
BP	GO:0051726	regulation of cell cycle	78	0.315499	0.825882	0.852148	0.901621	0.645405	270	tags=72%, list=61%, signal=34%	ACTB/PTGS2/PSME2/RANBP1/HSP90AB1/HSPA8/ATF5/EZH2/SMC4/FEN1/CALR/ASPM/CDCA5/CCNB1/BUB1/CDC20/DLGAP5/CCNB2/BIRC5/CDKN3/NUF2/KIF11/CKS1B/MKI67/KIF2C/CENPF/NUSAP1/CKS2/PLK1/UBE2C/TPX2/KIF20A/IGF1/MAD2L1/CDK1/KIF23/CENPE/AURKB/SPC25/EREG/CDC45/SPAG5/KIF20B/CDCA8/CDCA2/PCLAF/ZWINT/GTSE1/NCAPH/CCNA2/RAD51AP1/AURKA/CDT1/NDC80/TTK/NCAPG
BP	GO:0009792	embryo development ending in birth or egg hatching	20	0.30748	0.726733	0.854209	0.901621	0.645405	181	tags=40%, list=41%, signal=25%	YBX1/MARCKS/NASP/SOX4/HM13/EIF4A3/CCNB1/CCNB2
BP	GO:0043009	chordate embryonic development	20	0.30748	0.726733	0.854209	0.901621	0.645405	181	tags=40%, list=41%, signal=25%	YBX1/MARCKS/NASP/SOX4/HM13/EIF4A3/CCNB1/CCNB2
BP	GO:0042742	defense response to bacterium	15	0.320596	0.720023	0.853659	0.901621	0.645405	62	tags=13%, list=14%, signal=12%	LYZ/IRF8
CC	GO:0005815	microtubule organizing center	41	0.30553	0.772651	0.857573	0.902623	0.646122	262	tags=68%, list=59%, signal=31%	CCT5/RAN/RANBP1/MARCKS/ATF5/ASPM/CCNB1/CDC20/DLGAP5/CCNB2/HMMR/KIFC1/KIF2C/CENPF/TOP2A/CEP55/PLK1/SKA1/CDK1/KIF23/AURKB/CDC45/SPAG5/KIF20B/CKAP2L/PCLAF/AURKA/NDC80
BP	GO:0007276	gamete generation	26	0.299822	0.733844	0.856853	0.902623	0.646122	268	tags=69%, list=60%, signal=29%	UBE2J1/RAN/PTGS2/PRDX4/CALR/ASPM/PTTG1/HMGB2/ACRBP/CCNB2/TOP2A/PLK1/IGF1/EREG/NCAPH/AURKA/NDC80/TTK
BP	GO:0043068	positive regulation of programmed cell death	21	0.30848	0.73376	0.856851	0.902623	0.646122	150	tags=38%, list=34%, signal=27%	C1QBP/PTGS2/HMGB1/HMOX1/SOX4/PARP1/ITM2C/HSPD1
BP	GO:0006310	DNA recombination	22	0.304753	0.730404	0.858896	0.903169	0.646513	204	tags=45%, list=46%, signal=26%	ACTB/HMGB1/PARP1/FEN1/HMGB3/KPNA2/HSPD1/HMGB2/MND1/TOP2A
BP	GO:0023052	signaling	174	0.320617	0.863599	0.86014	0.90363	0.646843	100	tags=22%, list=22%, signal=29%	CD74/HLA-DQB1/HLA-DRB1/HLA-DPB1/FCER1A/GAPDH/MTDH/PPIA/SLC25A5/SUB1/C1QBP/VCP/ENHO/FCGR2B/ENO1/GAS6/TXN/BANK1/MYDGF/MS4A7/NRGN/PTGS2/FABP5/IRF7/RANBP1/PEBP1/CRIP1/P4HB/NCL/IFITM3/HMGB1/IL1R2/CYCS/HSPA5/LMNA/HSP90AB1/LIMS1/HMOX1/SOX4
BP	GO:0045088	regulation of innate immune response	19	0.306771	0.718431	0.86157	0.904286	0.647312	172	tags=53%, list=39%, signal=34%	C1QBP/FCGR2B/IRF7/HMGB1/PARP1/IRF4/HSPD1/VSIG4/HSP90AA1/HMGB2
BP	GO:0065004	protein-DNA complex assembly	17	0.312088	0.716413	0.862971	0.904909	0.647759	261	tags=76%, list=59%, signal=33%	HMGB1/NASP/SSRP1/TCF4/HJURP/CENPA/HMGB2/DLGAP5/CENPF/CENPE/CDC45/CENPW/CDT1
BP	GO:0009887	animal organ morphogenesis	13	0.314704	0.690488	0.864662	0.905836	0.648422	118	tags=31%, list=27%, signal=23%	BASP1/CRIP1/SOX4/AREG
MF	GO:0140096	catalytic activity, acting on a protein	43	0.306858	0.779528	0.868737	0.909257	0.650871	47	tags=14%, list=11%, signal=14%	CPVL/GAPDH/PPIA/UBE2J1/PPIB/TXN
BP	GO:0048609	multicellular organismal reproductive process	32	0.295705	0.734394	0.871717	0.911525	0.652494	268	tags=69%, list=60%, signal=29%	UBE2J1/RAN/PTGS2/HSPA5/PRDX4/PARP1/SERPINF1/CALR/ASPM/PTTG1/HMGB2/ACRBP/CCNB2/TOP2A/PLK1/IGF1/EREG/RETN/NCAPH/AURKA/NDC80/TTK
BP	GO:0032504	multicellular organism reproduction	33	0.299438	0.745151	0.873737	0.91271	0.653342	268	tags=70%, list=60%, signal=30%	UBE2J1/RAN/PTGS2/HSPA5/PRDX4/PARP1/SERPINF1/CALR/ASPM/PTTG1/HMGB2/ACRBP/CCNB2/TOP2A/PLK1/IGF1/CD9/EREG/RETN/NCAPH/AURKA/NDC80/TTK
BP	GO:0010256	endomembrane system organization	17	0.308352	0.707836	0.874477	0.91271	0.653342	266	tags=76%, list=60%, signal=32%	TMED9/LMNA/CLPTM1L/LMNB1/ACRBP/UGCG/S100A9/SEC61A1/PLK1/CDK1/CD9/MAFB/CAVIN2
MF	GO:0140677	molecular function activator activity	35	0.298848	0.747547	0.87827	0.915506	0.655344	86	tags=23%, list=19%, signal=20%	VCP/ENHO/GAS6/HMGA1/DDOST/PSME2/RANBP1/HMGB1
BP	GO:0031099	regeneration	12	0.311909	0.673156	0.878788	0.915506	0.655344	260	tags=67%, list=58%, signal=28%	GAS6/HMOX1/EZH2/IGF1/CDK1/CD9/CCNA2/AURKA
BP	GO:0031347	regulation of defense response	30	0.295231	0.728875	0.881699	0.917686	0.656905	172	tags=50%, list=39%, signal=33%	HLA-DRB1/C1QBP/FCGR2B/PTGS2/IRF7/HMGB1/PARP1/SERPINF1/IRF4/HSPD1/VSIG4/HSP90AA1/SELENOS/DNASE1L3/HMGB2
BP	GO:0001701	in utero embryonic development	13	0.303585	0.666093	0.882922	0.918108	0.657206	222	tags=54%, list=50%, signal=28%	YBX1/NASP/HM13/CCNB1/CCNB2/IGF1/CHST11
BP	GO:0045786	negative regulation of cell cycle	32	0.289252	0.718367	0.885859	0.919457	0.658172	268	tags=66%, list=60%, signal=28%	PTGS2/ATF5/EZH2/CCNB1/BUB1/CDC20/BIRC5/NUF2/CENPF/PLK1/MAD2L1/CDK1/AURKB/SPC25/CDC45/CDCA8/ZWINT/GTSE1/CDT1/NDC80/TTK
MF	GO:0008270	zinc ion binding	13	0.302129	0.662898	0.88507	0.919457	0.658172	229	tags=62%, list=51%, signal=31%	CRIP1/LIMS1/PARP1/CALR/S100A9/TK1/UHRF1/S100A12
BP	GO:0007154	cell communication	176	0.312114	0.840958	0.893107	0.924415	0.661721	100	tags=22%, list=22%, signal=28%	CD74/HLA-DQB1/HLA-DRB1/HLA-DPB1/FCER1A/GAPDH/MTDH/PPIA/SLC25A5/SUB1/C1QBP/VCP/ENHO/FCGR2B/ENO1/GAS6/TXN/BANK1/MYDGF/MS4A7/NRGN/PTGS2/FABP5/IRF7/RANBP1/PEBP1/CRIP1/P4HB/NCL/IFITM3/HMGB1/IL1R2/CYCS/HSPA5/LMNA/HSP90AB1/LIMS1/HMOX1/SOX4
CC	GO:0062023	collagen-containing extracellular matrix	12	0.30555	0.659431	0.892857	0.924415	0.661721	281	tags=67%, list=63%, signal=25%	HSP90B1/SERPINF1/CALR/HSP90AA1/S100A9/C1QA/S100A8/LMAN1
MF	GO:0046982	protein heterodimerization activity	10	0.308146	0.642555	0.891921	0.924415	0.661721	160	tags=40%, list=36%, signal=26%	RAN/P4HB/TCF4/CENPA
BP	GO:0042063	gliogenesis	12	0.301703	0.65113	0.895022	0.925543	0.662529	280	tags=75%, list=63%, signal=29%	SOX4/AREG/EZH2/S100A9/CDK1/CD9/C1QA/CCL3/S100A8
BP	GO:0043065	positive regulation of apoptotic process	19	0.288159	0.674844	0.896694	0.926419	0.663156	150	tags=37%, list=34%, signal=26%	C1QBP/PTGS2/HMGB1/HMOX1/SOX4/ITM2C/HSPD1
CC	GO:0005813	centrosome	38	0.287004	0.720536	0.900503	0.929498	0.665359	262	tags=66%, list=59%, signal=30%	CCT5/RANBP1/MARCKS/ATF5/ASPM/CCNB1/CDC20/DLGAP5/CCNB2/HMMR/KIF2C/CENPF/CEP55/PLK1/SKA1/CDK1/KIF23/AURKB/CDC45/SPAG5/KIF20B/CKAP2L/PCLAF/AURKA/NDC80
MF	GO:0140640	catalytic activity, acting on a nucleic acid	20	0.28076	0.66358	0.902464	0.930666	0.666196	168	tags=35%, list=38%, signal=23%	PLD4/TOP1/NME1/FEN1/DDX39A/EIF4A3/DNASE1L3
BP	GO:0071695	anatomical structure maturation	10	0.301227	0.628128	0.907205	0.934696	0.669081	39	tags=10%, list=9%, signal=9%	BCL11A
MF	GO:0016788	hydrolase activity, acting on ester bonds	12	0.291355	0.628795	0.911255	0.938008	0.671451	185	tags=58%, list=42%, signal=35%	PLD4/HMOX1/NME1/FEN1/DNASE1L3/NT5DC2/CDKN3
BP	GO:0007049	cell cycle	116	0.30418	0.809776	0.913087	0.938483	0.671791	262	tags=66%, list=59%, signal=36%	ACTB/SLC25A5/VCP/RAN/PTGS2/PSME2/RANBP1/LMNA/HSP90AB1/NASP/HSPA8/TOP1/ATF5/TUBA1B/EZH2/SMC4/TUBA1C/FEN1/CALR/HJURP/ASPM/TUBB4B/TUBB/CENPA/PTTG1/CDCA5/CCNB1/BUB1/CDC20/DLGAP5/CCNB2/BIRC5/CDKN3/NUF2/UBE2S/MND1/KIF11/KIFC1/CKS1B/MKI67/KIF2C/CENPF/TOP2A/NUSAP1/CKS2/CEP55/PLK1/UBE2C/TPX2/KIF20A/IGF1/MAD2L1/UHRF1/SKA1/CDK1/KIF23/STMN1/CENPE/AURKB/SPC25/EREG/CDC45/SPAG5/KIF20B/CDCA8/CDCA2/PCLAF/ZWINT/GT…
BP	GO:0070848	response to growth factor	17	0.284397	0.652847	0.914226	0.938483	0.671791	97	tags=29%, list=22%, signal=24%	GAS6/NCL/HSPA5/HSP90AB1/LIMS1
BP	GO:0071363	cellular response to growth factor stimulus	17	0.284397	0.652847	0.914226	0.938483	0.671791	97	tags=29%, list=22%, signal=24%	GAS6/NCL/HSPA5/HSP90AB1/LIMS1
BP	GO:0050853	B cell receptor signaling pathway	15	0.286398	0.643219	0.918346	0.94185	0.674202	50	tags=13%, list=11%, signal=12%	FCGR2B/BANK1
CC	GO:0005694	chromosome	95	0.291392	0.771387	0.92008	0.942767	0.674858	262	tags=62%, list=59%, signal=32%	ACTB/BASP1/VCP/BCL11A/HMGA1/RAN/IRF8/SPIB/IRF7/NCL/HMGB1/EBNA1BP2/LMNA/NASP/SOX4/TOP1/ATF5/EZH2/SMC4/SSRP1/PARP1/HMGN2/IRF4/FEN1/HMGB3/TCF4/HJURP/CENPA/CDCA5/CCNB1/BUB1/HMGB2/BIRC5/NUF2/MKI67/KIF2C/ANP32E/CENPF/TOP2A/NUSAP1/PLK1/MAD2L1/UHRF1/SKA1/CDK1/CENPE/AURKB/SPC25/CDC45/SPAG5/CDCA8/CDCA2/ZWINT/MAFB/NCAPH/CENPW/RAD51AP1/CDT1/NDC80
BP	GO:0044839	cell cycle G2/M phase transition	19	0.270527	0.633551	0.92562	0.946656	0.677642	262	tags=53%, list=59%, signal=23%	ATF5/CCNB1/CCNB2/CENPF/PLK1/CDK1/AURKB/CCNA2/AURKA/NDC80
MF	GO:0030545	signaling receptor regulator activity	18	0.267469	0.620646	0.926042	0.946656	0.677642	118	tags=28%, list=27%, signal=21%	ENHO/GAS6/HMGB1/DUT/AREG
BP	GO:0009636	response to toxic substance	12	0.279753	0.603757	0.926407	0.946656	0.677642	117	tags=33%, list=26%, signal=25%	TXN/PTGS2/PRDX1/PRDX4
BP	GO:0006281	DNA repair	33	0.257226	0.640108	0.934343	0.953766	0.682732	172	tags=27%, list=39%, signal=18%	ACTB/VCP/HMGB1/SSRP1/PARP1/FEN1/PTTG1/CDCA5/HMGB2
BP	GO:1901214	regulation of neuron death	12	0.274709	0.592871	0.935065	0.953766	0.682732	134	tags=33%, list=30%, signal=24%	FCGR2B/HMOX1/PARP1/SERPINF1
BP	GO:0000278	mitotic cell cycle	92	0.281135	0.744845	0.937063	0.954936	0.683569	283	tags=70%, list=64%, signal=32%	ACTB/VCP/RAN/PSME2/RANBP1/TUBA1B/EZH2/SMC4/TUBA1C/TUBB4B/TUBB/CENPA/CDCA5/CCNB1/BUB1/CDC20/DLGAP5/CCNB2/BIRC5/CDKN3/NUF2/UBE2S/KIF11/KIFC1/CKS1B/MKI67/KIF2C/CENPF/NUSAP1/CKS2/CEP55/PLK1/UBE2C/TPX2/KIF20A/IGF1/MAD2L1/SKA1/CDK1/KIF23/STMN1/CENPE/AURKB/SPC25/EREG/CDC45/SPAG5/KIF20B/CDCA8/CDCA2/ZWINT/GTSE1/NCAPH/CENPW/CCNA2/AURKA/CDT1/NDC80/TTK/NCAPG/SMC2/RPA3/MCM6/CDKN1C
CC	GO:0098687	chromosomal region	46	0.264799	0.673564	0.938878	0.955917	0.684271	270	tags=67%, list=61%, signal=30%	ACTB/EZH2/SMC4/PARP1/FEN1/HJURP/CENPA/CDCA5/CCNB1/BUB1/BIRC5/NUF2/KIF2C/CENPF/TOP2A/PLK1/MAD2L1/SKA1/CDK1/CENPE/AURKB/SPC25/SPAG5/CDCA8/ZWINT/CENPW/RAD51AP1/CDT1/NDC80/TTK/NCAPG
BP	GO:0044770	cell cycle phase transition	52	0.270788	0.69288	0.93994	0.956131	0.684424	268	tags=63%, list=60%, signal=29%	ACTB/PSME2/ATF5/EZH2/CDCA5/CCNB1/BUB1/CDC20/DLGAP5/CCNB2/BIRC5/CDKN3/NUF2/UBE2S/CKS1B/CENPF/CKS2/PLK1/UBE2C/MAD2L1/CDK1/CENPE/AURKB/SPC25/CDC45/CDCA8/ZWINT/GTSE1/CCNA2/AURKA/CDT1/NDC80/TTK
CC	GO:0031981	nuclear lumen	149	0.293401	0.788415	0.941059	0.956402	0.684619	175	tags=38%, list=39%, signal=35%	MTDH/ACTB/SUB1/YBX1/BASP1/C1QBP/PTMA/VCP/BCL11A/PPIB/TXN/HMGA1/RAN/HNRNPAB/CD1E/IRF8/PSME2/FABP5/IRF7/PSMA3/NCL/HMGB1/RPN2/EBNA1BP2/LMNA/HSP90AB1/ILF2/HMOX1/NASP/SOX4/SNRPG/HSPA8/TOP1/JPT1/ATF5/LMNB1/DUT/EAF2/EZH2/SMC4/SSRP1/PARP1/IRF4/FEN1/DDX39A/KPNA2/HJURP/EIF4A3/HSP90AA1/CENPA/CDCA5/CCNB1/SEL1L3/BUB1/HMGB2/PHF19/CDC20
BP	GO:0007346	regulation of mitotic cell cycle	50	0.265758	0.679682	0.942	0.956492	0.684683	268	tags=66%, list=60%, signal=30%	ACTB/PSME2/EZH2/CDCA5/CCNB1/BUB1/CDC20/DLGAP5/BIRC5/NUF2/CKS1B/MKI67/CENPF/NUSAP1/CKS2/PLK1/UBE2C/IGF1/MAD2L1/CDK1/CENPE/AURKB/SPC25/EREG/KIF20B/CDCA8/CDCA2/ZWINT/GTSE1/AURKA/CDT1/NDC80/TTK
BP	GO:1902749	regulation of cell cycle G2/M phase transition	14	0.263934	0.586196	0.943497	0.957146	0.685151	260	tags=50%, list=58%, signal=21%	ATF5/CCNB1/CENPF/PLK1/CDK1/AURKB/AURKA
BP	GO:0044772	mitotic cell cycle phase transition	50	0.260626	0.666555	0.947	0.959832	0.687074	268	tags=62%, list=60%, signal=28%	ACTB/PSME2/EZH2/CDCA5/CCNB1/BUB1/CDC20/DLGAP5/CCNB2/BIRC5/CDKN3/NUF2/UBE2S/CKS1B/CENPF/CKS2/PLK1/UBE2C/MAD2L1/CDK1/CENPE/AURKB/SPC25/CDCA8/ZWINT/GTSE1/CCNA2/AURKA/CDT1/NDC80/TTK
CC	GO:0005654	nucleoplasm	142	0.29198	0.784368	0.95005	0.962054	0.688664	262	tags=62%, list=59%, signal=37%	MTDH/ACTB/SUB1/YBX1/BASP1/PTMA/VCP/BCL11A/PPIB/TXN/HMGA1/RAN/HNRNPAB/IRF8/PSME2/FABP5/IRF7/PSMA3/NCL/HMGB1/RPN2/LMNA/HSP90AB1/ILF2/HMOX1/NASP/SOX4/SNRPG/HSPA8/TOP1/JPT1/ATF5/LMNB1/DUT/EAF2/EZH2/SMC4/SSRP1/PARP1/IRF4/FEN1/DDX39A/KPNA2/HJURP/EIF4A3/HSP90AA1/CENPA/CDCA5/CCNB1/SEL1L3/BUB1/HMGB2/PHF19/CDC20/BIRC5/NUF2/UBE2S/S100A9/CKS1B/MKI67/ANP32E/CENPF/TOP2A/OAS1/PLK1/UBE2C/TPX2/KIF20A/MAD2L1/UHRF1…
BP	GO:1903047	mitotic cell cycle process	84	0.27446	0.722364	0.952048	0.963208	0.68949	270	tags=64%, list=61%, signal=31%	ACTB/VCP/RAN/PSME2/RANBP1/EZH2/SMC4/CENPA/CDCA5/CCNB1/BUB1/CDC20/DLGAP5/CCNB2/BIRC5/CDKN3/NUF2/UBE2S/KIF11/KIFC1/CKS1B/MKI67/KIF2C/CENPF/NUSAP1/CKS2/CEP55/PLK1/UBE2C/TPX2/KIF20A/IGF1/MAD2L1/CDK1/KIF23/STMN1/CENPE/AURKB/SPC25/EREG/CDC45/SPAG5/KIF20B/CDCA8/CDCA2/ZWINT/GTSE1/NCAPH/CCNA2/AURKA/CDT1/NDC80/TTK/NCAPG
MF	GO:0005509	calcium ion binding	15	0.253634	0.569634	0.956522	0.966863	0.692106	194	tags=40%, list=44%, signal=23%	GAS6/HSP90B1/HSPA5/CALR/DNASE1L3/S100A9
BP	GO:0021700	developmental maturation	11	0.255624	0.543669	0.95883	0.968323	0.693152	304	tags=82%, list=68%, signal=27%	BCL11A/CDC20/IGF1/EREG/C1QA/AURKA/CDKN1C/TYMS/AXL
MF	GO:0140097	catalytic activity, acting on DNA	17	0.242784	0.557322	0.965481	0.974164	0.697333	168	tags=29%, list=38%, signal=19%	PLD4/TOP1/NME1/FEN1/DNASE1L3
MF	GO:0030546	signaling receptor activator activity	17	0.227146	0.521424	0.973849	0.980843	0.702114	118	tags=24%, list=27%, signal=18%	ENHO/GAS6/HMGB1/AREG
MF	GO:0048018	receptor ligand activity	17	0.227146	0.521424	0.973849	0.980843	0.702114	118	tags=24%, list=27%, signal=18%	ENHO/GAS6/HMGB1/AREG
BP	GO:0030855	epithelial cell differentiation	13	0.2297	0.503983	0.976369	0.982499	0.703299	250	tags=62%, list=56%, signal=28%	BASP1/SOX4/EZH2/TUBB/UGCG/CDK1/EREG/MAFB
MF	GO:0016740	transferase activity	40	0.218802	0.551137	0.980905	0.985253	0.70527	132	tags=25%, list=30%, signal=19%	GAPDH/OSTC/UBE2J1/RPN2/TOP1/NME1/SRM/EZH2/CD38/PARP1
CC	GO:0030312	external encapsulating structure	13	0.219847	0.482365	0.98174	0.985253	0.70527	194	tags=38%, list=44%, signal=22%	HSP90B1/SERPINF1/CALR/HSP90AA1/S100A9
CC	GO:0031012	extracellular matrix	13	0.219847	0.482365	0.98174	0.985253	0.70527	194	tags=38%, list=44%, signal=22%	HSP90B1/SERPINF1/CALR/HSP90AA1/S100A9
BP	GO:0006260	DNA replication	37	0.188382	0.471871	0.988956	0.991607	0.709819	140	tags=19%, list=31%, signal=14%	HMGA1/NASP/TOP1/DUT/SSRP1/PARP1/FEN1
MF	GO:0019207	kinase regulator activity	10	0.200668	0.418439	0.99345	0.994336	0.711773	208	tags=60%, list=47%, signal=33%	GAS6/HSP90AB1/AREG/CCNB1/CKS1B/CKS2
MF	GO:0019887	protein kinase regulator activity	10	0.200668	0.418439	0.99345	0.994336	0.711773	208	tags=60%, list=47%, signal=33%	GAS6/HSP90AB1/AREG/CCNB1/CKS1B/CKS2
BP	GO:0006261	DNA-templated DNA replication	23	-0.123223	-0.566467	1	1	0.715827	394	tags=35%, list=89%, signal=4%	CCNE2/DSCC1/CCNE1/GINS2/MCM2/MCM4/FBXO5/MCM7

## Sheet: GSEA_KEGG
ID	Description	setSize	enrichmentScore	NES	pvalue	p.adjust	qvalue	rank	leading_edge	core_enrichment
hsa04672	Intestinal immune network for IgA production	12	0.954017	2.09026	0.00108578	0.00271237	0.00139719	11	tags=67%, list=2%, signal=67%	HLA-DRA/HLA-DPA1/HLA-DQB1/HLA-DQA1/HLA-DRB1/HLA-DPB1/HLA-DQA2/HLA-DRB5
hsa05322	Systemic lupus erythematosus	11	0.960522	2.0757	0.0010846	0.00271237	0.00139719	11	tags=73%, list=2%, signal=73%	HLA-DRA/HLA-DPA1/HLA-DQB1/HLA-DQA1/HLA-DRB1/HLA-DPB1/HLA-DQA2/HLA-DRB5
hsa05332	Graft-versus-host disease	10	0.962394	2.04682	0.00109649	0.00271237	0.00139719	11	tags=80%, list=2%, signal=80%	HLA-DRA/HLA-DPA1/HLA-DQB1/HLA-DQA1/HLA-DRB1/HLA-DPB1/HLA-DQA2/HLA-DRB5
hsa05416	Viral myocarditis	11	0.944892	2.04192	0.0010846	0.00271237	0.00139719	21	tags=91%, list=5%, signal=89%	HLA-DRA/HLA-DPA1/HLA-DQB1/HLA-DQA1/HLA-DRB1/HLA-DPB1/HLA-DQA2/HLA-DRB5/ACTB/ACTG1
hsa04940	Type I diabetes mellitus	10	0.953233	2.02734	0.00109649	0.00271237	0.00139719	11	tags=80%, list=2%, signal=80%	HLA-DRA/HLA-DPA1/HLA-DQB1/HLA-DQA1/HLA-DRB1/HLA-DPB1/HLA-DQA2/HLA-DRB5
hsa05169	Epstein-Barr virus infection	19	0.853547	2.00713	0.00103306	0.00271237	0.00139719	11	tags=42%, list=2%, signal=43%	HLA-DRA/HLA-DPA1/HLA-DQB1/HLA-DQA1/HLA-DRB1/HLA-DPB1/HLA-DQA2/HLA-DRB5
hsa05140	Leishmaniasis	10	0.937058	1.99293	0.00109649	0.00271237	0.00139719	11	tags=80%, list=2%, signal=80%	HLA-DRA/HLA-DPA1/HLA-DQB1/HLA-DQA1/HLA-DRB1/HLA-DPB1/HLA-DQA2/HLA-DRB5
hsa05150	Staphylococcus aureus infection	12	0.908694	1.99096	0.00108578	0.00271237	0.00139719	11	tags=67%, list=2%, signal=67%	HLA-DRA/HLA-DPA1/HLA-DQB1/HLA-DQA1/HLA-DRB1/HLA-DPB1/HLA-DQA2/HLA-DRB5
hsa05323	Rheumatoid arthritis	11	0.920955	1.99019	0.0010846	0.00271237	0.00139719	11	tags=73%, list=2%, signal=73%	HLA-DRA/HLA-DPA1/HLA-DQB1/HLA-DQA1/HLA-DRB1/HLA-DPB1/HLA-DQA2/HLA-DRB5
hsa04659	Th17 cell differentiation	11	0.917212	1.9821	0.0010846	0.00271237	0.00139719	11	tags=73%, list=2%, signal=73%	HLA-DRA/HLA-DPA1/HLA-DQB1/HLA-DQA1/HLA-DRB1/HLA-DPB1/HLA-DQA2/HLA-DRB5
hsa05145	Toxoplasmosis	10	0.928982	1.97576	0.00109649	0.00271237	0.00139719	11	tags=80%, list=2%, signal=80%	HLA-DRA/HLA-DPA1/HLA-DQB1/HLA-DQA1/HLA-DRB1/HLA-DPB1/HLA-DQA2/HLA-DRB5
hsa05152	Tuberculosis	13	0.889981	1.96885	0.00107759	0.00271237	0.00139719	11	tags=69%, list=2%, signal=70%	HLA-DRA/CD74/HLA-DPA1/HLA-DQB1/HLA-DQA1/HLA-DRB1/HLA-DPB1/HLA-DQA2/HLA-DRB5
hsa04514	Cell adhesion molecules	11	0.91074	1.96812	0.0010846	0.00271237	0.00139719	11	tags=73%, list=2%, signal=73%	HLA-DRA/HLA-DPA1/HLA-DQB1/HLA-DQA1/HLA-DRB1/HLA-DPB1/HLA-DQA2/HLA-DRB5
hsa05164	Influenza A	18	0.836386	1.95594	0.00103413	0.00271237	0.00139719	23	tags=61%, list=5%, signal=60%	HLA-DRA/HLA-DPA1/HLA-DQB1/HLA-DQA1/HLA-DRB1/HLA-DPB1/HLA-DQA2/HLA-DRB5/ACTB/ACTG1/SLC25A5
hsa05168	Herpes simplex virus 1 infection	14	0.866556	1.94648	0.0010582	0.00271237	0.00139719	11	tags=64%, list=2%, signal=65%	HLA-DRA/CD74/HLA-DPA1/HLA-DQB1/HLA-DQA1/HLA-DRB1/HLA-DPB1/HLA-DQA2/HLA-DRB5
hsa04640	Hematopoietic cell lineage	19	0.823801	1.93719	0.00103306	0.00271237	0.00139719	15	tags=47%, list=3%, signal=48%	HLA-DRA/HLA-DPA1/HLA-DQB1/HLA-DQA1/HLA-DRB1/HLA-DPB1/HLA-DQA2/HLA-DRB5/CD1C
hsa04612	Antigen processing and presentation	18	0.806354	1.88571	0.00103413	0.00271237	0.00139719	11	tags=50%, list=2%, signal=51%	HLA-DRA/CD74/HLA-DPA1/HLA-DQB1/HLA-DQA1/HLA-DRB1/HLA-DPB1/HLA-DQA2/HLA-DRB5
hsa05166	Human T-cell leukemia virus 1 infection	25	0.761583	1.85205	0.00101833	0.00271237	0.00139719	23	tags=36%, list=5%, signal=36%	HLA-DRA/HLA-DPA1/HLA-DQB1/HLA-DQA1/HLA-DRB1/HLA-DPB1/HLA-DQA2/HLA-DRB5/SLC25A5
hsa04145	Phagosome	20	0.775489	1.83991	0.00102775	0.00271237	0.00139719	51	tags=60%, list=11%, signal=56%	HLA-DRA/HLA-DPA1/HLA-DQB1/HLA-DQA1/HLA-DRB1/HLA-DPB1/HLA-DQA2/HLA-DRB5/ACTB/ACTG1/FCGR2B/SEC61B
hsa01100	Metabolic pathways	38	0.604649	1.53096	0.00501505	0.0117854	0.00607084	125	tags=53%, list=28%, signal=41%	GAPDH/ATP5F1B/PLD4/ENO1/LDHA/ATP5MC3/NDUFV2/PTGS2/DDOST/RPN2/CYCS/HMOX1/PAICS/ODC1/NME1/SRM/DUT/EZH2/AHCY/CD38
hsa04060	Cytokine-cytokine receptor interaction	13	-0.45254	-1.65645	0.0135135	0.0302445	0.0155795	5	tags=31%, list=1%, signal=31%	TNFRSF18/CCL4L2/CD27/CCL5
hsa05014	Amyotrophic lateral sclerosis	14	0.658208	1.47848	0.031746	0.0678211	0.0349358	159	tags=93%, list=36%, signal=62%	ACTB/ACTG1/ATP5F1B/VCP/ATP5MC3/NDUFV2/PSMA3/CYCS/HSPA5/TUBA1B/TUBA1C/TUBB4B/TUBB
hsa05022	Pathways of neurodegeneration - multiple diseases	16	0.638073	1.46202	0.0419727	0.0857703	0.0441818	159	tags=88%, list=36%, signal=58%	SLC25A5/ATP5F1B/VCP/ATP5MC3/NDUFV2/UBE2J1/PTGS2/PSMA3/CYCS/HSPA5/TUBA1B/TUBA1C/TUBB4B/TUBB
hsa05012	Parkinson disease	15	0.63455	1.44142	0.0474684	0.0929589	0.0478847	159	tags=87%, list=36%, signal=58%	SLC25A5/ATP5F1B/ATP5MC3/NDUFV2/UBE2J1/TXN/PSMA3/CYCS/HSPA5/TUBA1B/TUBA1C/TUBB4B/TUBB
hsa05010	Alzheimer disease	15	0.626682	1.42354	0.0559072	0.0973199	0.0501312	159	tags=80%, list=36%, signal=53%	GAPDH/SLC25A5/ATP5F1B/ATP5MC3/NDUFV2/PTGS2/PSMA3/CYCS/TUBA1B/TUBA1C/TUBB4B/TUBB
hsa05132	Salmonella infection	14	0.631045	1.41747	0.0550265	0.0973199	0.0501312	159	tags=86%, list=36%, signal=57%	GAPDH/ACTB/ACTG1/TXN/CYCS/HSP90B1/HSP90AB1/TUBA1B/TUBA1C/TUBB4B/HSP90AA1/TUBB
hsa04141	Protein processing in endoplasmic reticulum	31	0.553788	1.37883	0.0554435	0.0973199	0.0501312	162	tags=68%, list=36%, signal=46%	OSTC/VCP/UBE2J1/SEC61B/SSR3/DDOST/LMAN2/PDIA6/SEC61G/P4HB/RPN2/RRBP1/HSP90B1/HSPA5/HSP90AB1/HSPA8/SSR4/CALR/DNAJB11/HSP90AA1/SELENOS
hsa04820	Cytoskeleton in muscle cells	12	0.634668	1.39057	0.072747	0.122111	0.0629016	120	tags=50%, list=27%, signal=38%	ACTB/ACTG1/ENO1/LMNA/LMNB1/ITGB7
hsa05016	Huntington disease	11	0.626885	1.3547	0.0997831	0.161717	0.0833035	159	tags=91%, list=36%, signal=60%	SLC25A5/ATP5F1B/ATP5MC3/NDUFV2/PSMA3/CYCS/TUBA1B/TUBA1C/TUBB4B/TUBB
hsa05130	Pathogenic Escherichia coli infection	11	0.620009	1.33984	0.111714	0.175018	0.0901549	159	tags=82%, list=36%, signal=54%	GAPDH/ACTB/ACTG1/NCL/CYCS/TUBA1B/TUBA1C/TUBB4B/TUBB
hsa04110	Cell cycle	35	-0.380488	-1.86766	0.125	0.189516	0.0976231	290	tags=100%, list=65%, signal=38%	PTTG1/CDCA5/CCNB1/BUB1/CDC20/CCNB2/PLK1/MAD2L1/CDK1/AURKB/CDC45/CCNA2/CDT1/NDC80/TTK/MCM6/CDKN1C/ORC6/CCND2/PCNA/MCM5/MCM3/ESCO2/ORC1/CDC6/TRIP13/CCNE2/CHEK1/E2F1/CCNE1/MCM2/MCM4/FBXO5/MCM7
hsa04210	Apoptosis	11	0.570597	1.23307	0.213666	0.313822	0.161655	136	tags=73%, list=31%, signal=52%	ACTB/ACTG1/CYCS/LMNA/LMNB1/TUBA1B/PARP1/TUBA1C
hsa03030	DNA replication	10	-0.352122	-1.12774	0.255556	0.363973	0.187489	168	tags=90%, list=38%, signal=57%	RPA3/MCM6/PCNA/MCM5/MCM3/RFC4/MCM2/MCM4/MCM7
hsa05020	Prion disease	17	0.505477	1.1737	0.265349	0.366805	0.188948	159	tags=71%, list=36%, signal=47%	SLC25A5/ATP5F1B/ATP5MC3/NDUFV2/PSMA3/CYCS/HSPA5/HSPA8/TUBA1B/TUBA1C/TUBB4B/TUBB
hsa05206	MicroRNAs in cancer	12	0.444195	0.973236	0.527687	0.708609	0.365017	122	tags=42%, list=27%, signal=31%	PTGS2/MARCKS/HMOX1/SOX4/EZH2
hsa04814	Motor proteins	17	0.413604	0.960379	0.552549	0.721384	0.371598	242	tags=76%, list=54%, signal=36%	ACTB/ACTG1/TUBA1B/TUBA1C/TUBB4B/TUBB/KIF11/KIFC1/KIF2C/KIF20A/KIF23/CENPE/KIF20B
hsa04914	Progesterone-mediated oocyte maturation	11	0.428571	0.926147	0.599783	0.741837	0.382133	259	tags=100%, list=58%, signal=43%	HSP90AB1/HSP90AA1/CCNB1/BUB1/CCNB2/PLK1/IGF1/MAD2L1/CDK1/CCNA2/AURKA
hsa05417	Lipid and atherosclerosis	12	0.419597	0.919342	0.597177	0.741837	0.382133	158	tags=67%, list=36%, signal=44%	IRF7/CYCS/HSP90B1/HSPA5/HSP90AB1/HSPA8/HSPD1/HSP90AA1
hsa04151	PI3K-Akt signaling pathway	16	0.373129	0.85495	0.700944	0.844728	0.435134	251	tags=69%, list=56%, signal=31%	HSP90B1/HSP90AB1/AREG/ITGB7/GNG7/YWHAQ/HSP90AA1/IL3RA/IGF1/EREG/GNG11
hsa04114	Oocyte meiosis	14	0.364807	0.819438	0.743915	0.874101	0.450265	228	tags=71%, list=51%, signal=36%	YWHAQ/PTTG1/CCNB1/BUB1/CDC20/CCNB2/PLK1/IGF1/MAD2L1/CDK1
hsa04218	Cellular senescence	14	0.339854	0.763388	0.796825	0.913434	0.470526	23	tags=7%, list=5%, signal=7%	SLC25A5
hsa05200	Pathways in cancer	22	0.309883	0.743877	0.84474	0.945304	0.486943	257	tags=68%, list=58%, signal=30%	PTGS2/CYCS/HSP90B1/HSP90AB1/HMOX1/GNG7/HSP90AA1/BIRC5/CKS1B/IL3RA/CKS2/IGF1/CXCL8/GNG11/CCNA2
hsa04115	p53 signaling pathway	12	-0.205543	-0.719156	0.91358	0.949629	0.489171	357	tags=92%, list=80%, signal=19%	CCNB1/CCNB2/IGF1/CDK1/GTSE1/CCND2/RRM2/CCNE2/CHEK1/CCNE1/PERP
hsa05203	Viral carcinogenesis	11	0.319793	0.691075	0.876356	0.949629	0.489171	175	tags=36%, list=39%, signal=23%	IRF7/RANBP1/YWHAQ/CDC20
hsa05161	Hepatitis B	11	0.296599	0.640954	0.921909	0.949629	0.489171	184	tags=36%, list=41%, signal=22%	IRF7/CYCS/YWHAQ/BIRC5
hsa05165	Human papillomavirus infection	12	0.280407	0.614376	0.929425	0.949629	0.489171	120	tags=17%, list=27%, signal=13%	PTGS2/ITGB7
hsa05163	Human cytomegalovirus infection	10	0.226066	0.480797	0.986842	0.986842	0.50834	145	tags=40%, list=33%, signal=28%	PTGS2/CYCS/GNG7/CALR

## Sheet: GSEA_MSigDB
ID	Description	setSize	enrichmentScore	NES	pvalue	p.adjust	qvalue	rank	leading_edge	core_enrichment
DURANTE_ADULT_OLFACTORY_NEUROEPITHELIUM_MACROPHAGES	DURANTE_ADULT_OLFACTORY_NEUROEPITHELIUM_MACROPHAGES	21	0.914547	2.1639	6.23175e-12	1.28841e-08	1.0958e-08	28	tags=71%, list=6%, signal=70%	HLA-DRA/CD74/HLA-DPA1/HLA-DQB1/HLA-DQA1/HLA-DRB1/HLA-DPB1/CST3/HLA-DQA2/HLA-DRB5/FCER1A/LST1/FTL/CLEC10A/PLD4
GAVISH_3CA_METAPROGRAM_ENDOTHELIAL_HEV_1	GAVISH_3CA_METAPROGRAM_ENDOTHELIAL_HEV_1	10	0.979946	2.05643	3.18189e-12	1.28841e-08	1.0958e-08	11	tags=80%, list=2%, signal=80%	HLA-DRA/CD74/HLA-DPA1/HLA-DQB1/HLA-DQA1/HLA-DRB1/HLA-DPB1/HLA-DRB5
DURANTE_ADULT_OLFACTORY_NEUROEPITHELIUM_NK_CELLS	DURANTE_ADULT_OLFACTORY_NEUROEPITHELIUM_NK_CELLS	15	-0.899212	-3.49204	1.80814e-11	1.86917e-08	1.58974e-08	43	tags=93%, list=10%, signal=87%	PTGDS/TRDC/CCL4L2/MYOM2/GNLY/FCGR3A/GZMB/FGFBP2/SPON2/CLIC3/GZMH/KLRB1/NKG7/CCL5
HAY_BONE_MARROW_DENDRITIC_CELL	HAY_BONE_MARROW_DENDRITIC_CELL	44	0.79069	2.02416	1.7082e-11	1.86917e-08	1.58974e-08	89	tags=68%, list=20%, signal=61%	HLA-DRA/CD74/HLA-DPA1/HLA-DQB1/HLA-DQA1/HLA-DRB1/HLA-DPB1/CST3/HLA-DQA2/HLA-DRB5/FCER1A/CD1C/CLEC10A/OSTC/PLD4/PKIB/ENHO/BCL11A/PPIB/TXN/SPCS1/PPP1R14B/SEC61B/CD1E/IRF8/IRF7/CCDC50/SEC61G/RRBP1/IL1R2
GOCC_TRANSPORT_VESICLE_MEMBRANE	GOCC_TRANSPORT_VESICLE_MEMBRANE	12	0.961609	2.07837	3.54419e-11	2.53389e-08	2.15509e-08	11	tags=75%, list=2%, signal=75%	HLA-DRA/CD74/HLA-DPA1/HLA-DQB1/HLA-DQA1/HLA-DRB1/HLA-DPB1/HLA-DQA2/HLA-DRB5
TRAVAGLINI_LUNG_EREG_DENDRITIC_CELL	TRAVAGLINI_LUNG_EREG_DENDRITIC_CELL	43	0.787777	2.01689	3.67675e-11	2.53389e-08	2.15509e-08	38	tags=56%, list=9%, signal=57%	HLA-DRA/CD74/HLA-DPA1/HLA-DQB1/HLA-DQA1/HLA-DRB1/HLA-DPB1/CST3/LYZ/HLA-DQA2/HLA-DRB5/FCER1A/LST1/FTL/CD1C/CPVL/GAPDH/ACTB/ACTG1/CLEC10A/BASP1/PKIB/FCGR2B/ENO1
GOCC_ER_TO_GOLGI_TRANSPORT_VESICLE_MEMBRANE	GOCC_ER_TO_GOLGI_TRANSPORT_VESICLE_MEMBRANE	11	0.963774	2.06344	1.05249e-10	6.21719e-08	5.28776e-08	11	tags=82%, list=2%, signal=82%	HLA-DRA/CD74/HLA-DPA1/HLA-DQB1/HLA-DQA1/HLA-DRB1/HLA-DPB1/HLA-DQA2/HLA-DRB5
GSE22886_NAIVE_CD8_TCELL_VS_MONOCYTE_UP	GSE22886_NAIVE_CD8_TCELL_VS_MONOCYTE_UP	10	-0.957971	-3.09497	1.69542e-10	8.76321e-08	7.45317e-08	23	tags=90%, list=5%, signal=87%	GNLY/GZMB/CLIC3/GZMH/KLRB1/GZMK/CD27/NKG7/CD8B
KEGG_INTESTINAL_IMMUNE_NETWORK_FOR_IGA_PRODUCTION	KEGG_INTESTINAL_IMMUNE_NETWORK_FOR_IGA_PRODUCTION	12	0.954017	2.06196	2.87756e-10	1.32208e-07	1.12444e-07	11	tags=67%, list=2%, signal=67%	HLA-DRA/HLA-DPA1/HLA-DQB1/HLA-DQA1/HLA-DRB1/HLA-DPB1/HLA-DQA2/HLA-DRB5
DURANTE_ADULT_OLFACTORY_NEUROEPITHELIUM_MONOCYTES	DURANTE_ADULT_OLFACTORY_NEUROEPITHELIUM_MONOCYTES	15	0.931232	2.08423	3.57405e-10	1.47787e-07	1.25694e-07	13	tags=67%, list=3%, signal=67%	HLA-DRA/CD74/HLA-DPA1/HLA-DQB1/HLA-DQA1/HLA-DRB1/HLA-DPB1/HLA-DRB5/FCER1A/LST1
TRAVAGLINI_LUNG_CD8_NAIVE_T_CELL	TRAVAGLINI_LUNG_CD8_NAIVE_T_CELL	11	-0.926032	-3.06826	6.62183e-10	2.25197e-07	1.91531e-07	23	tags=82%, list=5%, signal=80%	GNLY/GZMB/FGFBP2/ISG20/SPON2/GZMH/NKG7/CCL5/CD8B
DESCARTES_FETAL_PLACENTA_MYELOID_CELLS	DESCARTES_FETAL_PLACENTA_MYELOID_CELLS	20	0.885308	2.07633	7.07994e-10	2.25197e-07	1.91531e-07	16	tags=55%, list=4%, signal=56%	HLA-DRA/CD74/HLA-DPA1/HLA-DQB1/HLA-DQA1/HLA-DRB1/HLA-DPB1/LYZ/HLA-DRB5/LST1/CPVL
AIZARANI_LIVER_C25_KUPFFER_CELLS_4	AIZARANI_LIVER_C25_KUPFFER_CELLS_4	27	0.842287	2.0578	6.81071e-10	2.25197e-07	1.91531e-07	29	tags=63%, list=7%, signal=63%	HLA-DRA/HLA-DPA1/HLA-DQB1/HLA-DQA1/HLA-DRB1/HLA-DPB1/CST3/LYZ/HLA-DRB5/FCER1A/LST1/CD1C/CPVL/ACTB/CLEC10A/PLD4/BASP1
GOCC_LUMENAL_SIDE_OF_ENDOPLASMIC_RETICULUM_MEMBRANE	GOCC_LUMENAL_SIDE_OF_ENDOPLASMIC_RETICULUM_MEMBRANE	11	0.954213	2.04297	8.89582e-10	2.45803e-07	2.09057e-07	11	tags=82%, list=2%, signal=82%	HLA-DRA/CD74/HLA-DPA1/HLA-DQB1/HLA-DQA1/HLA-DRB1/HLA-DPB1/HLA-DQA2/HLA-DRB5
KEGG_GRAFT_VERSUS_HOST_DISEASE	KEGG_GRAFT_VERSUS_HOST_DISEASE	10	0.962394	2.01959	8.91667e-10	2.45803e-07	2.09057e-07	11	tags=80%, list=2%, signal=80%	HLA-DRA/HLA-DPA1/HLA-DQB1/HLA-DQA1/HLA-DRB1/HLA-DPB1/HLA-DQA2/HLA-DRB5
GOCC_CLATHRIN_COATED_ENDOCYTIC_VESICLE	GOCC_CLATHRIN_COATED_ENDOCYTIC_VESICLE	12	0.947591	2.04807	1.02258e-09	2.48728e-07	2.11545e-07	11	tags=75%, list=2%, signal=75%	HLA-DRA/CD74/HLA-DPA1/HLA-DQB1/HLA-DQA1/HLA-DRB1/HLA-DPB1/HLA-DQA2/HLA-DRB5
GOCC_CLATHRIN_COATED_ENDOCYTIC_VESICLE_MEMBRANE	GOCC_CLATHRIN_COATED_ENDOCYTIC_VESICLE_MEMBRANE	12	0.947591	2.04807	1.02258e-09	2.48728e-07	2.11545e-07	11	tags=75%, list=2%, signal=75%	HLA-DRA/CD74/HLA-DPA1/HLA-DQB1/HLA-DQA1/HLA-DRB1/HLA-DPB1/HLA-DQA2/HLA-DRB5
BUSSLINGER_ESOPHAGEAL_DENDRITIC_CELLS	BUSSLINGER_ESOPHAGEAL_DENDRITIC_CELLS	28	0.843914	2.07172	1.10742e-09	2.544e-07	2.16369e-07	31	tags=64%, list=7%, signal=64%	HLA-DRA/CD74/HLA-DPA1/HLA-DQB1/HLA-DQA1/HLA-DRB1/HLA-DPB1/CST3/HLA-DRB5/FCER1A/LST1/FTL/CD1C/CPVL/ACTB/CLEC10A/BASP1/PKIB
DESCARTES_FETAL_INTESTINE_MYELOID_CELLS	DESCARTES_FETAL_INTESTINE_MYELOID_CELLS	30	0.830179	2.05919	1.26396e-09	2.75077e-07	2.33955e-07	28	tags=50%, list=6%, signal=50%	HLA-DRA/CD74/HLA-DPA1/HLA-DQB1/HLA-DQA1/HLA-DRB1/HLA-DPB1/CST3/LYZ/HLA-DQA2/HLA-DRB5/CD1C/CPVL/CLEC10A/PLD4
FAN_OVARY_CL13_MONOCYTE_MACROPHAGE	FAN_OVARY_CL13_MONOCYTE_MACROPHAGE	56	0.731797	1.90249	1.61631e-09	3.34171e-07	2.84215e-07	55	tags=52%, list=12%, signal=52%	HLA-DRA/CD74/HLA-DPA1/HLA-DQB1/HLA-DQA1/HLA-DRB1/HLA-DPB1/CST3/LYZ/HLA-DRB5/FCER1A/LST1/FTL/CD1C/CPVL/GAPDH/ACTB/CLEC10A/YBX1/BASP1/PKIB/FCGR2B/ENO1/LDHA/NDUFV2/TXN/SEC61B/HMGA1/MS4A7
DESCARTES_FETAL_PANCREAS_LYMPHOID_CELLS	DESCARTES_FETAL_PANCREAS_LYMPHOID_CELLS	16	-0.856212	-3.26503	1.83654e-09	3.61623e-07	3.07562e-07	35	tags=75%, list=8%, signal=72%	MS4A1/CD79A/IGLC3/IGLC2/GNLY/GZMH/TRGC1/KLRB1/GZMK/CD27/NKG7/CD8B
GOCC_TRANS_GOLGI_NETWORK_MEMBRANE	GOCC_TRANS_GOLGI_NETWORK_MEMBRANE	10	0.958621	2.01167	2.16837e-09	4.07556e-07	3.46628e-07	28	tags=100%, list=6%, signal=96%	HLA-DRA/CD74/HLA-DPA1/HLA-DQB1/HLA-DQA1/HLA-DRB1/HLA-DPB1/HLA-DQA2/HLA-DRB5/PLD4
GOCC_ENDOCYTIC_VESICLE_MEMBRANE	GOCC_ENDOCYTIC_VESICLE_MEMBRANE	13	0.929183	2.03261	2.725e-09	4.89908e-07	4.1667e-07	11	tags=69%, list=2%, signal=70%	HLA-DRA/CD74/HLA-DPA1/HLA-DQB1/HLA-DQA1/HLA-DRB1/HLA-DPB1/HLA-DQA2/HLA-DRB5
AIZARANI_LIVER_C2_KUPFFER_CELLS_1	AIZARANI_LIVER_C2_KUPFFER_CELLS_1	31	0.811532	2.0133	3.34975e-09	5.77134e-07	4.90856e-07	37	tags=58%, list=8%, signal=57%	HLA-DRA/HLA-DPA1/HLA-DQB1/HLA-DQA1/HLA-DRB1/HLA-DPB1/CST3/LYZ/HLA-DRB5/FCER1A/LST1/FTL/CD1C/CPVL/CLEC10A/PLD4/BASP1/FCGR2B
GSE36826_WT_VS_IL1R_KO_SKIN_UP	GSE36826_WT_VS_IL1R_KO_SKIN_UP	13	0.925257	2.02402	5.47692e-09	9.05882e-07	7.70458e-07	22	tags=77%, list=5%, signal=75%	HLA-DRA/HLA-DPA1/HLA-DQB1/HLA-DQA1/HLA-DRB1/HLA-DPB1/CST3/LYZ/CPVL/CLEC10A
DESCARTES_FETAL_LUNG_LYMPHOID_CELLS	DESCARTES_FETAL_LUNG_LYMPHOID_CELLS	21	-0.770729	-3.19214	5.91901e-09	9.06485e-07	7.70971e-07	48	tags=67%, list=11%, signal=62%	MS4A1/MZB1/TRDC/CD79A/KLRC1/GNLY/GZMB/GZMH/TRGC1/KLRB1/GZMK/CD27/NKG7/CD8B
KEGG_VIRAL_MYOCARDITIS	KEGG_VIRAL_MYOCARDITIS	11	0.944892	2.02301	5.8706e-09	9.06485e-07	7.70971e-07	21	tags=91%, list=5%, signal=89%	HLA-DRA/HLA-DPA1/HLA-DQB1/HLA-DQA1/HLA-DRB1/HLA-DPB1/HLA-DQA2/HLA-DRB5/ACTB/ACTG1
KEGG_TYPE_I_DIABETES_MELLITUS	KEGG_TYPE_I_DIABETES_MELLITUS	10	0.953233	2.00037	6.30309e-09	9.30831e-07	7.91677e-07	11	tags=80%, list=2%, signal=80%	HLA-DRA/HLA-DPA1/HLA-DQB1/HLA-DQA1/HLA-DRB1/HLA-DPB1/HLA-DQA2/HLA-DRB5
TRAVAGLINI_LUNG_NATURAL_KILLER_CELL	TRAVAGLINI_LUNG_NATURAL_KILLER_CELL	18	-0.808126	-3.23532	7.58412e-09	1.01941e-06	8.67015e-07	37	tags=78%, list=8%, signal=74%	MYOM2/KLRC1/GNLY/FCGR3A/FKBP11/GZMB/FGFBP2/ISG20/SPON2/CLIC3/GZMH/KLRB1/NKG7/CCL5
ZHENG_CORD_BLOOD_C6_HSC_MULTIPOTENT_PROGENITOR	ZHENG_CORD_BLOOD_C6_HSC_MULTIPOTENT_PROGENITOR	13	0.923669	2.02055	7.36205e-09	1.01941e-06	8.67015e-07	11	tags=62%, list=2%, signal=62%	HLA-DRA/CD74/HLA-DPA1/HLA-DQB1/HLA-DQA1/HLA-DRB1/HLA-DPB1/HLA-DRB5
GOCC_CLATHRIN_COATED_VESICLE_MEMBRANE	GOCC_CLATHRIN_COATED_VESICLE_MEMBRANE	13	0.922773	2.01859	7.6425e-09	1.01941e-06	8.67015e-07	11	tags=69%, list=2%, signal=70%	HLA-DRA/CD74/HLA-DPA1/HLA-DQB1/HLA-DQA1/HLA-DRB1/HLA-DPB1/HLA-DQA2/HLA-DRB5
RUBENSTEIN_SKELETAL_MUSCLE_MYELOID_CELLS	RUBENSTEIN_SKELETAL_MUSCLE_MYELOID_CELLS	26	0.835694	2.03617	8.08069e-09	1.04418e-06	8.88079e-07	26	tags=58%, list=6%, signal=58%	HLA-DRA/CD74/HLA-DPA1/HLA-DRB1/HLA-DPB1/CST3/LYZ/LST1/FTL/CPVL/GAPDH/ACTB/SLC25A5/SUB1/YBX1
TRAVAGLINI_LUNG_TREM2_DENDRITIC_CELL	TRAVAGLINI_LUNG_TREM2_DENDRITIC_CELL	65	0.691375	1.81012	9.89073e-09	1.23934e-06	1.05406e-06	80	tags=51%, list=18%, signal=49%	HLA-DRA/CD74/HLA-DPA1/HLA-DQB1/HLA-DQA1/HLA-DRB1/HLA-DPB1/CST3/LYZ/HLA-DQA2/HLA-DRB5/FTL/CPVL/CLEC10A/SLC25A5/YBX1/ATP5F1B/BASP1/FCGR2B/ENO1/ATP5MC3/TXN/VOPP1/MYDGF/MS4A7/TMED9/SSR3/PSME2/FABP5/PSMA3/PDIA6/CRIP1/MARCKS
GOMF_MHC_CLASS_II_PROTEIN_COMPLEX_BINDING	GOMF_MHC_CLASS_II_PROTEIN_COMPLEX_BINDING	13	0.917583	2.00724	1.53605e-08	1.86811e-06	1.58883e-06	11	tags=69%, list=2%, signal=70%	HLA-DRA/CD74/HLA-DPA1/HLA-DQB1/HLA-DQA1/HLA-DRB1/HLA-DPB1/HLA-DQA2/HLA-DRB5
GAVISH_3CA_METAPROGRAM_B_CELLS_MHC_II	GAVISH_3CA_METAPROGRAM_B_CELLS_MHC_II	12	0.930666	2.01149	1.89688e-08	2.06411e-06	1.75554e-06	21	tags=83%, list=5%, signal=82%	HLA-DRA/CD74/HLA-DPA1/HLA-DQB1/HLA-DQA1/HLA-DRB1/HLA-DPB1/HLA-DRB5/ACTB/ACTG1
GOBP_ANTIGEN_PROCESSING_AND_PRESENTATION_OF_EXOGENOUS_PEPTIDE_ANTIGEN	GOBP_ANTIGEN_PROCESSING_AND_PRESENTATION_OF_EXOGENOUS_PEPTIDE_ANTIGEN	10	0.947042	1.98738	1.84782e-08	2.06411e-06	1.75554e-06	11	tags=90%, list=2%, signal=90%	HLA-DRA/CD74/HLA-DPA1/HLA-DQB1/HLA-DQA1/HLA-DRB1/HLA-DPB1/HLA-DQA2/HLA-DRB5
GOBP_ANTIGEN_PROCESSING_AND_PRESENTATION_OF_EXOGENOUS_PEPTIDE_ANTIGEN_VIA_MHC_CLASS_II	GOBP_ANTIGEN_PROCESSING_AND_PRESENTATION_OF_EXOGENOUS_PEPTIDE_ANTIGEN_VIA_MHC_CLASS_II	10	0.947042	1.98738	1.84782e-08	2.06411e-06	1.75554e-06	11	tags=90%, list=2%, signal=90%	HLA-DRA/CD74/HLA-DPA1/HLA-DQB1/HLA-DQA1/HLA-DRB1/HLA-DPB1/HLA-DQA2/HLA-DRB5
GOBP_ANTIGEN_PROCESSING_AND_PRESENTATION_OF_PEPTIDE_OR_POLYSACCHARIDE_ANTIGEN_VIA_MHC_CLASS_II	GOBP_ANTIGEN_PROCESSING_AND_PRESENTATION_OF_PEPTIDE_OR_POLYSACCHARIDE_ANTIGEN_VIA_MHC_CLASS_II	10	0.947042	1.98738	1.84782e-08	2.06411e-06	1.75554e-06	11	tags=90%, list=2%, signal=90%	HLA-DRA/CD74/HLA-DPA1/HLA-DQB1/HLA-DQA1/HLA-DRB1/HLA-DPB1/HLA-DQA2/HLA-DRB5
REACTOME_MHC_CLASS_II_ANTIGEN_PRESENTATION	REACTOME_MHC_CLASS_II_ANTIGEN_PRESENTATION	18	0.872587	2.02053	1.97068e-08	2.08943e-06	1.77707e-06	11	tags=50%, list=2%, signal=51%	HLA-DRA/CD74/HLA-DPA1/HLA-DQB1/HLA-DQA1/HLA-DRB1/HLA-DPB1/HLA-DQA2/HLA-DRB5
WP_ALLOGRAFT_REJECTION	WP_ALLOGRAFT_REJECTION	14	0.909153	2.0096	2.19579e-08	2.26989e-06	1.93056e-06	11	tags=57%, list=2%, signal=58%	HLA-DRA/HLA-DPA1/HLA-DQB1/HLA-DQA1/HLA-DRB1/HLA-DPB1/HLA-DQA2/HLA-DRB5
DESCARTES_FETAL_HEART_LYMPHOID_CELLS	DESCARTES_FETAL_HEART_LYMPHOID_CELLS	16	-0.826576	-3.15202	2.30178e-08	2.32143e-06	1.97439e-06	26	tags=62%, list=6%, signal=61%	KLRC1/GNLY/GZMB/ISG20/GZMH/KLRB1/GZMK/CD27/NKG7/CD8B
AIZARANI_LIVER_C1_NK_NKT_CELLS_1	AIZARANI_LIVER_C1_NK_NKT_CELLS_1	10	-0.923786	-2.98453	2.39309e-08	2.35605e-06	2.00384e-06	23	tags=90%, list=5%, signal=87%	GNLY/GZMB/ISG20/GZMH/TRGC1/GZMK/NKG7/CCL5/CD8B
GOMF_MHC_PROTEIN_COMPLEX_BINDING	GOMF_MHC_PROTEIN_COMPLEX_BINDING	15	0.903247	2.02159	2.55118e-08	2.39753e-06	2.03911e-06	11	tags=60%, list=2%, signal=61%	HLA-DRA/CD74/HLA-DPA1/HLA-DQB1/HLA-DQA1/HLA-DRB1/HLA-DPB1/HLA-DQA2/HLA-DRB5
GOCC_GOLGI_APPARATUS_SUBCOMPARTMENT	GOCC_GOLGI_APPARATUS_SUBCOMPARTMENT	13	0.914299	2.00005	2.49429e-08	2.39753e-06	2.03911e-06	28	tags=77%, list=6%, signal=74%	HLA-DRA/CD74/HLA-DPA1/HLA-DQB1/HLA-DQA1/HLA-DRB1/HLA-DPB1/HLA-DQA2/HLA-DRB5/PLD4
GOCC_LUMENAL_SIDE_OF_MEMBRANE	GOCC_LUMENAL_SIDE_OF_MEMBRANE	12	0.929054	2.008	2.60999e-08	2.39829e-06	2.03976e-06	11	tags=75%, list=2%, signal=75%	HLA-DRA/CD74/HLA-DPA1/HLA-DQB1/HLA-DQA1/HLA-DRB1/HLA-DPB1/HLA-DQA2/HLA-DRB5
GOCC_GOLGI_APPARATUS	GOCC_GOLGI_APPARATUS	39	0.755425	1.92008	3.47666e-08	3.12522e-06	2.65802e-06	61	tags=46%, list=14%, signal=44%	HLA-DRA/CD74/HLA-DPA1/HLA-DQB1/HLA-DQA1/HLA-DRB1/HLA-DPB1/CST3/HLA-DQA2/HLA-DRB5/LST1/CD1C/PLD4/GAS6/MYDGF/MS4A7/TMED9/CD1E
DESCARTES_FETAL_STOMACH_MYELOID_CELLS	DESCARTES_FETAL_STOMACH_MYELOID_CELLS	18	0.867444	2.00862	3.63304e-08	3.1963e-06	2.71847e-06	28	tags=61%, list=6%, signal=60%	HLA-DRA/CD74/HLA-DPA1/HLA-DQB1/HLA-DQA1/HLA-DRB1/HLA-DPB1/CST3/HLA-DRB5/CPVL/PLD4
HAY_BONE_MARROW_NK_CELLS	HAY_BONE_MARROW_NK_CELLS	18	-0.778097	-3.1151	4.55735e-08	3.92597e-06	3.33906e-06	57	tags=83%, list=13%, signal=76%	KLRC2/TNFRSF18/TKTL1/TRDC/MYOM2/KLRC1/GNLY/GZMB/FGFBP2/SPON2/CLIC3/CD320/TRGC1/KLRB1/NKG7
DESCARTES_FETAL_LUNG_MYELOID_CELLS	DESCARTES_FETAL_LUNG_MYELOID_CELLS	25	0.8292	2.01126	5.01581e-08	4.23273e-06	3.59996e-06	28	tags=56%, list=6%, signal=56%	HLA-DRA/CD74/HLA-DPA1/HLA-DQB1/HLA-DQA1/HLA-DRB1/HLA-DPB1/LYZ/HLA-DQA2/HLA-DRB5/CD1C/CPVL/CLEC10A/PLD4
GOBP_ANTIGEN_PROCESSING_AND_PRESENTATION_OF_PEPTIDE_ANTIGEN	GOBP_ANTIGEN_PROCESSING_AND_PRESENTATION_OF_PEPTIDE_ANTIGEN	12	0.923341	1.99566	5.5324e-08	4.57529e-06	3.89131e-06	11	tags=75%, list=2%, signal=75%	HLA-DRA/CD74/HLA-DPA1/HLA-DQB1/HLA-DQA1/HLA-DRB1/HLA-DPB1/HLA-DQA2/HLA-DRB5
GOCC_ENDOCYTIC_VESICLE	GOCC_ENDOCYTIC_VESICLE	20	0.848812	1.99073	5.69328e-08	4.61602e-06	3.92595e-06	28	tags=55%, list=6%, signal=54%	HLA-DRA/CD74/HLA-DPA1/HLA-DQB1/HLA-DQA1/HLA-DRB1/HLA-DPB1/HLA-DQA2/HLA-DRB5/ACTG1/PLD4
GAVISH_3CA_MALIGNANT_METAPROGRAM_17_INTERFERON_MHC_II_1	GAVISH_3CA_MALIGNANT_METAPROGRAM_17_INTERFERON_MHC_II_1	14	0.901851	1.99346	5.93228e-08	4.71731e-06	4.0121e-06	11	tags=57%, list=2%, signal=58%	HLA-DRA/CD74/HLA-DPA1/HLA-DQB1/HLA-DQA1/HLA-DRB1/HLA-DPB1/HLA-DRB5
DESCARTES_FETAL_ADRENAL_MYELOID_CELLS	DESCARTES_FETAL_ADRENAL_MYELOID_CELLS	18	0.86043	1.99238	6.75295e-08	5.26858e-06	4.48096e-06	22	tags=56%, list=5%, signal=55%	HLA-DRA/HLA-DPA1/HLA-DQB1/HLA-DQA1/HLA-DRB1/HLA-DPB1/CST3/LYZ/CPVL/CLEC10A
MURARO_PANCREAS_DUCTAL_CELL	MURARO_PANCREAS_DUCTAL_CELL	54	0.700413	1.81691	7.49803e-08	5.74155e-06	4.88322e-06	116	tags=67%, list=26%, signal=56%	HLA-DRA/CD74/HLA-DPA1/HLA-DQB1/HLA-DQA1/HLA-DRB1/HLA-DPB1/LYZ/FCER1A/ACTB/PPIA/ACTG1/SLC25A5/ATP5F1B/PTMA/ENO1/LDHA/ATP5MC3/TXN/MS4A7/HNRNPAB/LMAN2/CCDC50/MLEC/NCL/IFITM3/HMGB1/CYCS/LMNA/LIMS1/SOX4/CCT2/ODC1/TOP1/JPT1/PRDX1
DESCARTES_MAIN_FETAL_LYMPHOID_CELLS	DESCARTES_MAIN_FETAL_LYMPHOID_CELLS	21	-0.718849	-2.97727	8.17291e-08	6.14454e-06	5.22597e-06	42	tags=67%, list=9%, signal=63%	TRDC/IGHG4/CD79A/IGLC3/KLRC1/FGFBP2/ISG20/GZMH/TRGC1/LINC02446/KLRB1/GZMK/CD27/NKG7
GOCC_COATED_VESICLE_MEMBRANE	GOCC_COATED_VESICLE_MEMBRANE	15	0.8936	2	8.72892e-08	6.3323e-06	5.38566e-06	11	tags=60%, list=2%, signal=61%	HLA-DRA/CD74/HLA-DPA1/HLA-DQB1/HLA-DQA1/HLA-DRB1/HLA-DPB1/HLA-DQA2/HLA-DRB5
GOCC_TRANS_GOLGI_NETWORK	GOCC_TRANS_GOLGI_NETWORK	12	0.920626	1.98979	8.58446e-08	6.3323e-06	5.38566e-06	28	tags=83%, list=6%, signal=80%	HLA-DRA/CD74/HLA-DPA1/HLA-DQB1/HLA-DQA1/HLA-DRB1/HLA-DPB1/HLA-DQA2/HLA-DRB5/PLD4
CUI_DEVELOPING_HEART_C8_MACROPHAGE	CUI_DEVELOPING_HEART_C8_MACROPHAGE	24	0.8187	1.97552	9.00523e-08	6.38482e-06	5.43033e-06	29	tags=50%, list=7%, signal=49%	HLA-DRA/CD74/HLA-DPA1/HLA-DQB1/HLA-DRB1/HLA-DPB1/CST3/LYZ/LST1/CPVL/PLD4/BASP1
KEGG_LEISHMANIA_INFECTION	KEGG_LEISHMANIA_INFECTION	10	0.937058	1.96642	9.11014e-08	6.38482e-06	5.43033e-06	11	tags=80%, list=2%, signal=80%	HLA-DRA/HLA-DPA1/HLA-DQB1/HLA-DQA1/HLA-DRB1/HLA-DPB1/HLA-DQA2/HLA-DRB5
GOMF_ANTIGEN_BINDING	GOMF_ANTIGEN_BINDING	28	0.808448	1.98466	9.53808e-08	6.57333e-06	5.59065e-06	15	tags=32%, list=3%, signal=33%	HLA-DRA/HLA-DPA1/HLA-DQB1/HLA-DQA1/HLA-DRB1/HLA-DPB1/HLA-DQA2/HLA-DRB5/CD1C
GOBP_ANTIGEN_PROCESSING_AND_PRESENTATION	GOBP_ANTIGEN_PROCESSING_AND_PRESENTATION	15	0.891773	1.99591	1.01931e-07	6.90959e-06	5.87665e-06	15	tags=67%, list=3%, signal=67%	HLA-DRA/CD74/HLA-DPA1/HLA-DQB1/HLA-DQA1/HLA-DRB1/HLA-DPB1/HLA-DQA2/HLA-DRB5/CD1C
MENON_FETAL_KIDNEY_10_IMMUNE_CELLS	MENON_FETAL_KIDNEY_10_IMMUNE_CELLS	11	0.925003	1.98043	1.167e-07	7.78314e-06	6.61961e-06	19	tags=82%, list=4%, signal=80%	HLA-DRA/CD74/HLA-DPA1/HLA-DRB1/HLA-DPB1/CST3/LST1/FTL/ACTB
DESCARTES_FETAL_INTESTINE_LYMPHOID_CELLS	DESCARTES_FETAL_INTESTINE_LYMPHOID_CELLS	16	-0.795508	-3.03354	1.30467e-07	8.56318e-06	7.28303e-06	57	tags=75%, list=13%, signal=68%	KLRC2/TNFRSF18/SPINK2/MS4A1/TRDC/CD79A/KLRC1/GNLY/TRGC1/KLRB1/GZMK/NKG7
GOCC_COPII_COATED_ER_TO_GOLGI_TRANSPORT_VESICLE	GOCC_COPII_COATED_ER_TO_GOLGI_TRANSPORT_VESICLE	13	0.8991	1.96681	1.47596e-07	9.53608e-06	8.11049e-06	11	tags=69%, list=2%, signal=70%	HLA-DRA/CD74/HLA-DPA1/HLA-DQB1/HLA-DQA1/HLA-DRB1/HLA-DPB1/HLA-DQA2/HLA-DRB5
GOMF_IMMUNE_RECEPTOR_ACTIVITY	GOMF_IMMUNE_RECEPTOR_ACTIVITY	18	0.852504	1.97403	1.53381e-07	9.69542e-06	8.24601e-06	12	tags=44%, list=3%, signal=45%	HLA-DRA/CD74/HLA-DPA1/HLA-DQB1/HLA-DQA1/HLA-DRB1/HLA-DQA2/FCER1A
LUI_THYROID_CANCER_CLUSTER_4	LUI_THYROID_CANCER_CLUSTER_4	10	0.933357	1.95866	1.54752e-07	9.69542e-06	8.24601e-06	7	tags=60%, list=2%, signal=60%	HLA-DRA/CD74/HLA-DPA1/HLA-DQB1/HLA-DRB1/HLA-DPB1
GOBP_ANTIGEN_PROCESSING_AND_PRESENTATION_OF_EXOGENOUS_ANTIGEN	GOBP_ANTIGEN_PROCESSING_AND_PRESENTATION_OF_EXOGENOUS_ANTIGEN	12	0.91372	1.97486	1.86432e-07	1.15059e-05	9.78587e-06	15	tags=83%, list=3%, signal=83%	HLA-DRA/CD74/HLA-DPA1/HLA-DQB1/HLA-DQA1/HLA-DRB1/HLA-DPB1/HLA-DQA2/HLA-DRB5/CD1C
GOCC_CLATHRIN_COATED_VESICLE	GOCC_CLATHRIN_COATED_VESICLE	14	0.89074	1.9689	2.00988e-07	1.22219e-05	1.03948e-05	11	tags=64%, list=2%, signal=65%	HLA-DRA/CD74/HLA-DPA1/HLA-DQB1/HLA-DQA1/HLA-DRB1/HLA-DPB1/HLA-DQA2/HLA-DRB5
WP_EBOLA_VIRUS_INFECTION_IN_HOST	WP_EBOLA_VIRUS_INFECTION_IN_HOST	16	0.876687	1.98946	2.17219e-07	1.30174e-05	1.10714e-05	43	tags=81%, list=10%, signal=76%	HLA-DRA/HLA-DPA1/HLA-DQB1/HLA-DQA1/HLA-DRB1/HLA-DPB1/HLA-DQA2/HLA-DRB5/ACTB/ACTG1/CLEC10A/C1QBP/GAS6
HSIAO_HOUSEKEEPING_GENES	HSIAO_HOUSEKEEPING_GENES	45	0.726582	1.86401	2.48566e-07	1.46831e-05	1.24881e-05	87	tags=62%, list=20%, signal=56%	HLA-DRA/CD74/HLA-DPA1/HLA-DQB1/HLA-DQA1/CST3/FTL/GAPDH/ACTB/PPIA/ACTG1/SLC25A5/YBX1/ATP5F1B/C1QBP/PTMA/ENO1/LDHA/ATP5MC3/NDUFV2/TXN/SEC61B/PEBP1/MARCKS/NCL/IFITM3/HMGB1/RPN2
HOEK_NK_CELL_2011_2012_TIV_3D_VS_0DY_ADULT_3D_DN	HOEK_NK_CELL_2011_2012_TIV_3D_VS_0DY_ADULT_3D_DN	18	0.846481	1.96008	2.5505e-07	1.4854e-05	1.26334e-05	22	tags=56%, list=5%, signal=55%	HLA-DRA/HLA-DQB1/HLA-DQA1/HLA-DRB1/CST3/LYZ/HLA-DRB5/FCER1A/CPVL/CLEC10A
GOCC_TRANSPORT_VESICLE	GOCC_TRANSPORT_VESICLE	17	0.868481	1.9953	2.59758e-07	1.4918e-05	1.26879e-05	11	tags=53%, list=2%, signal=54%	HLA-DRA/CD74/HLA-DPA1/HLA-DQB1/HLA-DQA1/HLA-DRB1/HLA-DPB1/HLA-DQA2/HLA-DRB5
GOBP_CELL_CELL_ADHESION	GOBP_CELL_CELL_ADHESION	32	0.770833	1.92106	2.8484e-07	1.61344e-05	1.37224e-05	21	tags=38%, list=5%, signal=38%	HLA-DRA/CD74/HLA-DPA1/HLA-DQB1/HLA-DQA1/HLA-DRB1/HLA-DPB1/HLA-DQA2/HLA-DRB5/ACTB/PPIA/ACTG1
DESCARTES_FETAL_KIDNEY_LYMPHOID_CELLS	DESCARTES_FETAL_KIDNEY_LYMPHOID_CELLS	20	-0.694168	-2.90697	2.98509e-07	1.66802e-05	1.41866e-05	57	tags=70%, list=13%, signal=64%	KLRC2/TNFRSF18/MS4A1/TKTL1/TRDC/MYOM2/CD79A/KLRC1/ISG20/CLIC3/KLRB1/GZMK/CD27/NKG7
chr6p21	chr6p21	15	0.881489	1.9729	3.16215e-07	1.7434e-05	1.48277e-05	13	tags=60%, list=3%, signal=60%	HLA-DRA/HLA-DPA1/HLA-DQB1/HLA-DQA1/HLA-DRB1/HLA-DPB1/HLA-DQA2/HLA-DRB5/LST1
KEGG_SYSTEMIC_LUPUS_ERYTHEMATOSUS	KEGG_SYSTEMIC_LUPUS_ERYTHEMATOSUS	12	0.908694	1.964	3.23505e-07	1.76012e-05	1.49699e-05	11	tags=67%, list=2%, signal=67%	HLA-DRA/HLA-DPA1/HLA-DQB1/HLA-DQA1/HLA-DRB1/HLA-DPB1/HLA-DQA2/HLA-DRB5
DESCARTES_FETAL_PLACENTA_LYMPHOID_CELLS	DESCARTES_FETAL_PLACENTA_LYMPHOID_CELLS	31	-0.524425	-2.47175	3.29061e-07	1.7671e-05	1.50293e-05	45	tags=52%, list=10%, signal=50%	KLRC2/TNFRSF18/MZB1/TRDC/IGHG4/CD79A/KLRC1/GNLY/GZMB/ISG20/PIM2/GZMH/KLRB1/GZMK/CD27/NKG7
GSE29618_MONOCYTE_VS_MDC_DAY7_FLU_VACCINE_DN	GSE29618_MONOCYTE_VS_MDC_DAY7_FLU_VACCINE_DN	27	0.785225	1.91839	3.34319e-07	1.77232e-05	1.50737e-05	78	tags=70%, list=18%, signal=62%	HLA-DRA/HLA-DPA1/HLA-DRB1/HLA-DPB1/CST3/FCER1A/CD1C/CLEC10A/BASP1/PPA1/C1QBP/BCL11A/NDUFV2/BANK1/VOPP1/HMGA1/CD1E/FABP5/PEBP1
GOCC_LATE_ENDOSOME_MEMBRANE	GOCC_LATE_ENDOSOME_MEMBRANE	11	0.913324	1.95543	4.52659e-07	2.3693e-05	2.0151e-05	11	tags=73%, list=2%, signal=73%	HLA-DRA/HLA-DPA1/HLA-DQB1/HLA-DQA1/HLA-DRB1/HLA-DPB1/HLA-DQA2/HLA-DRB5
GOCC_SIDE_OF_MEMBRANE	GOCC_SIDE_OF_MEMBRANE	37	0.725847	1.83271	5.01092e-07	2.59002e-05	2.20283e-05	22	tags=32%, list=5%, signal=34%	HLA-DRA/CD74/HLA-DPA1/HLA-DQB1/HLA-DQA1/HLA-DRB1/HLA-DPB1/HLA-DQA2/HLA-DRB5/FCER1A/CD1C/CLEC10A
AIZARANI_LIVER_C6_KUPFFER_CELLS_2	AIZARANI_LIVER_C6_KUPFFER_CELLS_2	24	0.801257	1.93343	5.14832e-07	2.62819e-05	2.23529e-05	29	tags=50%, list=7%, signal=49%	HLA-DRA/HLA-DPA1/HLA-DQA1/HLA-DRB1/HLA-DPB1/CST3/LYZ/LST1/FTL/CPVL/ACTB/BASP1
KEGG_CELL_ADHESION_MOLECULES_CAMS	KEGG_CELL_ADHESION_MOLECULES_CAMS	11	0.91074	1.9499	5.42107e-07	2.73367e-05	2.325e-05	11	tags=73%, list=2%, signal=73%	HLA-DRA/HLA-DPA1/HLA-DQB1/HLA-DQA1/HLA-DRB1/HLA-DPB1/HLA-DQA2/HLA-DRB5
GAVISH_3CA_METAPROGRAM_EPITHELIAL_INTERFERON_MHC	GAVISH_3CA_METAPROGRAM_EPITHELIAL_INTERFERON_MHC	11	0.909071	1.94632	6.26956e-07	3.12345e-05	2.65651e-05	11	tags=55%, list=2%, signal=55%	HLA-DRA/CD74/HLA-DPA1/HLA-DRB1/HLA-DPB1/HLA-DRB5
GOBP_POSITIVE_REGULATION_OF_CELL_CELL_ADHESION	GOBP_POSITIVE_REGULATION_OF_CELL_CELL_ADHESION	18	0.833783	1.93068	6.90918e-07	3.36111e-05	2.85865e-05	19	tags=56%, list=4%, signal=55%	HLA-DRA/CD74/HLA-DPA1/HLA-DQB1/HLA-DQA1/HLA-DRB1/HLA-DPB1/HLA-DQA2/HLA-DRB5/ACTB
GOBP_POSITIVE_REGULATION_OF_LEUKOCYTE_CELL_CELL_ADHESION	GOBP_POSITIVE_REGULATION_OF_LEUKOCYTE_CELL_CELL_ADHESION	18	0.833783	1.93068	6.90918e-07	3.36111e-05	2.85865e-05	19	tags=56%, list=4%, signal=55%	HLA-DRA/CD74/HLA-DPA1/HLA-DQB1/HLA-DQA1/HLA-DRB1/HLA-DPB1/HLA-DQA2/HLA-DRB5/ACTB
FAN_OVARY_CL18_B_LYMPHOCYTE	FAN_OVARY_CL18_B_LYMPHOCYTE	76	0.640337	1.69408	7.53514e-07	3.623e-05	3.08138e-05	153	tags=70%, list=34%, signal=55%	HLA-DRA/CD74/HLA-DPA1/HLA-DQB1/HLA-DQA1/HLA-DRB1/HLA-DPB1/CST3/HLA-DRB5/FTL/MTDH/SUB1/PLD4/VCP/CHCHD2/NDUFV2/TXN/SPCS1/PPP1R14B/SEC61B/RAN/IRF8/SPIB/SSR3/FABP5/IRF7/CCDC50/CRIP1/SEC61G/P4HB/RPN2/RRBP1/HSP90B1/SNRPG/HSPA8/TOP1/ATF5/PRDX1/SPCS3/SMC4/HM13/IRF4/IGKC/SSR4/DDX39A/HSPE1/TCF4/CALR/ITM2C/KPNA2/DNAJB11/HSPD1/TUBB4B
GSE41087_WT_VS_FOXP3_MUT_ANTI_CD3_CD28_STIM_CD4_TCELL_UP	GSE41087_WT_VS_FOXP3_MUT_ANTI_CD3_CD28_STIM_CD4_TCELL_UP	16	0.861926	1.95597	7.87481e-07	3.7428e-05	3.18327e-05	9	tags=44%, list=2%, signal=44%	HLA-DRA/HLA-DPA1/HLA-DQB1/HLA-DQA1/HLA-DRB1/HLA-DPB1/LYZ
AIZARANI_LIVER_C5_NK_NKT_CELLS_3	AIZARANI_LIVER_C5_NK_NKT_CELLS_3	14	-0.784622	-2.85162	9.99396e-07	4.69602e-05	3.994e-05	42	tags=79%, list=9%, signal=73%	TRDC/CCL4L2/KLRC1/GNLY/GZMB/SPON2/TRGC1/KLRB1/GZMK/NKG7/CCL5
REACTOME_TCR_SIGNALING	REACTOME_TCR_SIGNALING	10	0.917293	1.92495	1.16053e-06	5.39192e-05	4.58586e-05	11	tags=80%, list=2%, signal=80%	HLA-DRA/HLA-DPA1/HLA-DQB1/HLA-DQA1/HLA-DRB1/HLA-DPB1/HLA-DQA2/HLA-DRB5
GOCC_GOLGI_MEMBRANE	GOCC_GOLGI_MEMBRANE	21	0.816932	1.93293	1.18713e-06	5.4542e-05	4.63883e-05	13	tags=48%, list=3%, signal=49%	HLA-DRA/CD74/HLA-DPA1/HLA-DQB1/HLA-DQA1/HLA-DRB1/HLA-DPB1/HLA-DQA2/HLA-DRB5/LST1
GOCC_LATE_ENDOSOME	GOCC_LATE_ENDOSOME	15	0.865006	1.936	1.22225e-06	5.50486e-05	4.68192e-05	11	tags=60%, list=2%, signal=61%	HLA-DRA/CD74/HLA-DPA1/HLA-DQB1/HLA-DQA1/HLA-DRB1/HLA-DPB1/HLA-DQA2/HLA-DRB5
GOCC_NUCLEAR_OUTER_MEMBRANE_ENDOPLASMIC_RETICULUM_MEMBRANE_NETWORK	GOCC_NUCLEAR_OUTER_MEMBRANE_ENDOPLASMIC_RETICULUM_MEMBRANE_NETWORK	55	0.668092	1.73461	1.22478e-06	5.50486e-05	4.68192e-05	133	tags=67%, list=30%, signal=54%	HLA-DRA/CD74/HLA-DPA1/HLA-DQB1/HLA-DQA1/HLA-DRB1/HLA-DPB1/HLA-DQA2/HLA-DRB5/MTDH/OSTC/PLD4/VCP/ENO1/UBE2J1/SPCS1/SEC61B/TMED9/SSR3/PTGS2/DDOST/LMAN2/PDIA6/MLEC/SEC61G/RPN2/RRBP1/HSP90B1/HSPA5/HMOX1/CLPTM1L/KDELR2/AREG/SPCS3/SLC35B1/SPCS2/HM13
BOQUEST_STEM_CELL_DN	BOQUEST_STEM_CELL_DN	20	0.819266	1.92144	1.24757e-06	5.54701e-05	4.71777e-05	7	tags=35%, list=2%, signal=36%	HLA-DRA/CD74/HLA-DPA1/HLA-DQB1/HLA-DQA1/HLA-DRB1/HLA-DPB1
GOCC_COATED_VESICLE	GOCC_COATED_VESICLE	18	0.823542	1.90697	1.4245e-06	6.26627e-05	5.3295e-05	11	tags=50%, list=2%, signal=51%	HLA-DRA/CD74/HLA-DPA1/HLA-DQB1/HLA-DQA1/HLA-DRB1/HLA-DPB1/HLA-DQA2/HLA-DRB5
JIANG_MELANOMA_TRM3_CD8	JIANG_MELANOMA_TRM3_CD8	74	0.63977	1.68903	1.46313e-06	6.36848e-05	5.41643e-05	119	tags=59%, list=27%, signal=52%	HLA-DRA/CD74/HLA-DPA1/HLA-DQB1/HLA-DQA1/HLA-DRB1/HLA-DPB1/HLA-DRB5/GAPDH/ACTB/PPIA/ACTG1/SLC25A5/SUB1/ATP5F1B/PTMA/ENO1/LDHA/ATP5MC3/CHCHD2/NDUFV2/PPIB/TXN/SPCS1/SEC61B/VOPP1/RAN/PSME2/FABP5/RANBP1/PDIA6/SEC61G/IFITM3/HMGB1/HSPA5/LMNA/ILF2/LIMS1/NASP/SNRPG/LMNB1/PRDX1/AREG/TUBA1B
RUBENSTEIN_SKELETAL_MUSCLE_B_CELLS	RUBENSTEIN_SKELETAL_MUSCLE_B_CELLS	17	0.852482	1.95854	1.53361e-06	6.6057e-05	5.61818e-05	7	tags=41%, list=2%, signal=42%	HLA-DRA/CD74/HLA-DPA1/HLA-DQB1/HLA-DQA1/HLA-DRB1/HLA-DPB1
SCHUETZ_BREAST_CANCER_DUCTAL_INVASIVE_UP	SCHUETZ_BREAST_CANCER_DUCTAL_INVASIVE_UP	26	0.781578	1.90431	1.6799e-06	7.16122e-05	6.09066e-05	16	tags=35%, list=4%, signal=35%	HLA-DRA/CD74/HLA-DPA1/HLA-DQB1/HLA-DQA1/HLA-DRB1/HLA-DPB1/FTL/CPVL
GOCC_PLASMA_MEMBRANE_PROTEIN_COMPLEX	GOCC_PLASMA_MEMBRANE_PROTEIN_COMPLEX	22	0.815363	1.94783	1.70076e-06	7.17618e-05	6.10339e-05	11	tags=41%, list=2%, signal=42%	HLA-DRA/CD74/HLA-DPA1/HLA-DQB1/HLA-DQA1/HLA-DRB1/HLA-DPB1/HLA-DQA2/HLA-DRB5
GOBP_REGULATION_OF_CELL_CELL_ADHESION	GOBP_REGULATION_OF_CELL_CELL_ADHESION	21	0.811923	1.92108	1.89112e-06	7.89878e-05	6.71796e-05	19	tags=48%, list=4%, signal=48%	HLA-DRA/CD74/HLA-DPA1/HLA-DQB1/HLA-DQA1/HLA-DRB1/HLA-DPB1/HLA-DQA2/HLA-DRB5/ACTB
BUSSLINGER_GASTRIC_REG3A_POSITIVE_CELLS	BUSSLINGER_GASTRIC_REG3A_POSITIVE_CELLS	11	0.892466	1.91077	2.45648e-06	0.00010057	8.55353e-05	7	tags=64%, list=2%, signal=64%	HLA-DRA/CD74/HLA-DPA1/HLA-DQB1/HLA-DQA1/HLA-DRB1/HLA-DPB1
DESCARTES_FETAL_HEART_MYELOID_CELLS	DESCARTES_FETAL_HEART_MYELOID_CELLS	20	0.811121	1.90234	2.43634e-06	0.00010057	8.55353e-05	62	tags=65%, list=14%, signal=59%	HLA-DRA/CD74/HLA-DPA1/HLA-DQA1/HLA-DRB1/LYZ/HLA-DQA2/HLA-DRB5/CLEC10A/PLD4/MS4A7/CD1E/IRF8
DESCARTES_FETAL_ADRENAL_LYMPHOID_CELLS	DESCARTES_FETAL_ADRENAL_LYMPHOID_CELLS	24	-0.582436	-2.45414	2.59605e-06	0.000105242	8.95087e-05	48	tags=58%, list=11%, signal=55%	MS4A1/MZB1/TRDC/CD79A/KLRC1/GNLY/GZMB/ISG20/GZMH/KLRB1/GZMK/CD27/NKG7/CD8B
GSE45739_UNSTIM_VS_ACD3_ACD28_STIM_NRAS_KO_CD4_TCELL_DN	GSE45739_UNSTIM_VS_ACD3_ACD28_STIM_NRAS_KO_CD4_TCELL_DN	16	-0.720756	-2.74849	2.7044e-06	0.00010857	9.23394e-05	35	tags=69%, list=8%, signal=66%	CD79A/SLC25A4/GNLY/GZMB/SPON2/CLIC3/GZMH/GZMK/NKG7/CCL5/CD8B
GOBP_REGULATION_OF_CELL_ADHESION	GOBP_REGULATION_OF_CELL_ADHESION	30	0.751663	1.86444	2.9764e-06	0.00011834	0.000100649	33	tags=43%, list=7%, signal=43%	HLA-DRA/CD74/HLA-DPA1/HLA-DQB1/HLA-DQA1/HLA-DRB1/HLA-DPB1/HLA-DQA2/HLA-DRB5/ACTB/ACTG1/ATP5F1B/C1QBP
GOBP_REGULATION_OF_T_CELL_ACTIVATION	GOBP_REGULATION_OF_T_CELL_ACTIVATION	21	0.80608	1.90726	3.05758e-06	0.000119596	0.000101717	19	tags=48%, list=4%, signal=48%	HLA-DRA/CD74/HLA-DPA1/HLA-DQB1/HLA-DQA1/HLA-DRB1/HLA-DPB1/HLA-DQA2/HLA-DRB5/ACTB
GAVISH_3CA_METAPROGRAM_FIBROBLASTS_MHC_II	GAVISH_3CA_METAPROGRAM_FIBROBLASTS_MHC_II	11	0.889942	1.90537	3.06583e-06	0.000119596	0.000101717	11	tags=55%, list=2%, signal=55%	HLA-DRA/CD74/HLA-DPA1/HLA-DRB1/HLA-DPB1/HLA-DRB5
GOCC_ORGANELLE_SUBCOMPARTMENT	GOCC_ORGANELLE_SUBCOMPARTMENT	57	0.662307	1.72528	3.32237e-06	0.000128392	0.000109199	133	tags=65%, list=30%, signal=52%	HLA-DRA/CD74/HLA-DPA1/HLA-DQB1/HLA-DQA1/HLA-DRB1/HLA-DPB1/HLA-DQA2/HLA-DRB5/MTDH/OSTC/PLD4/VCP/UBE2J1/SPCS1/SEC61B/MS4A7/TMED9/SSR3/PTGS2/DDOST/LMAN2/PDIA6/MLEC/SEC61G/RPN2/RRBP1/HSP90B1/HSPA5/HMOX1/CLPTM1L/KDELR2/AREG/SPCS3/SLC35B1/SPCS2/HM13
GOBP_LEUKOCYTE_CELL_CELL_ADHESION	GOBP_LEUKOCYTE_CELL_CELL_ADHESION	23	0.789133	1.89152	3.55856e-06	0.000136247	0.000115879	19	tags=43%, list=4%, signal=44%	HLA-DRA/CD74/HLA-DPA1/HLA-DQB1/HLA-DQA1/HLA-DRB1/HLA-DPB1/HLA-DQA2/HLA-DRB5/ACTB
JAATINEN_HEMATOPOIETIC_STEM_CELL_DN	JAATINEN_HEMATOPOIETIC_STEM_CELL_DN	26	-0.54297	-2.35537	3.76152e-06	0.000142696	0.000121364	26	tags=58%, list=6%, signal=58%	KLRC1/GNLY/GZMB/FGFBP2/ISG20/SPON2/TENT5C/GZMH/AQP3/KLRB1/GZMK/CD27/NKG7/CCL5/CD8B
DESCARTES_FETAL_MUSCLE_MYELOID_CELLS	DESCARTES_FETAL_MUSCLE_MYELOID_CELLS	19	0.815471	1.8958	4.07259e-06	0.000153092	0.000130206	28	tags=58%, list=6%, signal=57%	HLA-DRA/CD74/HLA-DPA1/HLA-DQB1/HLA-DQA1/HLA-DRB1/HLA-DPB1/CST3/LYZ/CD1C/PLD4
DESCARTES_FETAL_THYMUS_ANTIGEN_PRESENTING_CELLS	DESCARTES_FETAL_THYMUS_ANTIGEN_PRESENTING_CELLS	24	0.774605	1.86912	4.39072e-06	0.000163564	0.000139112	28	tags=38%, list=6%, signal=37%	HLA-DRA/CD74/HLA-DPA1/HLA-DRB1/HLA-DPB1/LYZ/HLA-DRB5/CPVL/PLD4
GOMF_PEPTIDE_BINDING	GOMF_PEPTIDE_BINDING	22	0.802102	1.91616	5.39065e-06	0.000195596	0.000166356	11	tags=45%, list=2%, signal=47%	HLA-DRA/CD74/HLA-DPA1/HLA-DQB1/HLA-DQA1/HLA-DRB1/HLA-DPB1/CST3/HLA-DQA2/HLA-DRB5
KEGG_ANTIGEN_PROCESSING_AND_PRESENTATION	KEGG_ANTIGEN_PROCESSING_AND_PRESENTATION	18	0.806354	1.86717	5.39249e-06	0.000195596	0.000166356	11	tags=50%, list=2%, signal=51%	HLA-DRA/CD74/HLA-DPA1/HLA-DQB1/HLA-DQA1/HLA-DRB1/HLA-DPB1/HLA-DQA2/HLA-DRB5
LIU_OVARIAN_CANCER_TUMORS_AND_XENOGRAFTS_XDGS_DN	LIU_OVARIAN_CANCER_TUMORS_AND_XENOGRAFTS_XDGS_DN	77	0.626176	1.65762	5.36281e-06	0.000195596	0.000166356	66	tags=30%, list=15%, signal=31%	HLA-DRA/CD74/HLA-DPA1/HLA-DQB1/HLA-DQA1/HLA-DRB1/HLA-DPB1/LYZ/HLA-DQA2/HLA-DRB5/LST1/FTL/CLEC10A/PLD4/BASP1/PKIB/FCGR2B/GAS6/MS4A7/CD1E/IRF8/SPIB/PTGS2
FAN_EMBRYONIC_CTX_BRAIN_MYELOID	FAN_EMBRYONIC_CTX_BRAIN_MYELOID	16	0.835856	1.8968	5.51681e-06	0.000198365	0.000168711	13	tags=50%, list=3%, signal=50%	HLA-DRA/CD74/HLA-DPA1/HLA-DQB1/HLA-DRB1/HLA-DPB1/LYZ/LST1
GOBP_CELL_ADHESION	GOBP_CELL_ADHESION	47	0.676846	1.74061	5.91638e-06	0.000210899	0.000179371	43	tags=32%, list=10%, signal=32%	HLA-DRA/CD74/HLA-DPA1/HLA-DQB1/HLA-DQA1/HLA-DRB1/HLA-DPB1/HLA-DQA2/HLA-DRB5/ACTB/PPIA/ACTG1/ATP5F1B/C1QBP/GAS6
GOBP_ADAPTIVE_IMMUNE_RESPONSE	GOBP_ADAPTIVE_IMMUNE_RESPONSE	49	0.669093	1.72431	6.46996e-06	0.00022866	0.000194477	37	tags=29%, list=8%, signal=29%	HLA-DRA/CD74/HLA-DPA1/HLA-DQB1/HLA-DQA1/HLA-DRB1/HLA-DPB1/HLA-DQA2/HLA-DRB5/FCER1A/CD1C/CLEC10A/C1QBP/FCGR2B
REACTOME_INTERFERON_GAMMA_SIGNALING	REACTOME_INTERFERON_GAMMA_SIGNALING	13	0.855702	1.87187	7.01731e-06	0.000245903	0.000209142	26	tags=69%, list=6%, signal=67%	HLA-DRA/HLA-DPA1/HLA-DQB1/HLA-DQA1/HLA-DRB1/HLA-DPB1/HLA-DQA2/HLA-DRB5/YBX1
GSE360_DC_VS_MAC_T_GONDII_UP	GSE360_DC_VS_MAC_T_GONDII_UP	17	0.830421	1.90785	7.35448e-06	0.000255553	0.000217349	69	tags=71%, list=16%, signal=62%	HLA-DRA/HLA-DPA1/HLA-DQA1/HLA-DPB1/FCER1A/CD1C/ATP5F1B/GAS6/NDUFV2/TXN/VOPP1/PSME2
GSE45739_UNSTIM_VS_ACD3_ACD28_STIM_WT_CD4_TCELL_DN	GSE45739_UNSTIM_VS_ACD3_ACD28_STIM_WT_CD4_TCELL_DN	16	-0.68329	-2.60562	8.60035e-06	0.000296354	0.00025205	34	tags=62%, list=8%, signal=60%	MT1E/SLC25A4/FKBP11/GZMB/CLIC3/GZMH/GZMK/NKG7/CCL5/CD8B
GAURNIER_PSMD4_TARGETS	GAURNIER_PSMD4_TARGETS	12	0.869716	1.87975	9.08366e-06	0.000307169	0.000261249	11	tags=58%, list=2%, signal=58%	HLA-DRA/HLA-DPA1/HLA-DQB1/HLA-DQA1/HLA-DRB1/HLA-DPB1/HLA-DRB5
GAO_LARGE_INTESTINE_24W_C11_PANETH_LIKE_CELL	GAO_LARGE_INTESTINE_24W_C11_PANETH_LIKE_CELL	28	0.755187	1.85391	9.1072e-06	0.000307169	0.000261249	22	tags=39%, list=5%, signal=40%	HLA-DRA/CD74/HLA-DPA1/HLA-DQB1/HLA-DQA1/HLA-DRB1/HLA-DPB1/LYZ/LST1/CPVL/CLEC10A
CIITA_TARGET_GENES	CIITA_TARGET_GENES	38	0.692829	1.75412	9.13708e-06	0.000307169	0.000261249	35	tags=29%, list=8%, signal=29%	HLA-DRA/CD74/HLA-DPA1/HLA-DQB1/HLA-DQA1/HLA-DRB1/HLA-DPB1/HLA-DRB5/ACTB/PTMA/VCP
HU_FETAL_RETINA_MICROGLIA	HU_FETAL_RETINA_MICROGLIA	23	0.776032	1.86012	9.27665e-06	0.000309346	0.000263101	62	tags=57%, list=14%, signal=51%	HLA-DRA/CD74/HLA-DPA1/HLA-DRB1/CST3/LST1/FTL/CPVL/ACTB/PLD4/GAS6/MS4A7/IRF8
THAKAR_PBMC_INACTIVATED_INFLUENZA_AGE_21_30YO_RESPONDERS_28DY_DN	THAKAR_PBMC_INACTIVATED_INFLUENZA_AGE_21_30YO_RESPONDERS_28DY_DN	21	0.789928	1.86904	9.924e-06	0.000328286	0.000279209	15	tags=38%, list=3%, signal=39%	CD74/HLA-DQA1/HLA-DRB1/CST3/LYZ/LST1/FTL/CD1C
HP_ABNORMALITY_OF_FACIAL_SOFT_TISSUE	HP_ABNORMALITY_OF_FACIAL_SOFT_TISSUE	13	0.848916	1.85703	1.10871e-05	0.00036385	0.000309456	35	tags=54%, list=8%, signal=51%	HLA-DPA1/HLA-DRB1/HLA-DPB1/FTL/ACTB/ACTG1/VCP
GSE10325_LUPUS_CD4_TCELL_VS_LUPUS_BCELL_DN	GSE10325_LUPUS_CD4_TCELL_VS_LUPUS_BCELL_DN	36	0.704996	1.7786	1.152e-05	0.000375082	0.000319009	63	tags=39%, list=14%, signal=36%	HLA-DRA/CD74/HLA-DPA1/HLA-DQB1/HLA-DQA1/HLA-DRB1/HLA-DPB1/CD1C/BASP1/FCGR2B/BCL11A/BANK1/IRF8/SPIB
GSE1740_UNSTIM_VS_IFNA_STIMULATED_MCSF_DERIVED_MACROPHAGE_DN	GSE1740_UNSTIM_VS_IFNA_STIMULATED_MCSF_DERIVED_MACROPHAGE_DN	16	0.824128	1.87019	1.28504e-05	0.000415129	0.00035307	72	tags=81%, list=16%, signal=71%	HLA-DRA/CD74/HLA-DPA1/HLA-DQB1/HLA-DQA1/HLA-DRB1/HLA-DPB1/MYDGF/SSR3/PTGS2/PSME2/IRF7/PSMA3
HAHTOLA_SEZARY_SYNDROM_DN	HAHTOLA_SEZARY_SYNDROM_DN	11	-0.783723	-2.59674	1.42457e-05	0.000456635	0.000388371	26	tags=82%, list=6%, signal=79%	TRDC/KLRC1/GNLY/GZMB/SPON2/KLRB1/GZMK/NKG7/CCL5
GOCC_VACUOLAR_MEMBRANE	GOCC_VACUOLAR_MEMBRANE	17	0.822588	1.88986	1.4636e-05	0.00045972	0.000390995	11	tags=53%, list=2%, signal=54%	HLA-DRA/CD74/HLA-DPA1/HLA-DQB1/HLA-DQA1/HLA-DRB1/HLA-DPB1/HLA-DQA2/HLA-DRB5
GSE29618_PDC_VS_MDC_DN	GSE29618_PDC_VS_MDC_DN	18	0.793226	1.83677	1.44752e-05	0.00045972	0.000390995	94	tags=89%, list=21%, signal=73%	HLA-DRA/HLA-DQB1/CST3/LST1/CD1C/GAPDH/CLEC10A/YBX1/BASP1/PPA1/ENO1/CD1E/PTGS2/MARCKS/IFITM3/LMNA
GOBP_CELL_ACTIVATION	GOBP_CELL_ACTIVATION	68	0.62517	1.64257	1.46755e-05	0.00045972	0.000390995	23	tags=24%, list=5%, signal=26%	HLA-DRA/CD74/HLA-DPA1/HLA-DQB1/HLA-DQA1/HLA-DRB1/HLA-DPB1/HLA-DQA2/HLA-DRB5/FCER1A/LST1/CD1C/ACTB/PPIA/ACTG1/SLC25A5
GOBP_POSITIVE_REGULATION_OF_CELL_ACTIVATION	GOBP_POSITIVE_REGULATION_OF_CELL_ACTIVATION	24	0.75816	1.82943	1.51827e-05	0.000472035	0.000401469	19	tags=42%, list=4%, signal=42%	HLA-DRA/CD74/HLA-DPA1/HLA-DQB1/HLA-DQA1/HLA-DRB1/HLA-DPB1/HLA-DQA2/HLA-DRB5/ACTB
AIZARANI_LIVER_C18_NK_NKT_CELLS_5	AIZARANI_LIVER_C18_NK_NKT_CELLS_5	18	0.791607	1.83302	1.65205e-05	0.000509792	0.000433581	16	tags=44%, list=4%, signal=45%	HLA-DRA/HLA-DPA1/HLA-DQB1/HLA-DPB1/CST3/LYZ/LST1/CPVL
GSE3039_NKT_CELL_VS_ALPHAALPHA_CD8_TCELL_DN	GSE3039_NKT_CELL_VS_ALPHAALPHA_CD8_TCELL_DN	16	-0.661644	-2.52307	1.66627e-05	0.000510374	0.000434076	26	tags=44%, list=6%, signal=43%	KLRC1/GZMB/GZMK/CD27/NKG7/CCL5/CD8B
GOBP_REGULATION_OF_LYMPHOCYTE_ACTIVATION	GOBP_REGULATION_OF_LYMPHOCYTE_ACTIVATION	32	0.718584	1.79084	1.90589e-05	0.000579476	0.000492848	50	tags=44%, list=11%, signal=42%	HLA-DRA/CD74/HLA-DPA1/HLA-DQB1/HLA-DQA1/HLA-DRB1/HLA-DPB1/HLA-DQA2/HLA-DRB5/LST1/ACTB/FCGR2B/GAS6/BANK1
DESCARTES_FETAL_PANCREAS_MYELOID_CELLS	DESCARTES_FETAL_PANCREAS_MYELOID_CELLS	28	0.745276	1.82958	1.97233e-05	0.000595297	0.000506304	28	tags=36%, list=6%, signal=36%	HLA-DPA1/HLA-DQB1/HLA-DQA1/HLA-DRB1/LYZ/HLA-DRB5/LST1/CPVL/CLEC10A/PLD4
DURANTE_ADULT_OLFACTORY_NEUROEPITHELIUM_B_CELLS	DURANTE_ADULT_OLFACTORY_NEUROEPITHELIUM_B_CELLS	12	0.855719	1.8495	2.16322e-05	0.000648182	0.000551283	7	tags=50%, list=2%, signal=51%	HLA-DRA/CD74/HLA-DQB1/HLA-DQA1/HLA-DRB1/HLA-DPB1
GAVISH_3CA_MALIGNANT_METAPROGRAM_18_INTERFERON_MHC_II_2	GAVISH_3CA_MALIGNANT_METAPROGRAM_18_INTERFERON_MHC_II_2	10	0.882146	1.85119	2.20682e-05	0.000655641	0.000557627	11	tags=50%, list=2%, signal=50%	HLA-DRA/CD74/HLA-DPA1/HLA-DRB1/HLA-DRB5
GOBP_POSITIVE_REGULATION_OF_CELL_ADHESION	GOBP_POSITIVE_REGULATION_OF_CELL_ADHESION	24	0.753154	1.81735	2.22773e-05	0.000655641	0.000557627	33	tags=46%, list=7%, signal=45%	HLA-DRA/CD74/HLA-DPA1/HLA-DQB1/HLA-DQA1/HLA-DRB1/HLA-DPB1/HLA-DQA2/HLA-DRB5/ACTB/C1QBP
GOBP_REGULATION_OF_CELL_ACTIVATION	GOBP_REGULATION_OF_CELL_ACTIVATION	35	0.70587	1.77182	2.23568e-05	0.000655641	0.000557627	50	tags=40%, list=11%, signal=39%	HLA-DRA/CD74/HLA-DPA1/HLA-DQB1/HLA-DQA1/HLA-DRB1/HLA-DPB1/HLA-DQA2/HLA-DRB5/LST1/ACTB/FCGR2B/GAS6/BANK1
FAN_EMBRYONIC_CTX_BRAIN_EFFECTOR_T_CELL	FAN_EMBRYONIC_CTX_BRAIN_EFFECTOR_T_CELL	11	-0.769777	-2.55053	2.37137e-05	0.000690537	0.000587306	26	tags=82%, list=6%, signal=79%	KLRC1/FKBP11/GZMB/FGFBP2/SPON2/CLIC3/GZMH/KLRB1/NKG7
GSE3400_UNTREATED_VS_IFNB_TREATED_MEF_DN	GSE3400_UNTREATED_VS_IFNB_TREATED_MEF_DN	11	0.859747	1.84072	2.55102e-05	0.000737656	0.000627381	7	tags=55%, list=2%, signal=55%	HLA-DRA/CD74/HLA-DPA1/HLA-DQB1/HLA-DRB1/HLA-DPB1
TRAVAGLINI_LUNG_OLR1_CLASSICAL_MONOCYTE_CELL	TRAVAGLINI_LUNG_OLR1_CLASSICAL_MONOCYTE_CELL	40	0.683112	1.74409	2.61622e-05	0.000751255	0.000638947	114	tags=68%, list=26%, signal=55%	LYZ/LST1/CPVL/GAPDH/ACTB/ACTG1/SUB1/BASP1/ENO1/LDHA/NDUFV2/SEC61B/HMGA1/MS4A7/PTGS2/IRF7/MARCKS/SEC61G/IFITM3/IL1R2/HSPA5/LIMS1/HMOX1/TOP1/KDELR2/ATF5/LMNB1
TRAVAGLINI_LUNG_MACROPHAGE_CELL	TRAVAGLINI_LUNG_MACROPHAGE_CELL	22	0.776808	1.85573	2.74691e-05	0.000783342	0.000666237	26	tags=41%, list=6%, signal=41%	CD74/HLA-DQB1/HLA-DQA1/HLA-DRB1/CST3/LYZ/HLA-DRB5/FTL/YBX1
FAN_OVARY_CL7_ANGEIOGENIC_ENDOTHELIAL_CELL	FAN_OVARY_CL7_ANGEIOGENIC_ENDOTHELIAL_CELL	25	0.74394	1.80445	2.99755e-05	0.000848964	0.000722049	16	tags=32%, list=4%, signal=33%	HLA-DRA/CD74/HLA-DPA1/HLA-DQB1/HLA-DRB1/HLA-DPB1/HLA-DRB5/CPVL
HP_ABNORMALITY_OF_SKIN_PHYSIOLOGY	HP_ABNORMALITY_OF_SKIN_PHYSIOLOGY	24	0.749186	1.80778	3.05154e-05	0.000858376	0.000730054	63	tags=46%, list=14%, signal=42%	HLA-DRA/HLA-DPA1/HLA-DQB1/HLA-DQA1/HLA-DRB1/HLA-DPB1/LYZ/FCGR2B/LDHA/BANK1/SPIB
LAKE_ADULT_KIDNEY_C9_THIN_ASCENDING_LIMB	LAKE_ADULT_KIDNEY_C9_THIN_ASCENDING_LIMB	26	0.739423	1.8016	3.11174e-05	0.000869395	0.000739425	95	tags=77%, list=21%, signal=64%	FTL/GAPDH/PPIA/ACTG1/YBX1/ATP5F1B/PTMA/ENO1/LDHA/ATP5MC3/PPIB/RAN/PDIA6/PEBP1/NCL/IFITM3/CYCS/HSP90B1/HSPA5/HSP90AB1
LAKE_ADULT_KIDNEY_C10_THIN_ASCENDING_LIMB	LAKE_ADULT_KIDNEY_C10_THIN_ASCENDING_LIMB	31	0.714007	1.77135	3.55046e-05	0.000978742	0.000832426	95	tags=71%, list=21%, signal=60%	CD74/FTL/GAPDH/PPIA/ACTG1/SLC25A5/YBX1/ATP5F1B/PPA1/PTMA/ENO1/LDHA/ATP5MC3/RAN/PDIA6/PEBP1/NCL/IFITM3/RRBP1/CYCS/HSP90B1/HSP90AB1
GOCC_VACUOLE	GOCC_VACUOLE	35	0.699321	1.75538	3.5326e-05	0.000978742	0.000832426	15	tags=34%, list=3%, signal=36%	HLA-DRA/CD74/HLA-DPA1/HLA-DQB1/HLA-DQA1/HLA-DRB1/HLA-DPB1/LYZ/HLA-DQA2/HLA-DRB5/FTL/CD1C
ICHIBA_GRAFT_VERSUS_HOST_DISEASE_D7_UP	ICHIBA_GRAFT_VERSUS_HOST_DISEASE_D7_UP	14	0.826216	1.82628	3.65881e-05	0.00100193	0.00085215	71	tags=71%, list=16%, signal=62%	HLA-DRA/CD74/HLA-DQB1/HLA-DQA1/LYZ/HLA-DRB5/PLD4/IRF8/PSME2/IRF7
GOCC_ENDOSOME_MEMBRANE	GOCC_ENDOSOME_MEMBRANE	15	0.817015	1.82859	3.7676e-05	0.00102494	0.000871713	15	tags=60%, list=3%, signal=60%	HLA-DRA/HLA-DPA1/HLA-DQB1/HLA-DQA1/HLA-DRB1/HLA-DPB1/HLA-DQA2/HLA-DRB5/CD1C
AIZARANI_LIVER_C34_MHC_II_POS_B_CELLS	AIZARANI_LIVER_C34_MHC_II_POS_B_CELLS	20	0.770434	1.80691	3.85963e-05	0.00104311	0.000887171	63	tags=55%, list=14%, signal=49%	HLA-DRA/HLA-DQB1/HLA-DQA1/HLA-DRB1/HLA-DPB1/HLA-DRB5/CD1C/BCL11A/BANK1/IRF8/SPIB
GSE29618_BCELL_VS_MDC_DN	GSE29618_BCELL_VS_MDC_DN	20	0.769226	1.80408	4.03375e-05	0.00108309	0.000921173	67	tags=70%, list=15%, signal=62%	HLA-DRA/CST3/FCER1A/CD1C/GAPDH/ACTB/ACTG1/CLEC10A/ENO1/TXN/MYDGF/CD1E/PTGS2/DDOST
GSE1112_HY_CD8AB_VS_HY_CD8AA_THYMOCYTE_RTOC_CULTURE_UP	GSE1112_HY_CD8AB_VS_HY_CD8AA_THYMOCYTE_RTOC_CULTURE_UP	15	0.813795	1.82139	4.24984e-05	0.00113375	0.000964259	25	tags=53%, list=6%, signal=52%	HLA-DRA/CD74/HLA-DPA1/HLA-DQB1/HLA-DQA1/HLA-DRB1/HLA-DPB1/SUB1
YAGI_AML_WITH_T_8_21_TRANSLOCATION	YAGI_AML_WITH_T_8_21_TRANSLOCATION	20	0.767418	1.79984	4.44002e-05	0.00117689	0.00100095	29	tags=45%, list=7%, signal=44%	HLA-DRA/CD74/HLA-DPA1/HLA-DQB1/HLA-DQA1/HLA-DRB1/HLA-DPB1/LST1/BASP1
OSMAN_BLOOD_CHAD63_KH_AGE_18_50YO_HIGH_DOSE_SUBJECTS_24HR_UP	OSMAN_BLOOD_CHAD63_KH_AGE_18_50YO_HIGH_DOSE_SUBJECTS_24HR_UP	54	0.628921	1.63145	4.96715e-05	0.00130823	0.00111265	119	tags=57%, list=27%, signal=48%	HLA-DRA/CD74/HLA-DPA1/HLA-DRB1/HLA-DPB1/CST3/LYZ/FTL/CPVL/ATP5F1B/FCGR2B/GAS6/UBE2J1/MS4A7/IRF8/PTGS2/PSME2/IRF7/PSMA3/PDIA6/MARCKS/IFITM3/HSPA5/HMOX1/NASP/HSPA8/TOP1/ATF5/LMNB1/PRDX1/TUBA1B
GSE40685_TREG_VS_FOXP3_KO_TREG_PRECURSOR_DN	GSE40685_TREG_VS_FOXP3_KO_TREG_PRECURSOR_DN	10	0.870097	1.82591	5.50497e-05	0.0014407	0.00122532	7	tags=50%, list=2%, signal=50%	HLA-DRA/CD74/HLA-DQB1/HLA-DQA1/HLA-DPB1
GOCC_ENDOSOME	GOCC_ENDOSOME	28	0.727972	1.7871	5.78932e-05	0.00150559	0.00128051	86	tags=64%, list=19%, signal=55%	HLA-DRA/CD74/HLA-DPA1/HLA-DQB1/HLA-DQA1/HLA-DRB1/HLA-DPB1/HLA-DQA2/HLA-DRB5/CD1C/PLD4/VOPP1/RAN/CD1E/IRF7/NCL/IFITM3/HMGB1
GSE25123_WT_VS_PPARG_KO_MACROPHAGE_DN	GSE25123_WT_VS_PPARG_KO_MACROPHAGE_DN	22	0.763165	1.82314	6.15196e-05	0.00158002	0.00134382	69	tags=64%, list=16%, signal=57%	HLA-DRA/CD74/HLA-DPA1/HLA-DQB1/HLA-DQA1/HLA-DPB1/PPIA/ACTG1/YBX1/PPA1/PTMA/RAN/CD1E/PSME2
HP_ABNORMAL_CIRCULATING_PROTEIN_CONCENTRATION	HP_ABNORMAL_CIRCULATING_PROTEIN_CONCENTRATION	25	0.731089	1.77328	6.13946e-05	0.00158002	0.00134382	63	tags=48%, list=14%, signal=44%	HLA-DPA1/HLA-DQB1/HLA-DQA1/HLA-DRB1/HLA-DPB1/FTL/CCT5/C1QBP/VCP/LDHA/IRF8/SPIB
GOCC_VESICLE_MEMBRANE	GOCC_VESICLE_MEMBRANE	29	0.701016	1.72698	6.47713e-05	0.00165327	0.00140611	85	tags=59%, list=19%, signal=51%	HLA-DRA/CD74/HLA-DPA1/HLA-DQB1/HLA-DQA1/HLA-DRB1/HLA-DPB1/HLA-DQA2/HLA-DRB5/CD1C/VOPP1/DDOST/FABP5/IRF7/MLEC/NCL/IFITM3
GOBP_POSITIVE_REGULATION_OF_MULTICELLULAR_ORGANISMAL_PROCESS	GOBP_POSITIVE_REGULATION_OF_MULTICELLULAR_ORGANISMAL_PROCESS	66	0.609675	1.59884	7.28332e-05	0.00184764	0.00157143	71	tags=35%, list=16%, signal=34%	HLA-DRA/CD74/HLA-DPA1/HLA-DQB1/HLA-DQA1/HLA-DRB1/HLA-DPB1/HLA-DQA2/HLA-DRB5/GAPDH/MTDH/ACTB/BASP1/C1QBP/FCGR2B/ENO1/GAS6/PPIB/MYDGF/IRF8/PTGS2/FABP5/IRF7
HP_ARTHRALGIA	HP_ARTHRALGIA	16	0.787398	1.78684	7.5717e-05	0.00190908	0.00162369	39	tags=50%, list=9%, signal=47%	HLA-DPA1/HLA-DQB1/HLA-DQA1/HLA-DRB1/HLA-DPB1/FTL/VCP/BCL11A
RODRIGUES_THYROID_CARCINOMA_POORLY_DIFFERENTIATED_DN	RODRIGUES_THYROID_CARCINOMA_POORLY_DIFFERENTIATED_DN	12	0.833575	1.80164	7.62301e-05	0.00191037	0.00162478	8	tags=42%, list=2%, signal=42%	CD74/HLA-DPA1/HLA-DRB1/HLA-DPB1/CST3
GOBP_T_CELL_ACTIVATION	GOBP_T_CELL_ACTIVATION	33	0.687152	1.72034	7.92717e-05	0.00197463	0.00167943	19	tags=33%, list=4%, signal=34%	HLA-DRA/CD74/HLA-DPA1/HLA-DQB1/HLA-DQA1/HLA-DRB1/HLA-DPB1/HLA-DQA2/HLA-DRB5/CD1C/ACTB
GSE10325_CD4_TCELL_VS_BCELL_DN	GSE10325_CD4_TCELL_VS_BCELL_DN	33	0.686795	1.71945	8.04123e-05	0.00199105	0.0016934	63	tags=39%, list=14%, signal=37%	HLA-DRA/HLA-DPA1/HLA-DQB1/HLA-DQA1/HLA-DRB1/HLA-DPB1/CD1C/BASP1/FCGR2B/BCL11A/BANK1/IRF8/SPIB
HP_PERIPHERAL_NEUROPATHY	HP_PERIPHERAL_NEUROPATHY	15	0.80127	1.79336	8.17818e-05	0.0020129	0.00171199	35	tags=53%, list=8%, signal=51%	HLA-DPA1/HLA-DQB1/HLA-DQA1/HLA-DRB1/HLA-DPB1/LYZ/CCT5/VCP
GSE29618_MONOCYTE_VS_MDC_DN	GSE29618_MONOCYTE_VS_MDC_DN	32	0.693754	1.72896	8.61152e-05	0.00210702	0.00179203	126	tags=75%, list=28%, signal=58%	HLA-DRA/HLA-DPA1/HLA-DQB1/HLA-DPB1/CST3/FCER1A/CD1C/ACTG1/CLEC10A/SUB1/BASP1/PPA1/PPP1R14B/BANK1/HMGA1/CD1E/FABP5/PEBP1/IL1R2/CCT2/NME1/TUBA1B/ITGB7/GNG7
FAN_EMBRYONIC_CTX_BRAIN_B_CELL	FAN_EMBRYONIC_CTX_BRAIN_B_CELL	19	0.769634	1.78923	8.88063e-05	0.00216008	0.00183716	79	tags=63%, list=18%, signal=54%	HLA-DRA/CD74/HLA-DPA1/HLA-DQB1/HLA-DRB1/HLA-DPB1/HLA-DQA2/BANK1/SPIB/PPP1R14A/PSME2/CRIP1
GSE29618_PDC_VS_MDC_DAY7_FLU_VACCINE_DN	GSE29618_PDC_VS_MDC_DAY7_FLU_VACCINE_DN	19	0.769598	1.78915	8.99826e-05	0.00217589	0.00185061	97	tags=84%, list=22%, signal=69%	HLA-DRA/CST3/LST1/CD1C/GAPDH/ACTG1/CLEC10A/BASP1/PPA1/LDHA/CD1E/MARCKS/IFITM3/IL1R2/LMNA/LIMS1
KIM_GLIS2_TARGETS_UP	KIM_GLIS2_TARGETS_UP	11	0.836028	1.78994	9.55567e-05	0.00229725	0.00195382	11	tags=45%, list=2%, signal=45%	HLA-DRA/CD74/HLA-DQB1/HLA-DQA1/HLA-DRB5
THUM_SYSTOLIC_HEART_FAILURE_UP	THUM_SYSTOLIC_HEART_FAILURE_UP	30	0.69559	1.72535	9.64779e-05	0.00230599	0.00196126	38	tags=37%, list=9%, signal=36%	HLA-DRA/CD74/HLA-DPA1/HLA-DQB1/HLA-DRB1/LYZ/LST1/ACTB/ACTG1/FCGR2B/ENO1
LAKE_ADULT_KIDNEY_C8_DECENDING_THIN_LIMB	LAKE_ADULT_KIDNEY_C8_DECENDING_THIN_LIMB	29	0.695138	1.7125	0.000101455	0.00241102	0.00205059	116	tags=72%, list=26%, signal=57%	FTL/GAPDH/PPIA/ACTG1/YBX1/PTMA/ENO1/LDHA/PPIB/RAN/PDIA6/PEBP1/NCL/IFITM3/HMGB1/HSP90B1/HSPA5/HSP90AB1/HSPA8/ODC1/PRDX1
WIELAND_UP_BY_HBV_INFECTION	WIELAND_UP_BY_HBV_INFECTION	25	0.722339	1.75206	0.000108444	0.00256237	0.00217931	9	tags=28%, list=2%, signal=29%	HLA-DRA/CD74/HLA-DPA1/HLA-DQB1/HLA-DRB1/HLA-DPB1/LYZ
TRAVAGLINI_LUNG_CAPILLARY_INTERMEDIATE_2_CELL	TRAVAGLINI_LUNG_CAPILLARY_INTERMEDIATE_2_CELL	20	0.750301	1.75969	0.000111403	0.00261733	0.00222605	86	tags=65%, list=19%, signal=55%	HLA-DRA/HLA-DQB1/HLA-DQA1/HLA-DPB1/HLA-DQA2/FTL/PPIA/YBX1/PTMA/PSME2/SEC61G/IFITM3/HMGB1
FLECHNER_BIOPSY_KIDNEY_TRANSPLANT_OK_VS_DONOR_UP	FLECHNER_BIOPSY_KIDNEY_TRANSPLANT_OK_VS_DONOR_UP	38	0.656128	1.6612	0.000128616	0.00300466	0.00255548	147	tags=76%, list=33%, signal=56%	HLA-DRA/CD74/HLA-DPA1/HLA-DQA1/HLA-DRB1/HLA-DPB1/LYZ/MTDH/ACTG1/SUB1/PTMA/PPIB/RAN/DDOST/PSME2/PSMA3/MARCKS/CYCS/HSPA5/CCT2/HSPA8/DUT/PRDX4/TUBA1B/SPCS2/PARP1/IGKC/HSPE1/KPNA2
GOMF_MOLECULAR_TRANSDUCER_ACTIVITY	GOMF_MOLECULAR_TRANSDUCER_ACTIVITY	31	0.692562	1.71815	0.000129656	0.00301195	0.00256168	12	tags=26%, list=3%, signal=27%	HLA-DRA/CD74/HLA-DPA1/HLA-DQB1/HLA-DQA1/HLA-DRB1/HLA-DQA2/FCER1A
HOUNKPE_HOUSEKEEPING_GENES	HOUNKPE_HOUSEKEEPING_GENES	42	0.645129	1.65121	0.000139717	0.00322754	0.00274504	157	tags=83%, list=35%, signal=60%	MTDH/SLC25A5/OSTC/SUB1/VCP/UBE2J1/PPIB/SEC61B/MYDGF/TMED9/HNRNPAB/SSR3/LMAN2/RANBP1/PDIA6/CCDC50/MLEC/P4HB/NCL/RPN2/HSP90B1/EBNA1BP2/HSP90AB1/ILF2/CCT2/CLPTM1L/KDELR2/SRM/SSRP1/PARP1/HSPE1/CALR/DNAJB11/EIF4A3/YWHAQ
RUBENSTEIN_SKELETAL_MUSCLE_PCV_ENDOTHELIAL_CELLS	RUBENSTEIN_SKELETAL_MUSCLE_PCV_ENDOTHELIAL_CELLS	20	0.745823	1.74919	0.000141847	0.00325853	0.0027714	34	tags=45%, list=8%, signal=44%	HLA-DRA/CD74/HLA-DPA1/HLA-DQB1/HLA-DQA1/HLA-DRB1/HLA-DPB1/YBX1/PTMA
RUBENSTEIN_SKELETAL_MUSCLE_SMOOTH_MUSCLE_CELLS	RUBENSTEIN_SKELETAL_MUSCLE_SMOOTH_MUSCLE_CELLS	30	0.686486	1.70277	0.000150309	0.00343384	0.0029205	94	tags=57%, list=21%, signal=48%	GAPDH/ACTB/SLC25A5/YBX1/ATP5F1B/PTMA/LDHA/ATP5MC3/NDUFV2/SPCS1/RAN/PPP1R14A/RANBP1/PEBP1/CRIP1/CYCS/LMNA
BASSO_CD40_SIGNALING_UP	BASSO_CD40_SIGNALING_UP	11	0.82703	1.77067	0.000154399	0.00350792	0.00298351	7	tags=45%, list=2%, signal=46%	CD74/HLA-DQB1/HLA-DQA1/HLA-DRB1/HLA-DPB1
FAN_OVARY_CL9_PUTATIVE_APOPTOTIC_ENDOTHELIAL_CELL	FAN_OVARY_CL9_PUTATIVE_APOPTOTIC_ENDOTHELIAL_CELL	38	0.653301	1.65404	0.000158208	0.0035748	0.00304039	153	tags=79%, list=34%, signal=57%	CD74/HLA-DRB1/HLA-DRB5/FTL/PPA1/C1QBP/ENO1/LDHA/NDUFV2/UBE2J1/TXN/HMGA1/PSME2/IRF7/CCDC50/IFITM3/LMNA/LIMS1/HMOX1/NASP/TOP1/NME1/PRDX1/TUBA1C/DDX39A/HSPE1/TCF4/CALR/HSPD1/TUBB4B
MANNE_COVID19_COMBINED_COHORT_VS_HEALTHY_DONOR_PLATELETS_DN	MANNE_COVID19_COMBINED_COHORT_VS_HEALTHY_DONOR_PLATELETS_DN	17	0.77625	1.7834	0.000160413	0.00358704	0.0030508	90	tags=76%, list=20%, signal=63%	HLA-DRA/HLA-DQB1/HLA-DQA1/HLA-DRB5/CPVL/CLEC10A/PLD4/BANK1/MS4A7/IRF8/SPIB/CCDC50/CYCS
MURARO_PANCREAS_ACINAR_CELL	MURARO_PANCREAS_ACINAR_CELL	44	0.633083	1.62069	0.000160484	0.00358704	0.0030508	136	tags=64%, list=31%, signal=49%	HLA-DRA/CD74/HLA-DRB1/LYZ/FTL/PPIA/ACTG1/SLC25A5/OSTC/PTMA/LDHA/TXN/TMED9/SSR3/MARCKS/MLEC/P4HB/IFITM3/RPN2/RRBP1/SOX4/JPT1/PRDX1/PRDX4/AHCY/SPCS3/SERPINF1/TUBA1C
HP_ABNORMAL_EXPERIENCE_OF_REALITY	HP_ABNORMAL_EXPERIENCE_OF_REALITY	11	0.82544	1.76727	0.000164442	0.00365573	0.00310922	42	tags=64%, list=9%, signal=59%	HLA-DQB1/HLA-DQA1/HLA-DRB1/FTL/VCP/FCGR2B/CHCHD2
BLALOCK_ALZHEIMERS_DISEASE_DN	BLALOCK_ALZHEIMERS_DISEASE_DN	50	0.62201	1.60531	0.000169081	0.00373876	0.00317984	158	tags=70%, list=36%, signal=51%	GAPDH/PPIA/SLC25A5/SUB1/ATP5F1B/CCT5/PPA1/VCP/BCL11A/LDHA/ATP5MC3/CHCHD2/NDUFV2/TXN/SPCS1/NRGN/DDOST/PDIA6/RPN2/CYCS/HSPA5/HSP90AB1/CCT2/HSPA8/TOP1/NME1/KDELR2/PRDX4/SLC35B1/PARP1/HSPE1/KPNA2/HSPD1/TUBB4B/HSP90AA1
GOBP_LYMPHOCYTE_ACTIVATION	GOBP_LYMPHOCYTE_ACTIVATION	51	0.612956	1.58273	0.00017135	0.00376879	0.00320538	50	tags=31%, list=11%, signal=31%	HLA-DRA/CD74/HLA-DPA1/HLA-DQB1/HLA-DQA1/HLA-DRB1/HLA-DPB1/HLA-DQA2/HLA-DRB5/LST1/CD1C/ACTB/SLC25A5/FCGR2B/GAS6/BANK1
DESCARTES_FETAL_EYE_MICROGLIA	DESCARTES_FETAL_EYE_MICROGLIA	13	0.800278	1.75063	0.000180923	0.00395829	0.00336655	62	tags=62%, list=14%, signal=55%	HLA-DRA/CD74/HLA-DPA1/HLA-DRB1/PLD4/BANK1/MS4A7/IRF8
LI_PBMC_MENOMUNE_A_C_Y_W_135_AGE_18_45YO_CORRELATED_WITH_ANTIBODY_RESPONSE_3DY_POSITIVE	LI_PBMC_MENOMUNE_A_C_Y_W_135_AGE_18_45YO_CORRELATED_WITH_ANTIBODY_RESPONSE_3DY_POSITIVE	12	0.81819	1.76839	0.00018809	0.00409344	0.00348149	15	tags=58%, list=3%, signal=58%	HLA-DRA/CD74/HLA-DPA1/HLA-DQB1/HLA-DRB1/HLA-DPB1/CD1C
GOCC_MEMBRANE_PROTEIN_COMPLEX	GOCC_MEMBRANE_PROTEIN_COMPLEX	48	0.624266	1.60461	0.000191968	0.00415595	0.00353466	87	tags=46%, list=20%, signal=41%	HLA-DRA/CD74/HLA-DPA1/HLA-DQB1/HLA-DQA1/HLA-DRB1/HLA-DPB1/HLA-DQA2/HLA-DRB5/SLC25A5/OSTC/ATP5F1B/VCP/ATP5MC3/NDUFV2/SPCS1/SEC61B/DDOST/MLEC/SEC61G/HMGB1/RPN2
LAKE_ADULT_KIDNEY_C19_COLLECTING_DUCT_INTERCALATED_CELLS_TYPE_A_MEDULLA	LAKE_ADULT_KIDNEY_C19_COLLECTING_DUCT_INTERCALATED_CELLS_TYPE_A_MEDULLA	25	0.713619	1.73091	0.0001972	0.004247	0.0036121	95	tags=68%, list=21%, signal=57%	CD74/FTL/GAPDH/PPIA/ACTG1/SLC25A5/ATP5F1B/ENO1/LDHA/ATP5MC3/CHCHD2/PDIA6/PEBP1/CYCS/HSP90B1/HSPA5/HSP90AB1
GSE22886_CD8_TCELL_VS_BCELL_NAIVE_DN	GSE22886_CD8_TCELL_VS_BCELL_NAIVE_DN	14	0.795923	1.75932	0.00022109	0.00473683	0.0040287	63	tags=57%, list=14%, signal=51%	HLA-DRA/HLA-DPA1/HLA-DRB1/HLA-DPB1/BCL11A/BANK1/IRF8/SPIB
MORF_RAN	MORF_RAN	26	0.704692	1.71698	0.000234103	0.00498148	0.00423678	119	tags=85%, list=27%, signal=66%	MTDH/PPIA/ACTG1/SLC25A5/YBX1/C1QBP/LDHA/ATP5MC3/SEC61B/RAN/HNRNPAB/NCL/RPN2/CYCS/HSP90AB1/ILF2/CCT2/SNRPG/HSPA8/NME1/PRDX1/TUBA1B
MODULE_84	MODULE_84	51	0.607885	1.56963	0.000234919	0.00498148	0.00423678	63	tags=33%, list=14%, signal=32%	HLA-DRA/CD74/HLA-DPA1/HLA-DQB1/HLA-DQA1/HLA-DRB1/HLA-DPB1/LYZ/HLA-DRB5/LST1/CPVL/BASP1/FCGR2B/MS4A7/NRGN/IRF8/SPIB
BUSSLINGER_DUODENAL_TRANSIT_AMPLIFYING_CELLS	BUSSLINGER_DUODENAL_TRANSIT_AMPLIFYING_CELLS	30	0.676266	1.67742	0.000269817	0.00569116	0.00484037	95	tags=70%, list=21%, signal=59%	GAPDH/PPIA/ACTG1/SLC25A5/YBX1/ATP5F1B/PTMA/ENO1/ATP5MC3/CHCHD2/TXN/HMGA1/RAN/PSME2/MARCKS/MLEC/NCL/HMGB1/CYCS/HSP90B1/HSP90AB1
TRAVAGLINI_LUNG_MESOTHELIAL_CELL	TRAVAGLINI_LUNG_MESOTHELIAL_CELL	54	0.602183	1.56209	0.000271139	0.00569116	0.00484037	112	tags=50%, list=25%, signal=43%	HLA-DRA/CD74/HLA-DPA1/HLA-DQB1/HLA-DQA1/HLA-DRB1/HLA-DPB1/LYZ/HLA-DRB5/GAPDH/OSTC/PPA1/PTMA/ENO1/TXN/PPP1R14B/HNRNPAB/PSME2/FABP5/SEC61G/NCL/ILF2/MRPL12/SNRPG/ODC1/NME1/JPT1
MODULE_114	MODULE_114	20	0.732412	1.71774	0.000280382	0.00582603	0.00495507	117	tags=85%, list=26%, signal=66%	LYZ/SLC25A5/ATP5F1B/PPA1/PTMA/LDHA/ATP5MC3/NDUFV2/PPIB/SEC61B/FABP5/P4HB/NCL/SNRPG/HSPA8/PRDX1/PRDX4
MODULE_151	MODULE_151	20	0.732412	1.71774	0.000280382	0.00582603	0.00495507	117	tags=85%, list=26%, signal=66%	LYZ/SLC25A5/ATP5F1B/PPA1/PTMA/LDHA/ATP5MC3/NDUFV2/PPIB/SEC61B/FABP5/P4HB/NCL/SNRPG/HSPA8/PRDX1/PRDX4
JOHNSTONE_PARVB_TARGETS_2_UP	JOHNSTONE_PARVB_TARGETS_2_UP	13	0.792797	1.73426	0.000284476	0.00588155	0.00500229	29	tags=46%, list=7%, signal=44%	CD74/HLA-DPA1/HLA-DRB1/ACTB/ACTG1/BASP1
MANNE_COVID19_NONICU_VS_HEALTHY_DONOR_PLATELETS_DN	MANNE_COVID19_NONICU_VS_HEALTHY_DONOR_PLATELETS_DN	14	0.79144	1.74941	0.000292153	0.00601021	0.00511172	90	tags=86%, list=20%, signal=71%	HLA-DRA/HLA-DQB1/HLA-DQA1/FCER1A/CD1C/PLD4/BANK1/MS4A7/IRF8/SPIB/CCDC50/CYCS
GSE29618_BCELL_VS_MDC_DAY7_FLU_VACCINE_DN	GSE29618_BCELL_VS_MDC_DAY7_FLU_VACCINE_DN	17	0.762727	1.75233	0.000298528	0.00609517	0.00518398	97	tags=88%, list=22%, signal=72%	CST3/FCER1A/LST1/CD1C/CPVL/ACTB/ACTG1/CLEC10A/SLC25A5/ENO1/LDHA/CD1E/IL1R2/LMNA/LIMS1
MODULE_208	MODULE_208	20	0.731563	1.71575	0.000299231	0.00609517	0.00518398	16	tags=35%, list=4%, signal=35%	HLA-DRA/CD74/HLA-DPA1/HLA-DQB1/HLA-DQA1/HLA-DPB1/CPVL
GOBP_HEMOSTASIS	GOBP_HEMOSTASIS	11	0.812331	1.7392	0.00031537	0.00639242	0.00543679	43	tags=36%, list=10%, signal=34%	ACTB/PPIA/ACTG1/GAS6
SCHERER_PBMC_APSV_WETVAX_AGE_18_32YO_5_TO_7DY_UP	SCHERER_PBMC_APSV_WETVAX_AGE_18_32YO_5_TO_7DY_UP	25	0.701567	1.70168	0.000322179	0.00649859	0.00552709	85	tags=52%, list=19%, signal=45%	HLA-DRA/CD74/HLA-DPA1/HLA-DQB1/HLA-DRB1/HLA-DPB1/LST1/CPVL/FCGR2B/PSME2/IRF7/MARCKS/IFITM3
HP_NAUSEA_AND_VOMITING	HP_NAUSEA_AND_VOMITING	13	0.790999	1.73033	0.000324055	0.00650469	0.00553228	44	tags=54%, list=10%, signal=50%	HLA-DPA1/HLA-DQB1/HLA-DQA1/HLA-DRB1/HLA-DPB1/VCP/NDUFV2
GSE2770_IL12_AND_TGFB_VS_IL4_TREATED_ACT_CD4_TCELL_48H_DN	GSE2770_IL12_AND_TGFB_VS_IL4_TREATED_ACT_CD4_TCELL_48H_DN	13	0.790165	1.72851	0.000329002	0.00657209	0.0055896	72	tags=77%, list=16%, signal=66%	HLA-DRA/CD74/HLA-DPA1/HLA-DQB1/HLA-DRB1/HLA-DPB1/ENO1/TXN/PSME2/PSMA3
FAN_OVARY_CL1_GPRC5A_TNFRS12A_HIGH_SELECTABLE_FOLLICLE_STROMAL_CELL	FAN_OVARY_CL1_GPRC5A_TNFRS12A_HIGH_SELECTABLE_FOLLICLE_STROMAL_CELL	32	0.669725	1.66908	0.000343264	0.00682402	0.00580387	164	tags=94%, list=37%, signal=64%	MTDH/ACTG1/YBX1/CCT5/C1QBP/ENO1/LDHA/RAN/HNRNPAB/SLC1A5/NCL/CYCS/LMNA/HSP90AB1/ILF2/NASP/CCT2/HSPA8/TOP1/NME1/PRDX1/SERPINF1/TUBA1C/HSPE1/KPNA2/HSPD1/TUBB4B/EIF4A3/HSP90AA1/LRRC59
GOMF_AMIDE_BINDING	GOMF_AMIDE_BINDING	13	0.788675	1.72525	0.000353739	0.00699861	0.00595236	61	tags=54%, list=14%, signal=48%	CD74/CST3/CD1C/PPIA/FCGR2B/PPIB/CD1E
JIANG_MELANOMA_TRM10_LAMINA_PROPRIA	JIANG_MELANOMA_TRM10_LAMINA_PROPRIA	20	0.725918	1.70251	0.000379339	0.00745688	0.00634212	11	tags=40%, list=2%, signal=41%	HLA-DRA/CD74/HLA-DPA1/HLA-DQB1/HLA-DQA1/HLA-DRB1/HLA-DPB1/HLA-DRB5
HELLER_SILENCED_BY_METHYLATION_UP	HELLER_SILENCED_BY_METHYLATION_UP	30	0.67169	1.66607	0.000380508	0.00745688	0.00634212	10	tags=23%, list=2%, signal=24%	HLA-DRA/HLA-DPA1/HLA-DQB1/HLA-DQA1/HLA-DRB1/HLA-DPB1/HLA-DQA2
GSE22886_NAIVE_CD8_TCELL_VS_DC_DN	GSE22886_NAIVE_CD8_TCELL_VS_DC_DN	16	0.754004	1.71106	0.000387751	0.00756296	0.00643235	70	tags=69%, list=16%, signal=60%	CD74/HLA-DQA1/HLA-DRB1/CST3/LST1/FTL/BASP1/NDUFV2/TXN/SLC1A5/FABP5
HP_DYSPHAGIA	HP_DYSPHAGIA	14	0.785076	1.73534	0.000390353	0.00757799	0.00644512	35	tags=43%, list=8%, signal=41%	HLA-DQB1/HLA-DQA1/HLA-DRB1/FTL/ACTB/VCP
WP_DNA_REPLICATION	WP_DNA_REPLICATION	15	-0.551163	-2.14041	0.000393338	0.00760026	0.00646406	209	tags=100%, list=47%, signal=55%	CDT1/RPA3/MCM6/ORC6/GMNN/PCNA/MCM5/MCM3/RFC4/ORC1/CDC6/MCM2/MCM4/MCM7
HP_ALOPECIA	HP_ALOPECIA	14	0.784498	1.73406	0.000400173	0.00763608	0.00649453	50	tags=50%, list=11%, signal=46%	HLA-DRA/HLA-DQB1/HLA-DQA1/HLA-DRB1/FTL/FCGR2B/BANK1
SWEET_LUNG_CANCER_KRAS_UP	SWEET_LUNG_CANCER_KRAS_UP	36	0.652517	1.64621	0.000400733	0.00763608	0.00649453	118	tags=56%, list=27%, signal=44%	HLA-DRA/CD74/HLA-DQB1/HLA-DQA1/HLA-DRB5/GAPDH/BASP1/FCGR2B/ENO1/LDHA/PPP1R14B/MYDGF/PDIA6/MLEC/NCL/RRBP1/HSPA5/HSPA8/PRDX4/AREG
DIAZ_CHRONIC_MYELOGENOUS_LEUKEMIA_UP	DIAZ_CHRONIC_MYELOGENOUS_LEUKEMIA_UP	45	0.636586	1.63313	0.00039993	0.00763608	0.00649453	132	tags=67%, list=30%, signal=52%	CPVL/SUB1/ATP5F1B/C1QBP/ATP5MC3/NDUFV2/TXN/HNRNPAB/SLC1A5/PSMA3/RANBP1/PEBP1/CRIP1/MARCKS/HMGB1/RPN2/CYCS/LMNA/HSP90AB1/ILF2/PAICS/CCT2/SNRPG/ODC1/TOP1/NME1/DUT/PRDX4/SMC4/PARP1
MANNE_COVID19_ICU_VS_HEALTHY_DONOR_PLATELETS_DN	MANNE_COVID19_ICU_VS_HEALTHY_DONOR_PLATELETS_DN	13	0.784083	1.7152	0.000423001	0.00802344	0.00682398	77	tags=69%, list=17%, signal=59%	HLA-DRA/HLA-DQB1/HLA-DQA1/HLA-DRB5/PLD4/MS4A7/IRF8/SPIB/CCDC50
MODULE_345	MODULE_345	20	0.723143	1.696	0.000450022	0.00849699	0.00722674	7	tags=30%, list=2%, signal=31%	HLA-DRA/CD74/HLA-DPA1/HLA-DQB1/HLA-DQA1/HLA-DPB1
ICHIBA_GRAFT_VERSUS_HOST_DISEASE_35D_UP	ICHIBA_GRAFT_VERSUS_HOST_DISEASE_35D_UP	14	0.780367	1.72493	0.000459094	0.00852962	0.00725449	28	tags=43%, list=6%, signal=41%	CD74/HLA-DQB1/HLA-DQA1/LYZ/HLA-DRB5/PLD4
GAVISH_3CA_METAPROGRAM_B_CELLS_RESPIRATION	GAVISH_3CA_METAPROGRAM_B_CELLS_RESPIRATION	22	0.720023	1.72008	0.000457541	0.00852962	0.00725449	116	tags=86%, list=26%, signal=67%	PPIA/SUB1/PPA1/PTMA/ATP5MC3/CHCHD2/PPIB/TXN/SEC61B/RAN/SSR3/PSME2/PDIA6/HMGB1/CYCS/SNRPG/NME1/JPT1/PRDX1
JIANG_MELANOMA_TRM5_CD8	JIANG_MELANOMA_TRM5_CD8	16	0.750864	1.70393	0.000455185	0.00852962	0.00725449	107	tags=88%, list=24%, signal=69%	FTL/GAPDH/ACTB/YBX1/PTMA/ENO1/LDHA/PDIA6/HSP90B1/HSPA5/LMNA/HSP90AB1/HSPA8/ODC1
RUBENSTEIN_SKELETAL_MUSCLE_ENDOTHELIAL_CELLS	RUBENSTEIN_SKELETAL_MUSCLE_ENDOTHELIAL_CELLS	16	0.749051	1.69982	0.000460001	0.00852962	0.00725449	7	tags=31%, list=2%, signal=32%	HLA-DRA/CD74/HLA-DPA1/HLA-DRB1/HLA-DPB1
BUSSLINGER_GASTRIC_PARIETAL_CELLS	BUSSLINGER_GASTRIC_PARIETAL_CELLS	15	0.767762	1.71836	0.00049677	0.00913879	0.0077726	44	tags=53%, list=10%, signal=50%	FTL/GAPDH/SLC25A5/YBX1/ATP5F1B/ATP5MC3/CHCHD2/NDUFV2
JIANG_MELANOMA_TRM2_CD8	JIANG_MELANOMA_TRM2_CD8	23	0.712554	1.70797	0.000499484	0.00913879	0.0077726	11	tags=35%, list=2%, signal=36%	HLA-DRA/CD74/HLA-DPA1/HLA-DQB1/HLA-DQA1/HLA-DRB1/HLA-DPB1/HLA-DRB5
BUSSLINGER_GASTRIC_ISTHMUS_CELLS	BUSSLINGER_GASTRIC_ISTHMUS_CELLS	73	0.571294	1.50654	0.000499162	0.00913879	0.0077726	166	tags=70%, list=37%, signal=52%	GAPDH/MTDH/PPIA/ACTG1/YBX1/CCT5/PTMA/VCP/ENO1/CHCHD2/TXN/MYDGF/TMED9/RAN/HNRNPAB/FABP5/LMAN2/PDIA6/PEBP1/CRIP1/MARCKS/MLEC/SEC61G/P4HB/NCL/HMGB1/RPN2/RRBP1/IL1R2/HSP90B1/HSPA5/LMNA/HSP90AB1/SNRPG/TOP1/KDELR2/JPT1/PRDX1/TUBA1B/SMC4/TUBA1C/CALR/DNAJB11/HSPD1/ASPM/TUBB4B/HSP90AA1/TUBB/PTTG1/SDF2L1/CCNB1
REACTOME_INNATE_IMMUNE_SYSTEM	REACTOME_INNATE_IMMUNE_SYSTEM	53	0.601661	1.55953	0.000563273	0.0102605	0.00872662	106	tags=45%, list=24%, signal=39%	CST3/LYZ/FCER1A/FTL/ACTB/PPIA/ACTG1/CLEC10A/PLD4/VCP/TXN/DDOST/PSME2/FABP5/IRF7/PSMA3/MLEC/HMGB1/HSP90B1/HSP90AB1/ILF2/HMOX1/CCT2/HSPA8
HP_ABDOMINAL_PAIN	HP_ABDOMINAL_PAIN	12	0.790223	1.70794	0.000578666	0.0104947	0.00892578	7	tags=42%, list=2%, signal=42%	HLA-DPA1/HLA-DQB1/HLA-DQA1/HLA-DRB1/HLA-DPB1
HP_UPPER_MOTOR_NEURON_DYSFUNCTION	HP_UPPER_MOTOR_NEURON_DYSFUNCTION	27	0.676091	1.65176	0.000620219	0.0111992	0.00952495	44	tags=37%, list=10%, signal=36%	HLA-DPA1/HLA-DQB1/HLA-DRB1/HLA-DPB1/FTL/ACTB/CCT5/VCP/ATP5MC3/NDUFV2
REACTOME_INTERFERON_SIGNALING	REACTOME_INTERFERON_SIGNALING	27	0.675639	1.65066	0.000629546	0.0113181	0.00962614	26	tags=33%, list=6%, signal=33%	HLA-DRA/HLA-DPA1/HLA-DQB1/HLA-DQA1/HLA-DRB1/HLA-DPB1/HLA-DQA2/HLA-DRB5/YBX1
LAKE_ADULT_KIDNEY_C18_COLLECTING_DUCT_PRINCIPAL_CELLS_MEDULLA	LAKE_ADULT_KIDNEY_C18_COLLECTING_DUCT_PRINCIPAL_CELLS_MEDULLA	27	0.674966	1.64901	0.000648199	0.011603	0.00986845	95	tags=63%, list=21%, signal=53%	FTL/GAPDH/PPIA/ACTG1/YBX1/ATP5F1B/PTMA/ENO1/LDHA/ATP5MC3/CHCHD2/PPIB/PDIA6/PEBP1/IFITM3/HSP90B1/HSP90AB1
GSE45365_WT_VS_IFNAR_KO_CD11B_DC_MCMV_INFECTION_DN	GSE45365_WT_VS_IFNAR_KO_CD11B_DC_MCMV_INFECTION_DN	32	-0.363196	-1.71499	0.000654832	0.0116713	0.00992647	296	tags=100%, list=67%, signal=36%	CDCA5/CDC20/DLGAP5/CCNB2/CDKN3/NUF2/UBE2S/MND1/HMMR/MKI67/CENPF/TOP2A/TK1/CEP55/UBE2C/TPX2/DEPDC1/KIF20A/CDK1/CENPE/SPAG5/CDCA8/AURKA/CDCA3/SHCBP1/DHFR/MELK/DTL/TRIP13/FOXM1/PSAT1
HP_ABNORMAL_CARDIOVASCULAR_SYSTEM_PHYSIOLOGY	HP_ABNORMAL_CARDIOVASCULAR_SYSTEM_PHYSIOLOGY	42	0.618868	1.58399	0.000665348	0.0118078	0.0100426	50	tags=31%, list=11%, signal=30%	HLA-DPA1/HLA-DQB1/HLA-DRB1/HLA-DPB1/CST3/LYZ/ACTB/ACTG1/C1QBP/VCP/FCGR2B/CHCHD2/BANK1
MCLACHLAN_DENTAL_CARIES_UP	MCLACHLAN_DENTAL_CARIES_UP	42	0.618569	1.58323	0.000683702	0.0120817	0.0102755	16	tags=21%, list=4%, signal=23%	HLA-DRA/CD74/HLA-DPA1/HLA-DQB1/HLA-DQA1/HLA-DRB1/HLA-DPB1/LYZ/CPVL
GSE3982_DC_VS_CENT_MEMORY_CD4_TCELL_UP	GSE3982_DC_VS_CENT_MEMORY_CD4_TCELL_UP	15	0.759651	1.70021	0.000693505	0.0122027	0.0103785	70	tags=53%, list=16%, signal=47%	HLA-DRA/FCER1A/CD1C/BASP1/FCGR2B/CD1E/IRF8/FABP5
GOBP_REGULATION_OF_DNA_REPLICATION	GOBP_REGULATION_OF_DNA_REPLICATION	17	-0.530374	-2.05498	0.0007232	0.0126178	0.0107316	219	tags=100%, list=49%, signal=53%	EREG/CCNA2/CDT1/MCM6/GMNN/PCNA/MCM5/MCM3/RFC4/ESCO2/CDC6/DSCC1/MCM2/MCM4/FBXO5/MCM7
DURANTE_ADULT_OLFACTORY_NEUROEPITHELIUM_DENDRITIC_CELLS	DURANTE_ADULT_OLFACTORY_NEUROEPITHELIUM_DENDRITIC_CELLS	16	0.739145	1.67734	0.000721245	0.0126178	0.0107316	19	tags=38%, list=4%, signal=37%	HLA-DRA/CST3/LST1/FTL/CPVL/ACTB
LAKE_ADULT_KIDNEY_C12_THICK_ASCENDING_LIMB	LAKE_ADULT_KIDNEY_C12_THICK_ASCENDING_LIMB	21	0.71196	1.68456	0.00076714	0.0133282	0.0113358	90	tags=71%, list=20%, signal=60%	CST3/CPVL/GAPDH/PPIA/SLC25A5/YBX1/ATP5F1B/ENO1/ATP5MC3/CHCHD2/GAS6/PPIB/PEBP1/P4HB/CYCS
HP_WEIGHT_LOSS	HP_WEIGHT_LOSS	20	0.713191	1.67266	0.000771895	0.0133547	0.0113583	50	tags=40%, list=11%, signal=37%	HLA-DPA1/HLA-DQB1/HLA-DQA1/HLA-DRB1/HLA-DPB1/VCP/FCGR2B/BANK1
HP_ABNORMAL_FUNDUS_MORPHOLOGY	HP_ABNORMAL_FUNDUS_MORPHOLOGY	28	0.678118	1.66471	0.00080511	0.0138138	0.0117487	50	tags=36%, list=11%, signal=34%	HLA-DPA1/HLA-DRB1/HLA-DPB1/CST3/ACTB/ACTG1/FCGR2B/BCL11A/NDUFV2/BANK1
MURARO_PANCREAS_MESENCHYMAL_STROMAL_CELL	MURARO_PANCREAS_MESENCHYMAL_STROMAL_CELL	47	0.607653	1.56267	0.000802201	0.0138138	0.0117487	136	tags=64%, list=31%, signal=50%	GAPDH/MTDH/ACTB/ACTG1/OSTC/YBX1/BASP1/PTMA/ENO1/LDHA/TXN/TMED9/RAN/HNRNPAB/SLC1A5/SSR3/PTGS2/MARCKS/IFITM3/HMGB1/HSPA5/LMNA/LIMS1/KDELR2/SRM/ATF5/PRDX1/SMC4/SERPINF1/TUBA1C
ZHENG_CORD_BLOOD_C5_SIMILAR_TO_HSC_C6_PUTATIVE_ALTERED_METABOLIC_STATE	ZHENG_CORD_BLOOD_C5_SIMILAR_TO_HSC_C6_PUTATIVE_ALTERED_METABOLIC_STATE	12	0.782947	1.69222	0.000810127	0.0138425	0.0117731	6	tags=33%, list=1%, signal=34%	HLA-DRA/CD74/HLA-DQB1/HLA-DRB1
MODULE_436	MODULE_436	22	0.708299	1.69207	0.000816906	0.0139008	0.0118228	7	tags=27%, list=2%, signal=28%	HLA-DRA/CD74/HLA-DPA1/HLA-DQB1/HLA-DQA1/HLA-DPB1
HP_HYPERTENSION	HP_HYPERTENSION	16	0.735714	1.66955	0.000827736	0.0140274	0.0119304	50	tags=44%, list=11%, signal=40%	HLA-DPA1/HLA-DQB1/HLA-DRB1/HLA-DPB1/LYZ/FCGR2B/BANK1
GSE10325_CD4_TCELL_VS_MYELOID_DN	GSE10325_CD4_TCELL_VS_MYELOID_DN	13	0.768609	1.68135	0.00085018	0.014349	0.0122039	29	tags=54%, list=7%, signal=52%	HLA-DPA1/HLA-DQB1/HLA-DRB1/HLA-DPB1/CD1C/ACTG1/BASP1
HP_HYPERTONIA	HP_HYPERTONIA	26	0.67902	1.65443	0.00086183	0.0144865	0.0123208	44	tags=38%, list=10%, signal=37%	HLA-DQB1/HLA-DRB1/FTL/ACTB/CCT5/VCP/LDHA/ATP5MC3/CHCHD2/NDUFV2
HP_PAIN	HP_PAIN	29	0.658446	1.62211	0.000870263	0.014569	0.012391	40	tags=31%, list=9%, signal=30%	HLA-DPA1/HLA-DQB1/HLA-DQA1/HLA-DRB1/HLA-DPB1/FTL/VCP/BCL11A/LDHA
GOBP_REGULATION_OF_MITOTIC_NUCLEAR_DIVISION	GOBP_REGULATION_OF_MITOTIC_NUCLEAR_DIVISION	28	-0.395683	-1.82332	0.000879706	0.0146677	0.0124749	281	tags=100%, list=63%, signal=39%	BUB1/CDC20/DLGAP5/BIRC5/NUF2/MKI67/CENPF/NUSAP1/PLK1/UBE2C/IGF1/MAD2L1/AURKB/SPC25/EREG/KIF20B/CDCA8/CDCA2/ZWINT/AURKA/NDC80/TTK/TRIP13/SPC24/CHEK1/FBXO5/RCC1
HP_RETINOPATHY	HP_RETINOPATHY	10	0.819018	1.71872	0.000939388	0.0155999	0.0132678	50	tags=60%, list=11%, signal=54%	HLA-DPA1/HLA-DRB1/HLA-DPB1/FCGR2B/BCL11A/BANK1
HP_ABNORMAL_ARTERIAL_PHYSIOLOGY	HP_ABNORMAL_ARTERIAL_PHYSIOLOGY	10	0.817433	1.71539	0.00099072	0.0162408	0.0138129	50	tags=70%, list=11%, signal=64%	HLA-DPA1/HLA-DRB1/HLA-DPB1/ACTB/ACTG1/FCGR2B/BANK1
GNF2_CENPE	GNF2_CENPE	31	-0.362319	-1.7077	0.000989595	0.0162408	0.0138129	296	tags=100%, list=67%, signal=36%	BUB1/CDC20/DLGAP5/CCNB2/BIRC5/HMMR/KIF11/CKS1B/MKI67/CENPF/NUSAP1/CKS2/UBE2C/CDK1/CENPE/AURKB/CDCA8/ZWINT/CCNA2/AURKA/NDC80/CDCA3/SHCBP1/SMC2/PCNA/TYMS/RRM1/MYBL2/RRM2/FOXM1
LENAOUR_DENDRITIC_CELL_MATURATION_UP	LENAOUR_DENDRITIC_CELL_MATURATION_UP	17	0.738719	1.69717	0.000993695	0.0162408	0.0138129	15	tags=35%, list=3%, signal=35%	CD74/HLA-DPA1/HLA-DQB1/HLA-DQA1/HLA-DPB1/CD1C
GSE43260_BTLA_POS_VS_NEG_INTRATUMORAL_CD8_TCELL_UP	GSE43260_BTLA_POS_VS_NEG_INTRATUMORAL_CD8_TCELL_UP	24	0.684071	1.65066	0.000982137	0.0162408	0.0138129	120	tags=79%, list=27%, signal=61%	LYZ/FCER1A/YBX1/VCP/PPIB/SEC61B/MYDGF/TMED9/RAN/PDIA6/P4HB/RRBP1/IL1R2/HSP90B1/HSPA5/LMNA/HMOX1/KDELR2/ITGB7
MODULE_292	MODULE_292	19	0.724358	1.68398	0.00100771	0.0163661	0.0139195	7	tags=32%, list=2%, signal=32%	HLA-DRA/CD74/HLA-DPA1/HLA-DQB1/HLA-DQA1/HLA-DPB1
HP_SKIN_RASH	HP_SKIN_RASH	13	0.763396	1.66995	0.00100928	0.0163661	0.0139195	50	tags=46%, list=11%, signal=42%	HLA-DPA1/HLA-DRB1/HLA-DPB1/LYZ/FCGR2B/BANK1
HP_ABNORMAL_RETINAL_MORPHOLOGY	HP_ABNORMAL_RETINAL_MORPHOLOGY	25	0.68058	1.65077	0.00102059	0.0164849	0.0140205	50	tags=36%, list=11%, signal=34%	HLA-DPA1/HLA-DRB1/HLA-DPB1/CST3/ACTB/ACTG1/FCGR2B/BCL11A/BANK1
GSE28737_WT_VS_BCL6_KO_FOLLICULAR_BCELL_UP	GSE28737_WT_VS_BCL6_KO_FOLLICULAR_BCELL_UP	12	0.77872	1.68308	0.00104169	0.0167602	0.0142547	6	tags=25%, list=1%, signal=25%	CD74/HLA-DQA1/HLA-DRB1
SMID_BREAST_CANCER_NORMAL_LIKE_UP	SMID_BREAST_CANCER_NORMAL_LIKE_UP	54	0.580298	1.50532	0.00105848	0.0169644	0.0144283	63	tags=30%, list=14%, signal=29%	HLA-DRA/CD74/HLA-DPA1/HLA-DQB1/HLA-DRB1/LYZ/FCER1A/LST1/CD1C/CPVL/CLEC10A/BCL11A/BANK1/CD1E/IRF8/SPIB
GSE17301_CTRL_VS_48H_ACD3_ACD28_STIM_CD8_TCELL_UP	GSE17301_CTRL_VS_48H_ACD3_ACD28_STIM_CD8_TCELL_UP	14	-0.551821	-2.00553	0.00113693	0.0181513	0.0154378	20	tags=57%, list=4%, signal=56%	S100B/FKBP11/SPON2/CLIC3/AQP3/KLRB1/CCL5/CD8B
GOBP_DNA_REPLICATION_INITIATION	GOBP_DNA_REPLICATION_INITIATION	14	-0.549884	-1.99849	0.00116786	0.0182626	0.0155324	209	tags=100%, list=47%, signal=55%	CDT1/MCM6/ORC6/GMNN/MCM5/MCM3/ORC1/CDC6/CCNE2/CCNE1/MCM2/MCM4/MCM7
KEGG_MEDICUS_REFERENCE_DNA_REPLICATION_LICENSING	KEGG_MEDICUS_REFERENCE_DNA_REPLICATION_LICENSING	14	-0.549884	-1.99849	0.00116786	0.0182626	0.0155324	209	tags=100%, list=47%, signal=55%	CCNA2/CDT1/MCM6/ORC6/MCM5/MCM3/ORC1/CDC6/CCNE2/CCNE1/MCM2/MCM4/MCM7
REACTOME_ACTIVATION_OF_ATR_IN_RESPONSE_TO_REPLICATION_STRESS	REACTOME_ACTIVATION_OF_ATR_IN_RESPONSE_TO_REPLICATION_STRESS	14	-0.549884	-1.99849	0.00116786	0.0182626	0.0155324	209	tags=100%, list=47%, signal=55%	RPA3/MCM6/ORC6/MCM5/MCM3/RFC4/ORC1/CLSPN/CDC6/CHEK1/MCM2/MCM4/MCM7
LINDGREN_BLADDER_CANCER_CLUSTER_2B	LINDGREN_BLADDER_CANCER_CLUSTER_2B	23	0.691842	1.65832	0.00115401	0.0182626	0.0155324	45	tags=39%, list=10%, signal=37%	HLA-DRA/HLA-DQB1/HLA-DRB1/HLA-DPB1/LYZ/HLA-DRB5/CLEC10A/FCGR2B/UBE2J1
HP_ABNORMAL_BLEEDING	HP_ABNORMAL_BLEEDING	16	0.725664	1.64675	0.00115775	0.0182626	0.0155324	8	tags=25%, list=2%, signal=25%	HLA-DPA1/HLA-DRB1/HLA-DPB1/CST3
HP_ABNORMAL_RENAL_PHYSIOLOGY	HP_ABNORMAL_RENAL_PHYSIOLOGY	26	0.674412	1.6432	0.00117039	0.0182626	0.0155324	50	tags=35%, list=11%, signal=33%	HLA-DPA1/HLA-DRB1/HLA-DPB1/LYZ/C1QBP/FCGR2B/LDHA/NDUFV2/BANK1
REACTOME_ACTIVATION_OF_THE_PRE_REPLICATIVE_COMPLEX	REACTOME_ACTIVATION_OF_THE_PRE_REPLICATIVE_COMPLEX	13	-0.548611	-1.95358	0.00119271	0.0185408	0.0157691	209	tags=100%, list=47%, signal=55%	CDT1/RPA3/MCM6/ORC6/GMNN/MCM5/MCM3/ORC1/CDC6/MCM2/MCM4/MCM7
GAVISH_3CA_MALIGNANT_METAPROGRAM_20_MYC	GAVISH_3CA_MALIGNANT_METAPROGRAM_20_MYC	19	0.718317	1.66993	0.00119965	0.0185789	0.0158015	111	tags=89%, list=25%, signal=70%	CCT5/PPA1/C1QBP/ENO1/LDHA/RAN/FABP5/RANBP1/NCL/CYCS/EBNA1BP2/MRPL12/PAICS/CCT2/ODC1/NME1/SRM
FAN_OVARY_CL10_PUTATIVE_EARLY_ATRESIA_GRANULOSA_CELL	FAN_OVARY_CL10_PUTATIVE_EARLY_ATRESIA_GRANULOSA_CELL	26	0.672989	1.63974	0.00122657	0.0189249	0.0160957	119	tags=73%, list=27%, signal=57%	GAPDH/ACTB/ACTG1/SLC25A5/ATP5F1B/PTMA/ATP5MC3/NDUFV2/RAN/PPP1R14A/PSMA3/RANBP1/PEBP1/HMGB1/SOX4/SNRPG/NME1/DUT/TUBA1B
HP_ABNORMAL_ORAL_PHYSIOLOGY	HP_ABNORMAL_ORAL_PHYSIOLOGY	10	0.809701	1.69916	0.0013722	0.0210931	0.0179398	50	tags=50%, list=11%, signal=45%	HLA-DQB1/HLA-DRB1/VCP/FCGR2B/BANK1
MODULE_83	MODULE_83	20	0.699233	1.63992	0.00138009	0.0211359	0.0179762	116	tags=85%, list=26%, signal=66%	SUB1/YBX1/PPA1/C1QBP/PTMA/LDHA/NDUFV2/PPIB/SEC61B/RAN/PSMA3/P4HB/NCL/HMGB1/SNRPG/HSPA8/PRDX1
GOBP_REGULATION_OF_DNA_TEMPLATED_DNA_REPLICATION	GOBP_REGULATION_OF_DNA_TEMPLATED_DNA_REPLICATION	12	-0.600462	-2.07026	0.00140912	0.0215007	0.0182865	186	tags=100%, list=42%, signal=60%	MCM6/GMNN/PCNA/MCM5/MCM3/RFC4/DSCC1/MCM2/MCM4/FBXO5/MCM7
HP_ABNORMAL_EPIPHYSIS_MORPHOLOGY	HP_ABNORMAL_EPIPHYSIS_MORPHOLOGY	13	-0.539352	-1.92061	0.00143266	0.0217796	0.0185237	213	tags=100%, list=48%, signal=54%	CDC45/CKAP2L/MAFB/CDT1/CDKN1C/ORC6/GMNN/ORC1/FN1/KIF15/CDC6/PYCR1
GSE26495_NAIVE_VS_PD1HIGH_CD8_TCELL_DN	GSE26495_NAIVE_VS_PD1HIGH_CD8_TCELL_DN	11	-0.603953	-2.0011	0.00144741	0.0219233	0.0186459	18	tags=45%, list=4%, signal=45%	FGFBP2/GZMH/GZMK/NKG7/CCL5
GOBP_POSITIVE_REGULATION_OF_IMMUNE_RESPONSE	GOBP_POSITIVE_REGULATION_OF_IMMUNE_RESPONSE	54	0.575117	1.49188	0.00150027	0.0226409	0.0192562	37	tags=22%, list=8%, signal=23%	HLA-DRA/CD74/HLA-DPA1/HLA-DQB1/HLA-DQA1/HLA-DRB1/HLA-DPB1/HLA-DQA2/HLA-DRB5/CD1C/C1QBP/FCGR2B
BIOCARTA_MCM_PATHWAY	BIOCARTA_MCM_PATHWAY	11	-0.599078	-1.98495	0.00154005	0.0230387	0.0195946	186	tags=100%, list=42%, signal=60%	MCM6/ORC6/MCM5/MCM3/ORC1/CDC6/CCNE1/MCM2/MCM4/MCM7
JONES_OVARY_MACROPHAGE	JONES_OVARY_MACROPHAGE	20	0.696067	1.6325	0.00153238	0.0230387	0.0195946	100	tags=55%, list=22%, signal=45%	HLA-DRA/CD74/HLA-DRB1/HLA-DPB1/ACTB/NRGN/PPP1R14A/IFITM3/LMNA/LIMS1/SOX4
TRAVAGLINI_LUNG_BRONCHIAL_VESSEL_2_CELL	TRAVAGLINI_LUNG_BRONCHIAL_VESSEL_2_CELL	28	0.663421	1.62863	0.00154334	0.0230387	0.0195946	106	tags=57%, list=24%, signal=46%	LYZ/ACTB/ACTG1/SLC25A5/SUB1/LDHA/UBE2J1/PPP1R14A/IRF7/MLEC/IFITM3/CYCS/LMNA/HSP90AB1/ILF2/HSPA8
GSE7509_DC_VS_MONOCYTE_DN	GSE7509_DC_VS_MONOCYTE_DN	12	0.76862	1.66125	0.00160803	0.023918	0.0203424	74	tags=67%, list=17%, signal=57%	HLA-DQA1/HLA-DRB1/MTDH/ENO1/TXN/SPCS1/PSME2/RANBP1
GOBP_POSITIVE_REGULATION_OF_IMMUNE_EFFECTOR_PROCESS	GOBP_POSITIVE_REGULATION_OF_IMMUNE_EFFECTOR_PROCESS	13	0.751468	1.64386	0.00166879	0.0247327	0.0210353	15	tags=31%, list=3%, signal=31%	HLA-DRA/CD74/HLA-DRB1/CD1C
HP_ABNORMAL_HAIR_QUANTITY	HP_ABNORMAL_HAIR_QUANTITY	28	0.661802	1.62466	0.001693	0.025002	0.0212643	50	tags=29%, list=11%, signal=27%	HLA-DRA/HLA-DQB1/HLA-DQA1/HLA-DRB1/FTL/ACTB/FCGR2B/BANK1
RODWELL_AGING_KIDNEY_UP	RODWELL_AGING_KIDNEY_UP	39	0.60804	1.54546	0.00170616	0.0251067	0.0213534	83	tags=44%, list=19%, signal=39%	HLA-DRA/HLA-DPA1/HLA-DQB1/HLA-DQA1/HLA-DRB1/LYZ/LST1/CLEC10A/PPP1R14B/VOPP1/MYDGF/MS4A7/IRF8/PPP1R14A/PSME2/CRIP1/P4HB
HP_ABNORMAL_CIRCULATING_METABOLITE_CONCENTRATION	HP_ABNORMAL_CIRCULATING_METABOLITE_CONCENTRATION	42	0.603412	1.54443	0.00172461	0.0252881	0.0215077	63	tags=33%, list=14%, signal=32%	HLA-DPA1/HLA-DQB1/HLA-DQA1/HLA-DRB1/HLA-DPB1/FTL/ATP5F1B/CCT5/C1QBP/VCP/LDHA/NDUFV2/IRF8/SPIB
GSE1791_CTRL_VS_NEUROMEDINU_IN_T_CELL_LINE_3H_UP	GSE1791_CTRL_VS_NEUROMEDINU_IN_T_CELL_LINE_3H_UP	10	0.800659	1.68019	0.00174361	0.0254612	0.0216549	69	tags=70%, list=16%, signal=61%	CD74/HLA-DPA1/HLA-DRB1/HLA-DPB1/MYDGF/TMED9/PSME2
HP_ABNORMAL_VASCULAR_PHYSIOLOGY	HP_ABNORMAL_VASCULAR_PHYSIOLOGY	13	0.750145	1.64096	0.00174873	0.0254612	0.0216549	50	tags=54%, list=11%, signal=49%	HLA-DPA1/HLA-DRB1/HLA-DPB1/ACTB/ACTG1/FCGR2B/BANK1
GOBP_CELL_CYCLE_CHECKPOINT_SIGNALING	GOBP_CELL_CYCLE_CHECKPOINT_SIGNALING	26	-0.393795	-1.70826	0.00176351	0.0254969	0.0216852	281	tags=100%, list=63%, signal=39%	BUB1/CDC20/BIRC5/NUF2/CENPF/PLK1/MAD2L1/CDK1/AURKB/SPC25/CDC45/CDCA8/ZWINT/GTSE1/CDT1/NDC80/TTK/ORC1/CLSPN/CDC6/DTL/TRIP13/SPC24/CHEK1/E2F1
WP_CELL_CYCLE	WP_CELL_CYCLE	27	-0.373206	-1.70172	0.0017594	0.0254969	0.0216852	290	tags=100%, list=65%, signal=37%	PTTG1/CCNB1/BUB1/CDC20/CCNB2/PLK1/CDK1/CDC45/CCNA2/TTK/MCM6/CDKN1C/ORC6/CCND2/PCNA/MCM5/MCM3/ORC1/CDC6/CCNE2/CHEK1/E2F1/CCNE1/MCM2/MCM4/MCM7
HE_LIM_SUN_FETAL_LUNG_C2_PROMYELOCYTE_LIKE_CELL	HE_LIM_SUN_FETAL_LUNG_C2_PROMYELOCYTE_LIKE_CELL	23	-0.421801	-1.78497	0.00178379	0.0257003	0.0218582	268	tags=100%, list=60%, signal=42%	MKI67/CENPF/TOP2A/TK1/UBE2C/UHRF1/PCLAF/CDT1/TYMS/PHGDH/ATAD2/RRM1/PRSS57/CLSPN/CENPU/GINS2/MCM2/MCM4/HELLS/CENPM/MCM7/NKG7
GSE3982_DC_VS_NKCELL_UP	GSE3982_DC_VS_NKCELL_UP	13	0.749035	1.63853	0.00186864	0.0267364	0.0227395	65	tags=46%, list=15%, signal=41%	HLA-DRB1/FCER1A/FCGR2B/ATP5MC3/CD1E/SSR3
GOBP_REGULATION_OF_IMMUNE_RESPONSE	GOBP_REGULATION_OF_IMMUNE_RESPONSE	59	0.569591	1.48831	0.00186843	0.0267364	0.0227395	15	tags=19%, list=3%, signal=21%	HLA-DRA/CD74/HLA-DPA1/HLA-DQB1/HLA-DQA1/HLA-DRB1/HLA-DPB1/HLA-DQA2/HLA-DRB5/FCER1A/CD1C
GSE22886_NAIVE_BCELL_VS_BM_PLASMA_CELL_UP	GSE22886_NAIVE_BCELL_VS_BM_PLASMA_CELL_UP	10	0.797717	1.67402	0.00192932	0.0275095	0.023397	7	tags=40%, list=2%, signal=40%	HLA-DRA/HLA-DPA1/HLA-DRB1/HLA-DPB1
KEGG_CELL_CYCLE	KEGG_CELL_CYCLE	28	-0.374101	-1.72386	0.00196639	0.0278398	0.0236779	290	tags=100%, list=65%, signal=37%	PTTG1/CCNB1/BUB1/CDC20/CCNB2/PLK1/MAD2L1/CDK1/CDC45/CCNA2/TTK/MCM6/CDKN1C/ORC6/CCND2/PCNA/MCM5/MCM3/ORC1/CDC6/CCNE2/CHEK1/E2F1/CCNE1/MCM2/MCM4/MCM7
HP_MENTAL_DETERIORATION	HP_MENTAL_DETERIORATION	10	0.797559	1.67369	0.00197059	0.0278398	0.0236779	42	tags=60%, list=9%, signal=56%	HLA-DQB1/CST3/FTL/ACTB/VCP/CHCHD2
DESCARTES_FETAL_CEREBELLUM_MICROGLIA	DESCARTES_FETAL_CEREBELLUM_MICROGLIA	25	0.662837	1.60774	0.00197598	0.0278398	0.0236779	62	tags=36%, list=14%, signal=33%	CD74/LYZ/LST1/FTL/CPVL/PLD4/FCGR2B/MS4A7/IRF8
HARALAMBIEVA_PBMC_FLUARIX_AGE_50_74YO_CORR_WITH_28D_MEM_B_CELL_RESPONSE_AT_28DY_POSITIVE	HARALAMBIEVA_PBMC_FLUARIX_AGE_50_74YO_CORR_WITH_28D_MEM_B_CELL_RESPONSE_AT_28DY_POSITIVE	52	0.579567	1.4987	0.00197942	0.0278398	0.0236779	156	tags=62%, list=35%, signal=45%	HLA-DRA/HLA-DRB1/CST3/LYZ/HLA-DRB5/FTL/GAPDH/ATP5F1B/PLD4/BASP1/GAS6/UBE2J1/BANK1/HNRNPAB/IRF8/SPIB/SLC1A5/PTGS2/CCDC50/RRBP1/HMOX1/SOX4/TOP1/ATF5/CD38/SLC35B1/SERPINF1/IRF4/TCF4/KPNA2/TUBB4B/EIF4A3
GSE22886_CD4_TCELL_VS_BCELL_NAIVE_DN	GSE22886_CD4_TCELL_VS_BCELL_NAIVE_DN	17	0.71915	1.65222	0.0019972	0.0279947	0.0238097	62	tags=41%, list=14%, signal=37%	HLA-DRA/HLA-DQB1/HLA-DRB1/HLA-DPB1/BCL11A/BANK1/IRF8
GSE5679_CTRL_VS_PPARG_LIGAND_ROSIGLITAZONE_AND_RARA_AGONIST_AM580_TREATED_DC_UP	GSE5679_CTRL_VS_PPARG_LIGAND_ROSIGLITAZONE_AND_RARA_AGONIST_AM580_TREATED_DC_UP	15	0.735808	1.64684	0.00200675	0.0280335	0.0238427	81	tags=60%, list=18%, signal=51%	HLA-DRA/CD74/HLA-DQA1/HLA-DRB1/PPA1/LDHA/IRF8/IRF7/MLEC
DESCARTES_FETAL_SPLEEN_LYMPHOID_CELLS	DESCARTES_FETAL_SPLEEN_LYMPHOID_CELLS	15	-0.490494	-1.90481	0.0020588	0.0286638	0.0243787	57	tags=47%, list=13%, signal=42%	KLRC2/MS4A1/MZB1/CD79A/KLRC1/CD27/CD8B
BOYLAN_MULTIPLE_MYELOMA_C_D_DN	BOYLAN_MULTIPLE_MYELOMA_C_D_DN	24	-0.402993	-1.69804	0.00209858	0.0289254	0.0246012	26	tags=33%, list=6%, signal=33%	KLRC1/ISG20/TENT5C/TRGC1/AQP3/NKG7/CCL5/CD8B
HP_ADULT_ONSET	HP_ADULT_ONSET	28	0.656054	1.61054	0.00208677	0.0289254	0.0246012	53	tags=36%, list=12%, signal=34%	HLA-DQB1/HLA-DRB1/LYZ/FTL/ACTG1/C1QBP/VCP/ATP5MC3/CHCHD2/HMGA1
TRAVAGLINI_LUNG_PROXIMAL_BASAL_CELL	TRAVAGLINI_LUNG_PROXIMAL_BASAL_CELL	40	0.606383	1.54819	0.0020946	0.0289254	0.0246012	144	tags=65%, list=32%, signal=48%	GAPDH/PPIA/SLC25A5/YBX1/ATP5F1B/C1QBP/PTMA/ENO1/BCL11A/ATP5MC3/TXN/HMGA1/SLC1A5/DDOST/PDIA6/MARCKS/P4HB/NCL/HMGB1/NASP/JPT1/DUT/AHCY/SERPINF1/HMGB3/TCF4
GCM_CSNK2B	GCM_CSNK2B	10	0.795402	1.66916	0.00213587	0.0293416	0.0249552	99	tags=100%, list=22%, signal=80%	PPIA/ACTG1/YBX1/ATP5F1B/PTMA/ATP5MC3/NCL/HSP90AB1/ILF2/NASP
HP_PUBERTY_AND_GONADAL_DISORDERS	HP_PUBERTY_AND_GONADAL_DISORDERS	15	0.734235	1.64332	0.0021657	0.0294696	0.0250641	6	tags=20%, list=1%, signal=20%	HLA-DQB1/HLA-DQA1/HLA-DRB1
GOBP_POSITIVE_REGULATION_OF_RNA_METABOLIC_PROCESS	GOBP_POSITIVE_REGULATION_OF_RNA_METABOLIC_PROCESS	50	0.579751	1.49624	0.00216657	0.0294696	0.0250641	137	tags=52%, list=31%, signal=41%	CD74/HLA-DRB1/MTDH/ACTB/SUB1/YBX1/PTMA/CHCHD2/HMGA1/MYDGF/HNRNPAB/IRF8/SPIB/IRF7/NCL/HMGB1/HSPA5/ILF2/SOX4/MRPL12/HSPA8/ATF5/EAF2/CD38/PARP1/IRF4
REACTOME_ADAPTIVE_IMMUNE_SYSTEM	REACTOME_ADAPTIVE_IMMUNE_SYSTEM	52	0.578439	1.49578	0.00216441	0.0294696	0.0250641	20	tags=21%, list=4%, signal=23%	HLA-DRA/CD74/HLA-DPA1/HLA-DQB1/HLA-DQA1/HLA-DRB1/HLA-DPB1/HLA-DQA2/HLA-DRB5/CD1C/PPIA
KIM_BIPOLAR_DISORDER_OLIGODENDROCYTE_DENSITY_CORR_UP	KIM_BIPOLAR_DISORDER_OLIGODENDROCYTE_DENSITY_CORR_UP	27	0.648507	1.58437	0.00220404	0.029881	0.025414	123	tags=70%, list=28%, signal=54%	FTL/ACTG1/SUB1/YBX1/C1QBP/ENO1/ATP5MC3/SEC61B/RAN/HNRNPAB/PSMA3/PEBP1/MARCKS/P4HB/NCL/HSP90B1/CCT2/PRDX1/AHCY
GSE33424_CD161_HIGH_VS_NEG_CD8_TCELL_UP	GSE33424_CD161_HIGH_VS_NEG_CD8_TCELL_UP	11	0.767623	1.64348	0.00231471	0.0312789	0.0266029	63	tags=55%, list=14%, signal=48%	CD74/HLA-DQA1/HLA-DRB1/PKIB/FCGR2B/SPIB
HP_ABNORMAL_EMOTION	HP_ABNORMAL_EMOTION	19	0.699906	1.62713	0.002334	0.0314368	0.0267372	50	tags=42%, list=11%, signal=39%	HLA-DQB1/HLA-DQA1/HLA-DRB1/FTL/VCP/FCGR2B/CHCHD2/BANK1
HP_GAIT_DISTURBANCE	HP_GAIT_DISTURBANCE	25	0.658181	1.59644	0.00238998	0.0319825	0.0272013	42	tags=32%, list=9%, signal=31%	HLA-DQB1/FTL/ACTB/CCT5/VCP/BCL11A/ATP5MC3/CHCHD2
BUSSLINGER_DUODENAL_DIFFERENTIATING_STEM_CELLS	BUSSLINGER_DUODENAL_DIFFERENTIATING_STEM_CELLS	57	0.567346	1.47791	0.00238878	0.0319825	0.0272013	159	tags=67%, list=36%, signal=49%	GAPDH/PPIA/ACTG1/SLC25A5/YBX1/ATP5F1B/CCT5/C1QBP/PTMA/ENO1/ATP5MC3/CHCHD2/TXN/HMGA1/RAN/HNRNPAB/MARCKS/MLEC/NCL/HMGB1/CYCS/HSP90B1/HSP90AB1/NASP/SOX4/PAICS/CCT2/HSPA8/DUT/TUBA1B/AHCY/SMC4/HSPE1/HSPD1/ASPM/YWHAQ/HSP90AA1/TUBB
ZHENG_CORD_BLOOD_C8_PUTATIVE_LYMPHOID_PRIMED_MULTIPOTENT_PROGENITOR_2	ZHENG_CORD_BLOOD_C8_PUTATIVE_LYMPHOID_PRIMED_MULTIPOTENT_PROGENITOR_2	12	0.755275	1.63241	0.00254084	0.0338916	0.028825	38	tags=42%, list=9%, signal=39%	HLA-DRA/CD74/GAPDH/ACTG1/ENO1
HP_ATROPHY_DEGENERATION_AFFECTING_THE_CENTRAL_NERVOUS_SYSTEM	HP_ATROPHY_DEGENERATION_AFFECTING_THE_CENTRAL_NERVOUS_SYSTEM	16	0.705044	1.59995	0.00256158	0.0340583	0.0289667	44	tags=38%, list=10%, signal=35%	FTL/ACTB/ACTG1/CCT5/VCP/NDUFV2
JOHNSTONE_PARVB_TARGETS_3_UP	JOHNSTONE_PARVB_TARGETS_3_UP	20	0.682747	1.60126	0.00258252	0.0342267	0.02911	98	tags=60%, list=22%, signal=49%	HLA-DRA/HLA-DPA1/HLA-DRB1/HLA-DPB1/CST3/ACTB/DDOST/MARCKS/MLEC/P4HB/IFITM3/HMOX1
GSE22886_NEUTROPHIL_VS_DC_DN	GSE22886_NEUTROPHIL_VS_DC_DN	15	0.728581	1.63067	0.0026028	0.0342921	0.0291656	78	tags=67%, list=18%, signal=57%	HLA-DRA/YBX1/ATP5F1B/VCP/ATP5MC3/NDUFV2/TXN/RAN/PSMA3/PEBP1
GSE24634_IL4_VS_CTRL_TREATED_NAIVE_CD4_TCELL_DAY5_UP	GSE24634_IL4_VS_CTRL_TREATED_NAIVE_CD4_TCELL_DAY5_UP	19	0.698186	1.62313	0.00260404	0.0342921	0.0291656	43	tags=47%, list=10%, signal=45%	HLA-DQB1/HLA-DQA1/HLA-DPB1/CST3/FTL/CD1C/CPVL/BASP1/GAS6
BROWN_MYELOID_CELL_DEVELOPMENT_DN	BROWN_MYELOID_CELL_DEVELOPMENT_DN	19	0.697976	1.62265	0.00264262	0.0346896	0.0295037	109	tags=79%, list=24%, signal=62%	HLA-DRA/HLA-DQA1/HLA-DRB5/FCER1A/CLEC10A/C1QBP/PPP1R14B/NRGN/SLC1A5/SSR3/NCL/IFITM3/SOX4/ODC1/NME1
MODULE_171	MODULE_171	20	0.680182	1.59524	0.00265904	0.0347947	0.0295931	16	tags=30%, list=4%, signal=30%	HLA-DRA/HLA-DPA1/HLA-DQB1/HLA-DQA1/HLA-DPB1/CPVL
FAN_OVARY_CL15_SMALL_ANTRAL_FOLLICLE_GRANULOSA_CELL	FAN_OVARY_CL15_SMALL_ANTRAL_FOLLICLE_GRANULOSA_CELL	39	0.597449	1.51855	0.00272481	0.0355429	0.0302295	161	tags=72%, list=36%, signal=50%	ACTB/ACTG1/SLC25A5/SUB1/ATP5F1B/CCT5/PPA1/PPP1R14A/PSMA3/RANBP1/SEC61G/CYCS/HSP90B1/HSP90AB1/SOX4/CCT2/SNRPG/HSPA8/TOP1/JPT1/EZH2/HMGB3/HSPE1/KPNA2/DNAJB11/HSPD1/HSP90AA1/PTTG1
GSE14308_TH1_VS_NAIVE_CD4_TCELL_UP	GSE14308_TH1_VS_NAIVE_CD4_TCELL_UP	12	0.752351	1.62609	0.00278476	0.0362106	0.0307974	28	tags=42%, list=6%, signal=40%	CST3/PPIA/ACTG1/SUB1/PLD4
LAKE_ADULT_KIDNEY_C24_ENDOTHELIAL_CELLS_AEA_AND_DVR	LAKE_ADULT_KIDNEY_C24_ENDOTHELIAL_CELLS_AEA_AND_DVR	12	0.750398	1.62187	0.00294737	0.0382049	0.0324935	95	tags=83%, list=21%, signal=67%	HLA-DRA/CD74/HLA-DRB1/FTL/ACTG1/PTMA/IFITM3/HSP90B1/HSPA5/HSP90AB1
GSE24634_TEFF_VS_TCONV_DAY10_IN_CULTURE_DN	GSE24634_TEFF_VS_TCONV_DAY10_IN_CULTURE_DN	10	0.785884	1.64918	0.00296531	0.0383173	0.0325891	22	tags=40%, list=5%, signal=39%	HLA-DRA/LYZ/FTL/CLEC10A
GOBP_CELLULAR_RESPONSE_TO_ORGANIC_SUBSTANCE	GOBP_CELLULAR_RESPONSE_TO_ORGANIC_SUBSTANCE	74	0.548016	1.4468	0.00301535	0.0388426	0.0330359	111	tags=41%, list=25%, signal=36%	CD74/HLA-DPA1/HLA-DRB1/GAPDH/MTDH/ACTB/ACTG1/SLC25A5/YBX1/ATP5F1B/VCP/FCGR2B/BCL11A/GAS6/RAN/IRF8/PTGS2/IRF7/P4HB/NCL/IFITM3/HMGB1/IL1R2/HSP90B1/HSPA5/HSP90AB1/LIMS1/SOX4/HSPA8/SRM
HP_HEMATURIA	HP_HEMATURIA	15	0.722962	1.61809	0.00303991	0.0390373	0.0332015	50	tags=40%, list=11%, signal=37%	HLA-DPA1/HLA-DRB1/HLA-DPB1/LYZ/FCGR2B/BANK1
TRAVAGLINI_LUNG_ADVENTITIAL_FIBROBLAST_CELL	TRAVAGLINI_LUNG_ADVENTITIAL_FIBROBLAST_CELL	13	0.736461	1.61103	0.00307288	0.0393385	0.0334577	65	tags=54%, list=15%, signal=47%	CD74/CST3/FTL/CPVL/LDHA/MYDGF/SSR3
GSE33425_CD8_ALPHAALPHA_VS_ALPHABETA_CD161_HIGH_TCELL_UP	GSE33425_CD8_ALPHAALPHA_VS_ALPHABETA_CD161_HIGH_TCELL_UP	13	0.736074	1.61018	0.00311305	0.0397298	0.0337904	63	tags=46%, list=14%, signal=41%	CD74/HLA-DQA1/PKIB/FCGR2B/IRF8/SPIB
HP_AUTOIMMUNITY	HP_AUTOIMMUNITY	19	0.689488	1.60291	0.00314413	0.040003	0.0340228	63	tags=42%, list=14%, signal=38%	HLA-DPA1/HLA-DQB1/HLA-DRB1/HLA-DPB1/ACTB/FCGR2B/BANK1/SPIB
GSE34205_HEALTHY_VS_FLU_INF_INFANT_PBMC_UP	GSE34205_HEALTHY_VS_FLU_INF_INFANT_PBMC_UP	11	0.75935	1.62577	0.00317503	0.0402722	0.0342518	63	tags=55%, list=14%, signal=48%	HLA-DQB1/HLA-DPB1/FCER1A/CD1C/BCL11A/SPIB
GSE26495_NAIVE_VS_PD1LOW_CD8_TCELL_DN	GSE26495_NAIVE_VS_PD1LOW_CD8_TCELL_DN	13	-0.508795	-1.8118	0.00322157	0.0407376	0.0346476	23	tags=46%, list=5%, signal=45%	GNLY/GZMB/FGFBP2/GZMH/NKG7/CCL5
GSE7460_CD8_TCELL_VS_CD4_TCELL_ACT_UP	GSE7460_CD8_TCELL_VS_CD4_TCELL_ACT_UP	10	-0.60331	-1.94915	0.00324326	0.0408868	0.0347745	6	tags=50%, list=1%, signal=50%	KLRC1/GZMK/NKG7/CCL5/CD8B
GSE22886_NAIVE_BCELL_VS_NEUTROPHIL_UP	GSE22886_NAIVE_BCELL_VS_NEUTROPHIL_UP	28	0.64619	1.58633	0.00328992	0.041349	0.0351676	144	tags=64%, list=32%, signal=46%	HLA-DRA/CD74/HLA-DPA1/HLA-DQB1/HLA-DRB1/HLA-DPB1/BCL11A/BANK1/IRF8/SPIB/NCL/HSP90AB1/ODC1/PARP1/IRF4/IGKC/DDX39A/TCF4
HP_FUNCTIONAL_ABNORMALITY_OF_THE_GASTROINTESTINAL_TRACT	HP_FUNCTIONAL_ABNORMALITY_OF_THE_GASTROINTESTINAL_TRACT	35	0.612701	1.53795	0.00333465	0.0417842	0.0355377	35	tags=23%, list=8%, signal=23%	HLA-DPA1/HLA-DQB1/HLA-DQA1/HLA-DRB1/HLA-DPB1/FTL/ACTB/VCP
REACTOME_COMPLEMENT_CASCADE	REACTOME_COMPLEMENT_CASCADE	11	-0.557604	-1.84753	0.00337457	0.0420095	0.0357294	204	tags=100%, list=46%, signal=56%	IGHG2/IGHV3-30/C1QB/IGKV1-5/IGKV3-20/IGHG1/CLU/IGHG4/IGLC3/IGLC2
HP_ABNORMALITY_OF_THE_PERIORBITAL_REGION	HP_ABNORMALITY_OF_THE_PERIORBITAL_REGION	10	0.781927	1.64088	0.00338003	0.0420095	0.0357294	21	tags=40%, list=5%, signal=39%	HLA-DPA1/HLA-DPB1/ACTB/ACTG1
LAKE_ADULT_KIDNEY_C23_ENDOTHELIAL_CELLS_AVR	LAKE_ADULT_KIDNEY_C23_ENDOTHELIAL_CELLS_AVR	17	0.703356	1.61593	0.00339327	0.0420095	0.0357294	95	tags=65%, list=21%, signal=53%	HLA-DRA/CD74/HLA-DRB1/FTL/GAPDH/ACTG1/PTMA/NCL/IFITM3/HSP90B1/HSP90AB1
GSE28726_ACT_CD4_TCELL_VS_ACT_NKTCELL_UP	GSE28726_ACT_CD4_TCELL_VS_ACT_NKTCELL_UP	18	0.685639	1.58764	0.00338972	0.0420095	0.0357294	119	tags=67%, list=27%, signal=51%	GAPDH/SUB1/ENO1/LDHA/TXN/MYDGF/FABP5/RPN2/HSP90AB1/NME1/SRM/TUBA1B
GOBP_PROTEIN_CONTAINING_COMPLEX_ASSEMBLY	GOBP_PROTEIN_CONTAINING_COMPLEX_ASSEMBLY	59	0.557386	1.45641	0.00342233	0.0422427	0.0359277	35	tags=19%, list=8%, signal=20%	HLA-DRA/CD74/HLA-DPA1/HLA-DQB1/HLA-DQA1/HLA-DRB1/HLA-DPB1/HLA-DQA2/HLA-DRB5/BASP1/VCP
GOBP_POSITIVE_REGULATION_OF_LYMPHOCYTE_DIFFERENTIATION	GOBP_POSITIVE_REGULATION_OF_LYMPHOCYTE_DIFFERENTIATION	10	0.780101	1.63705	0.00350445	0.0428907	0.0364788	43	tags=50%, list=10%, signal=46%	HLA-DRA/CD74/HLA-DRB1/ACTB/GAS6
GSE7831_UNSTIM_VS_INFLUENZA_STIM_PDC_4H_UP	GSE7831_UNSTIM_VS_INFLUENZA_STIM_PDC_4H_UP	11	0.756752	1.62021	0.00350277	0.0428907	0.0364788	37	tags=36%, list=8%, signal=34%	HLA-DRA/CD74/HLA-DRB1/FCGR2B
NAKAYAMA_SOFT_TISSUE_TUMORS_PCA1_UP	NAKAYAMA_SOFT_TISSUE_TUMORS_PCA1_UP	18	0.684215	1.58434	0.00350594	0.0428907	0.0364788	9	tags=28%, list=2%, signal=28%	HLA-DRA/HLA-DPA1/HLA-DQB1/HLA-DQA1/LYZ
GSE23505_UNTREATED_VS_4DAY_IL6_IL1_IL23_TREATED_CD4_TCELL_DN	GSE23505_UNTREATED_VS_4DAY_IL6_IL1_IL23_TREATED_CD4_TCELL_DN	11	0.754535	1.61546	0.00354374	0.0432253	0.0367633	79	tags=55%, list=18%, signal=46%	CD74/HLA-DQA1/HLA-DRB1/BASP1/BANK1/CRIP1
GOBP_ATP_METABOLIC_PROCESS	GOBP_ATP_METABOLIC_PROCESS	11	0.754357	1.61508	0.00358471	0.0435964	0.037079	44	tags=64%, list=10%, signal=59%	GAPDH/ATP5F1B/VCP/ENO1/LDHA/ATP5MC3/NDUFV2
GSE22886_NAIVE_CD4_TCELL_VS_DC_DN	GSE22886_NAIVE_CD4_TCELL_VS_DC_DN	15	0.718609	1.60835	0.00359622	0.0436082	0.037089	119	tags=87%, list=27%, signal=66%	HLA-DRA/CD74/HLA-DRB1/CST3/FTL/ATP5F1B/BASP1/NRGN/SLC1A5/CYCS/LIMS1/PRDX1/TUBA1B
GSE22886_NEUTROPHIL_VS_MONOCYTE_DN	GSE22886_NEUTROPHIL_VS_MONOCYTE_DN	12	0.743608	1.60719	0.00367912	0.0444829	0.037833	62	tags=67%, list=14%, signal=59%	HLA-DRA/HLA-DPA1/YBX1/ATP5F1B/ENO1/ATP5MC3/RAN/IRF8
HOWARD_NEUTROPHIL_INACT_MONOV_INFLUENZA_A_INDONESIA_05_2005_H5N1_AGE_18_49YO_1DY_UP	HOWARD_NEUTROPHIL_INACT_MONOV_INFLUENZA_A_INDONESIA_05_2005_H5N1_AGE_18_49YO_1DY_UP	17	0.699849	1.60787	0.00378107	0.0455579	0.0387472	11	tags=29%, list=2%, signal=30%	HLA-DRA/CD74/HLA-DQB1/HLA-DRB1/HLA-DRB5
GOBP_CELL_MORPHOGENESIS	GOBP_CELL_MORPHOGENESIS	12	0.742304	1.60437	0.00380108	0.0455579	0.0387472	39	tags=33%, list=9%, signal=31%	LST1/ACTB/ACTG1/BCL11A
GOBP_MONOCARBOXYLIC_ACID_METABOLIC_PROCESS	GOBP_MONOCARBOXYLIC_ACID_METABOLIC_PROCESS	12	0.742194	1.60414	0.00380108	0.0455579	0.0387472	70	tags=50%, list=16%, signal=43%	CD74/GAPDH/ENO1/LDHA/PTGS2/FABP5
GOBP_RESPONSE_TO_CYTOKINE	GOBP_RESPONSE_TO_CYTOKINE	49	0.573548	1.47809	0.0038335	0.0458136	0.0389647	97	tags=39%, list=22%, signal=34%	CD74/HLA-DPA1/GAPDH/ACTG1/SLC25A5/YBX1/ATP5F1B/GAS6/IRF8/PTGS2/DDOST/IRF7/P4HB/NCL/IFITM3/IL1R2/HSPA5/HSP90AB1/LIMS1
JINESH_BLEBBISHIELD_TO_IMMUNE_CELL_FUSION_PBSHMS_DN	JINESH_BLEBBISHIELD_TO_IMMUNE_CELL_FUSION_PBSHMS_DN	20	0.669693	1.57064	0.00388333	0.0462754	0.0393575	39	tags=25%, list=9%, signal=24%	HLA-DRA/CD74/FTL/CPVL/BCL11A
GOBP_NEGATIVE_REGULATION_OF_CELL_ACTIVATION	GOBP_NEGATIVE_REGULATION_OF_CELL_ACTIVATION	11	0.75033	1.60646	0.00391245	0.0464884	0.0395387	50	tags=45%, list=11%, signal=41%	CD74/HLA-DRB1/LST1/FCGR2B/BANK1
MORF_EIF3S2	MORF_EIF3S2	22	0.674714	1.61184	0.00397956	0.0471504	0.0401017	115	tags=77%, list=26%, signal=60%	SLC25A5/YBX1/LDHA/ATP5MC3/PPIB/MYDGF/HNRNPAB/DDOST/PDIA6/MLEC/NCL/CYCS/HSP90B1/ILF2/CCT2/SRM/DUT
JONES_OVARY_ENDOTHELIAL	JONES_OVARY_ENDOTHELIAL	14	0.726596	1.60608	0.00404635	0.0476686	0.0405424	97	tags=57%, list=22%, signal=46%	HLA-DRA/CD74/HLA-DRB1/HLA-DPB1/NRGN/IFITM3/LMNA/LIMS1
HP_VASCULAR_SKIN_ABNORMALITY	HP_VASCULAR_SKIN_ABNORMALITY	20	0.66837	1.56754	0.00403712	0.0476686	0.0405424	7	tags=20%, list=2%, signal=21%	HLA-DPA1/HLA-DQB1/HLA-DRB1/HLA-DPB1
GSE6269_E_COLI_VS_STAPH_AUREUS_INF_PBMC_DN	GSE6269_E_COLI_VS_STAPH_AUREUS_INF_PBMC_DN	16	0.69288	1.57235	0.00420524	0.0493997	0.0420147	92	tags=62%, list=21%, signal=51%	HLA-DQA1/LYZ/GAPDH/MYDGF/PDIA6/P4HB/RPN2/RRBP1/IL1R2/HSPA5
MA_RAT_AGING_DN	MA_RAT_AGING_DN	18	0.676735	1.56703	0.00424351	0.049708	0.042277	79	tags=44%, list=18%, signal=38%	HLA-DRA/HLA-DQB1/HLA-DQA1/CST3/YBX1/GAS6/PPP1R14A/CRIP1
HP_ABNORMALITY_OF_VISION	HP_ABNORMALITY_OF_VISION	29	0.618034	1.52255	0.00426971	0.0498736	0.0424178	44	tags=24%, list=10%, signal=23%	HLA-DPA1/HLA-DQB1/HLA-DRB1/HLA-DPB1/ACTB/C1QBP/NDUFV2
GOBP_MITOTIC_CELL_CYCLE_CHECKPOINT_SIGNALING	GOBP_MITOTIC_CELL_CYCLE_CHECKPOINT_SIGNALING	23	-0.390995	-1.6546	0.00437562	0.050885	0.043278	281	tags=100%, list=63%, signal=39%	BUB1/CDC20/BIRC5/NUF2/CENPF/PLK1/MAD2L1/CDK1/AURKB/SPC25/CDCA8/ZWINT/GTSE1/NDC80/TTK/ORC1/CLSPN/CDC6/DTL/TRIP13/SPC24/CHEK1
GSE36476_CTRL_VS_TSST_ACT_16H_MEMORY_CD4_TCELL_YOUNG_DN	GSE36476_CTRL_VS_TSST_ACT_16H_MEMORY_CD4_TCELL_YOUNG_DN	19	0.677563	1.57519	0.00438091	0.050885	0.043278	137	tags=84%, list=31%, signal=61%	HLA-DPA1/HLA-DRB1/VCP/ENO1/TXN/FABP5/CYCS/HSP90AB1/PAICS/CCT2/NME1/SRM/ATF5/PRDX4/TUBA1C/IRF4
HP_RESPIRATORY_TRACT_INFECTION	HP_RESPIRATORY_TRACT_INFECTION	29	0.61309	1.51037	0.00442085	0.0512051	0.0435502	7	tags=17%, list=2%, signal=18%	HLA-DPA1/HLA-DQB1/HLA-DQA1/HLA-DRB1/HLA-DPB1
GSE23114_PERITONEAL_CAVITY_B1A_BCELL_VS_SPLEEN_BCELL_DN	GSE23114_PERITONEAL_CAVITY_B1A_BCELL_VS_SPLEEN_BCELL_DN	19	0.676414	1.57252	0.00445844	0.0512303	0.0435717	132	tags=79%, list=30%, signal=58%	SLC25A5/VCP/ENO1/TXN/MYDGF/SLC1A5/MLEC/RPN2/HSP90AB1/NME1/KDELR2/SRM/TUBA1B/SSRP1/PARP1
GSE22140_HEALTHY_VS_ARTHRITIC_MOUSE_CD4_TCELL_UP	GSE22140_HEALTHY_VS_ARTHRITIC_MOUSE_CD4_TCELL_UP	19	0.676101	1.57179	0.00445844	0.0512303	0.0435717	89	tags=58%, list=20%, signal=48%	HLA-DQB1/HLA-DQA1/LST1/NDUFV2/VOPP1/NRGN/PSME2/LMAN2/CRIP1/RRBP1/IL1R2
GOBP_CARBOHYDRATE_DERIVATIVE_METABOLIC_PROCESS	GOBP_CARBOHYDRATE_DERIVATIVE_METABOLIC_PROCESS	34	0.607182	1.52343	0.00446019	0.0512303	0.0435717	115	tags=53%, list=26%, signal=43%	CST3/GAPDH/OSTC/ATP5F1B/VCP/ENO1/LDHA/ATP5MC3/NDUFV2/UBE2J1/RAN/DDOST/MLEC/RPN2/PAICS/HSPA8/NME1/DUT
KEGG_MEDICUS_REFERENCE_ORIGIN_UNWINDING_AND_ELONGATION	KEGG_MEDICUS_REFERENCE_ORIGIN_UNWINDING_AND_ELONGATION	11	-0.546083	-1.80936	0.00449166	0.0514488	0.0437575	209	tags=100%, list=47%, signal=54%	RPA3/MCM6/PCNA/MCM5/MCM3/RFC4/GINS2/MCM2/MCM4/MCM7
RUBENSTEIN_SKELETAL_MUSCLE_FBN1_FAP_CELLS	RUBENSTEIN_SKELETAL_MUSCLE_FBN1_FAP_CELLS	27	0.630618	1.54067	0.00458129	0.0523305	0.0445074	94	tags=56%, list=21%, signal=47%	CST3/FTL/ACTG1/OSTC/ENO1/LDHA/TXN/SEC61B/MYDGF/SSR3/CRIP1/MARCKS/SEC61G/NCL/LMNA
GOBP_NEGATIVE_REGULATION_OF_CATALYTIC_ACTIVITY	GOBP_NEGATIVE_REGULATION_OF_CATALYTIC_ACTIVITY	11	0.745689	1.59652	0.00465229	0.0525607	0.0447032	43	tags=45%, list=10%, signal=42%	CST3/GAPDH/PPIA/PKIB/GAS6
GSE33425_CD161_HIGH_VS_INT_CD8_TCELL_UP	GSE33425_CD161_HIGH_VS_INT_CD8_TCELL_UP	11	0.744935	1.59491	0.00465229	0.0525607	0.0447032	63	tags=45%, list=14%, signal=40%	CD74/HLA-DQA1/PLD4/PKIB/SPIB
HP_VISUAL_IMPAIRMENT	HP_VISUAL_IMPAIRMENT	25	0.643708	1.56134	0.00465228	0.0525607	0.0447032	44	tags=28%, list=10%, signal=27%	HLA-DPA1/HLA-DQB1/HLA-DRB1/HLA-DPB1/ACTB/C1QBP/NDUFV2
GAVISH_3CA_METAPROGRAM_CD4_T_CELLS_GLYCOLYSIS_MYC	GAVISH_3CA_METAPROGRAM_CD4_T_CELLS_GLYCOLYSIS_MYC	20	0.665318	1.56038	0.00465228	0.0525607	0.0447032	116	tags=75%, list=26%, signal=58%	CCT5/PPA1/C1QBP/TXN/FABP5/RANBP1/IL1R2/EBNA1BP2/MRPL12/PAICS/CCT2/NME1/SRM/DUT/PRDX1
ZAK_PBMC_MRKAD5_HIV_1_GAG_POL_NEF_AGE_20_50YO_1DY_UP	ZAK_PBMC_MRKAD5_HIV_1_GAG_POL_NEF_AGE_20_50YO_1DY_UP	34	0.606116	1.52075	0.00468507	0.0527869	0.0448955	114	tags=50%, list=26%, signal=40%	HLA-DRA/HLA-DPA1/HLA-DRB1/CST3/HLA-DRB5/LST1/GAS6/MS4A7/SLC1A5/PSME2/IRF7/MARCKS/IFITM3/HMOX1/TOP1/ATF5/LMNB1
GSE23398_WT_VS_IL2_KO_CD4_TCELL_SCURFY_MOUSE_UP	GSE23398_WT_VS_IL2_KO_CD4_TCELL_SCURFY_MOUSE_UP	17	0.695203	1.5972	0.00471561	0.0529865	0.0450654	32	tags=35%, list=7%, signal=34%	CD74/HLA-DQA1/HLA-DRB1/PPIA/BASP1/PPA1
OSMAN_BLOOD_CHAD63_KH_AGE_18_50YO_HIGH_DOSE_SUBJECTS_24HR_DN	OSMAN_BLOOD_CHAD63_KH_AGE_18_50YO_HIGH_DOSE_SUBJECTS_24HR_DN	23	-0.388438	-1.64378	0.00494021	0.0553598	0.0470839	31	tags=35%, list=7%, signal=34%	HELLS/KLRC1/FGFBP2/KLRB1/GZMK/CD27/CCL5/CD8B
HP_CONSTITUTIONAL_SYMPTOM	HP_CONSTITUTIONAL_SYMPTOM	45	0.588695	1.51026	0.00495994	0.0554307	0.0471441	50	tags=27%, list=11%, signal=26%	HLA-DPA1/HLA-DQB1/HLA-DQA1/HLA-DRB1/HLA-DPB1/FTL/C1QBP/VCP/FCGR2B/BCL11A/LDHA/BANK1
GSE24102_GRANULOCYSTIC_MDSC_VS_NEUTROPHIL_DN	GSE24102_GRANULOCYSTIC_MDSC_VS_NEUTROPHIL_DN	13	0.720035	1.5751	0.00504585	0.0562388	0.0478315	75	tags=62%, list=17%, signal=53%	CD74/HLA-DQA1/MTDH/CLEC10A/BASP1/GAS6/TMED9/PDIA6
KEGG_MEDICUS_REFERENCE_PRE_IC_FORMATION	KEGG_MEDICUS_REFERENCE_PRE_IC_FORMATION	12	-0.547344	-1.88712	0.0050878	0.0564023	0.0479705	209	tags=100%, list=47%, signal=55%	CDT1/MCM6/ORC6/MCM5/MCM3/ORC1/CDC6/GINS2/MCM2/MCM4/MCM7
YAO_TEMPORAL_RESPONSE_TO_PROGESTERONE_CLUSTER_14	YAO_TEMPORAL_RESPONSE_TO_PROGESTERONE_CLUSTER_14	21	0.662833	1.56832	0.00508215	0.0564023	0.0479705	109	tags=67%, list=24%, signal=53%	PPA1/PPP1R14B/SEC61B/MYDGF/RAN/SSR3/LMAN2/RANBP1/MLEC/EBNA1BP2/MRPL12/CLPTM1L/ODC1/NME1
ZHONG_SECRETOME_OF_LUNG_CANCER_AND_FIBROBLAST	ZHONG_SECRETOME_OF_LUNG_CANCER_AND_FIBROBLAST	20	0.663299	1.55565	0.00519055	0.0573875	0.0488084	95	tags=65%, list=21%, signal=54%	CST3/ACTB/VCP/ENO1/LDHA/RAN/PSMA3/PEBP1/P4HB/HMGB1/HSP90B1/LMNA/HSP90AB1
GOBP_T_CELL_DIFFERENTIATION	GOBP_T_CELL_DIFFERENTIATION	15	0.705415	1.57882	0.00531118	0.0585646	0.0498095	19	tags=27%, list=4%, signal=26%	HLA-DRA/CD74/HLA-DRB1/ACTB
HP_DIMINISHED_MOTIVATION	HP_DIMINISHED_MOTIVATION	17	0.690659	1.58676	0.00533915	0.0587164	0.0499387	50	tags=47%, list=11%, signal=43%	HLA-DQB1/HLA-DQA1/HLA-DRB1/VCP/FCGR2B/CHCHD2/NDUFV2/BANK1
GSE3982_DC_VS_NEUTROPHIL_UP	GSE3982_DC_VS_NEUTROPHIL_UP	13	0.716723	1.56785	0.00536878	0.0588857	0.0500827	58	tags=31%, list=13%, signal=28%	HLA-DPA1/CST3/MTDH/RAN
GSE3039_CD4_TCELL_VS_B1_BCELL_UP	GSE3039_CD4_TCELL_VS_B1_BCELL_UP	22	0.666909	1.59319	0.00541975	0.0589754	0.0501589	85	tags=45%, list=19%, signal=39%	CD74/HLA-DQA1/HLA-DRB1/CST3/CLEC10A/PDIA6/CRIP1/MLEC/P4HB/IFITM3
GOBP_NEGATIVE_REGULATION_OF_MOLECULAR_FUNCTION	GOBP_NEGATIVE_REGULATION_OF_MOLECULAR_FUNCTION	17	0.689864	1.58493	0.00541709	0.0589754	0.0501589	43	tags=35%, list=10%, signal=33%	CST3/GAPDH/ACTB/PPIA/PKIB/GAS6
HP_ABNORMALITY_OF_FLUID_REGULATION	HP_ABNORMALITY_OF_FLUID_REGULATION	25	0.641487	1.55595	0.00540873	0.0589754	0.0501589	33	tags=28%, list=7%, signal=27%	HLA-DPA1/HLA-DRB1/HLA-DPB1/LYZ/ACTB/ACTG1/C1QBP
PEREZ_TP63_TARGETS	PEREZ_TP63_TARGETS	10	-0.572414	-1.84933	0.00550924	0.0593963	0.0505169	197	tags=60%, list=44%, signal=34%	CLU/ABCB9/EGR1/CLIC3/TENT5C/AQP3
MANNO_MIDBRAIN_NEUROTYPES_BASAL	MANNO_MIDBRAIN_NEUROTYPES_BASAL	11	0.741448	1.58744	0.00547568	0.0593963	0.0505169	119	tags=91%, list=27%, signal=68%	ACTB/ACTG1/SUB1/ATP5F1B/CHCHD2/SEC61B/MARCKS/SEC61G/HSPA8/TUBA1B
GOBP_POSITIVE_REGULATION_OF_HEMOPOIESIS	GOBP_POSITIVE_REGULATION_OF_HEMOPOIESIS	12	0.731249	1.58048	0.00551532	0.0593963	0.0505169	43	tags=42%, list=10%, signal=39%	HLA-DRA/CD74/HLA-DRB1/ACTB/GAS6
HP_ABNORMAL_NEPHRON_MORPHOLOGY	HP_ABNORMAL_NEPHRON_MORPHOLOGY	13	0.71602	1.56631	0.00553025	0.0593963	0.0505169	50	tags=38%, list=11%, signal=35%	HLA-DPA1/HLA-DRB1/HLA-DPB1/FCGR2B/BANK1
HP_ABNORMAL_RENAL_CORPUSCLE_MORPHOLOGY	HP_ABNORMAL_RENAL_CORPUSCLE_MORPHOLOGY	13	0.71602	1.56631	0.00553025	0.0593963	0.0505169	50	tags=38%, list=11%, signal=35%	HLA-DPA1/HLA-DRB1/HLA-DPB1/FCGR2B/BANK1
HP_WEAKNESS_DUE_TO_UPPER_MOTOR_NEURON_DYSFUNCTION	HP_WEAKNESS_DUE_TO_UPPER_MOTOR_NEURON_DYSFUNCTION	16	0.6857	1.55606	0.00562006	0.0602045	0.0512043	41	tags=38%, list=9%, signal=35%	HLA-DPA1/HLA-DQB1/HLA-DPB1/CCT5/VCP/ATP5MC3
TARTE_PLASMA_CELL_VS_PLASMABLAST_UP	TARTE_PLASMA_CELL_VS_PLASMABLAST_UP	22	0.664889	1.58837	0.00572295	0.0606779	0.0516069	19	tags=27%, list=4%, signal=27%	HLA-DQA1/CST3/LYZ/LST1/FTL/ACTB
HP_ABNORMALITY_OF_THE_MIDDLE_EAR	HP_ABNORMALITY_OF_THE_MIDDLE_EAR	15	0.703481	1.57449	0.00571051	0.0606779	0.0516069	7	tags=20%, list=2%, signal=20%	HLA-DPA1/HLA-DRB1/HLA-DPB1
HP_SPASTICITY	HP_SPASTICITY	21	0.660519	1.56285	0.00569353	0.0606779	0.0516069	44	tags=38%, list=10%, signal=36%	HLA-DQB1/HLA-DRB1/FTL/ACTB/CCT5/VCP/ATP5MC3/NDUFV2
WANG_TUMOR_INVASIVENESS_UP	WANG_TUMOR_INVASIVENESS_UP	39	0.578937	1.47149	0.00570007	0.0606779	0.0516069	161	tags=69%, list=36%, signal=48%	GAPDH/PPIA/ACTG1/CLEC10A/SUB1/YBX1/CCT5/ENO1/SEC61B/HNRNPAB/SSR3/MARCKS/NCL/IFITM3/CYCS/HSP90B1/HSPA5/CCT2/HSPA8/TUBA1B/EZH2/HSPE1/KPNA2/HSPD1/TUBB4B/TUBB/PTTG1
MODULE_57	MODULE_57	24	-0.380048	-1.60136	0.00574559	0.0607622	0.0516786	286	tags=100%, list=64%, signal=38%	CCNB1/BUB1/CDC20/CCNB2/PLK1/MAD2L1/CDK1/CDC45/CCNA2/MCM6/CCND2/PCNA/MCM5/MCM3/ORC1/CDC6/CCNE2/CHEK1/E2F1/CCNE1/MCM2/MCM4/MCM7
GOBP_REGULATION_OF_IMMUNE_SYSTEM_PROCESS	GOBP_REGULATION_OF_IMMUNE_SYSTEM_PROCESS	87	0.520424	1.38835	0.00576304	0.0607913	0.0517033	50	tags=21%, list=11%, signal=23%	HLA-DRA/CD74/HLA-DPA1/HLA-DQB1/HLA-DQA1/HLA-DRB1/HLA-DPB1/HLA-DQA2/HLA-DRB5/FCER1A/LST1/CD1C/ACTB/C1QBP/FCGR2B/GAS6/UBE2J1/BANK1
HP_AUTOIMMUNE_ANTIBODY_POSITIVITY	HP_AUTOIMMUNE_ANTIBODY_POSITIVITY	13	0.713873	1.56162	0.00585318	0.0615849	0.0523784	63	tags=46%, list=14%, signal=41%	HLA-DQB1/HLA-DRB1/ACTB/FCGR2B/BANK1/SPIB
GAVISH_3CA_METAPROGRAM_CD8_T_CELLS_GLYCOLYSIS_MYC	GAVISH_3CA_METAPROGRAM_CD8_T_CELLS_GLYCOLYSIS_MYC	17	0.688486	1.58177	0.00588475	0.06176	0.0525272	116	tags=82%, list=26%, signal=63%	CCT5/PPA1/C1QBP/ENO1/RAN/FABP5/RANBP1/HSP90B1/HSP90AB1/ILF2/CCT2/NME1/DUT/PRDX1
REACTOME_CYTOKINE_SIGNALING_IN_IMMUNE_SYSTEM	REACTOME_CYTOKINE_SIGNALING_IN_IMMUNE_SYSTEM	53	0.557916	1.44614	0.00613484	0.0642217	0.054621	98	tags=42%, list=22%, signal=37%	HLA-DRA/HLA-DPA1/HLA-DQB1/HLA-DQA1/HLA-DRB1/HLA-DPB1/HLA-DQA2/HLA-DRB5/PPIA/YBX1/IRF8/PTGS2/PSME2/IRF7/PSMA3/P4HB/IFITM3/HMGB1/IL1R2/HSP90B1/ILF2/HMOX1
BUSSLINGER_DUODENAL_STEM_CELLS	BUSSLINGER_DUODENAL_STEM_CELLS	34	0.599066	1.50306	0.00618427	0.0645756	0.054922	158	tags=71%, list=36%, signal=49%	LYZ/PPIA/ACTG1/YBX1/PTMA/BCL11A/ATP5MC3/CHCHD2/TXN/HMGA1/RAN/MARCKS/MLEC/NCL/HMGB1/HSP90AB1/SOX4/HSPA8/DUT/AHCY/HSPE1/HSPD1/YWHAQ/HSP90AA1
HP_ABNORMAL_SYSTEMIC_BLOOD_PRESSURE	HP_ABNORMAL_SYSTEMIC_BLOOD_PRESSURE	24	0.641436	1.54778	0.0062345	0.0646106	0.0549517	148	tags=71%, list=33%, signal=50%	HLA-DPA1/HLA-DQB1/HLA-DRB1/HLA-DPB1/LYZ/FCGR2B/CHCHD2/BANK1/SPIB/LMNA/HMOX1/LMNB1/PRDX1/IRF4/TCF4/CALR/DNAJB11
MORF_SOD1	MORF_SOD1	28	0.62874	1.54349	0.0062345	0.0646106	0.0549517	166	tags=86%, list=37%, signal=57%	MTDH/CCT5/C1QBP/ATP5MC3/NDUFV2/RAN/HNRNPAB/PSMA3/SEC61G/CYCS/ILF2/CCT2/SNRPG/HSPA8/NME1/PRDX4/SPCS2/FEN1/HSPE1/KPNA2/HSPD1/YWHAQ/HSP90AA1/CCNB1
GOMF_PROTEIN_CONTAINING_COMPLEX_BINDING	GOMF_PROTEIN_CONTAINING_COMPLEX_BINDING	85	0.520672	1.3899	0.0062092	0.0646106	0.0549517	58	tags=24%, list=13%, signal=25%	HLA-DRA/CD74/HLA-DPA1/HLA-DQB1/HLA-DQA1/HLA-DRB1/HLA-DPB1/HLA-DQA2/HLA-DRB5/FCER1A/ACTB/PPIA/YBX1/C1QBP/VCP/FCGR2B/PPIB/SEC61B/HMGA1/RAN
GSE23114_WT_VS_SLE2C1_MOUSE_SPLEEN_B1A_BCELL_UP	GSE23114_WT_VS_SLE2C1_MOUSE_SPLEEN_B1A_BCELL_UP	16	0.680002	1.54313	0.00640607	0.0662227	0.0563228	140	tags=88%, list=31%, signal=62%	ACTG1/SUB1/HNRNPAB/MLEC/RPN2/CYCS/EBNA1BP2/PAICS/SNRPG/PRDX1/TUBA1B/EZH2/IRF4/FEN1
GSE369_SOCS3_KO_VS_WT_LIVER_POST_IL6_INJECTION_DN	GSE369_SOCS3_KO_VS_WT_LIVER_POST_IL6_INJECTION_DN	14	0.713226	1.57652	0.00653019	0.0673375	0.0572709	28	tags=36%, list=6%, signal=35%	CD74/HLA-DQA1/HLA-DRB1/SUB1/PLD4
HP_SLEEP_ABNORMALITY	HP_SLEEP_ABNORMALITY	14	0.711288	1.57224	0.00669044	0.0686475	0.0583851	63	tags=50%, list=14%, signal=44%	HLA-DQB1/HLA-DRB1/FTL/VCP/BCL11A/CHCHD2/SPIB
GOBP_CYTOKINE_PRODUCTION	GOBP_CYTOKINE_PRODUCTION	43	0.57464	1.47121	0.00668207	0.0686475	0.0583851	98	tags=40%, list=22%, signal=34%	CD74/HLA-DPA1/HLA-DRB1/HLA-DPB1/GAPDH/PLD4/C1QBP/FCGR2B/GAS6/UBE2J1/BANK1/IRF8/PTGS2/IRF7/HMGB1/IL1R2/HMOX1
GSE3982_BCELL_VS_CENT_MEMORY_CD4_TCELL_UP	GSE3982_BCELL_VS_CENT_MEMORY_CD4_TCELL_UP	31	0.609417	1.51188	0.00673612	0.0689452	0.0586383	91	tags=42%, list=20%, signal=36%	HLA-DRA/HLA-DRB1/HLA-DPB1/CD1C/BASP1/FCGR2B/BCL11A/BANK1/IRF8/SPIB/IRF7/CRIP1/HSP90B1
ZNF711_TARGET_GENES	ZNF711_TARGET_GENES	44	0.564387	1.44483	0.00675673	0.0689854	0.0586725	150	tags=61%, list=34%, signal=45%	MTDH/ACTG1/OSTC/ATP5F1B/C1QBP/VCP/CHCHD2/NDUFV2/RAN/PSMA3/RANBP1/SEC61G/NCL/HMGB1/HSP90B1/ILF2/MRPL12/CCT2/SNRPG/HSPA8/NME1/PRDX1/EAF2/SPCS2/HSPE1/KPNA2/HSPD1
GOBP_NEGATIVE_REGULATION_OF_MULTICELLULAR_ORGANISMAL_PROCESS	GOBP_NEGATIVE_REGULATION_OF_MULTICELLULAR_ORGANISMAL_PROCESS	37	0.575967	1.45427	0.00684512	0.0697157	0.0592936	152	tags=59%, list=34%, signal=43%	CD74/HLA-DRB1/CST3/LST1/C1QBP/FCGR2B/BCL11A/GAS6/BANK1/PTGS2/HMGB1/IL1R2/LMNA/PRDX4/EAF2/EZH2/CD38/PARP1/SERPINF1/CALR/DNAJB11/VSIG4
HP_ABNORMAL_INTESTINE_MORPHOLOGY	HP_ABNORMAL_INTESTINE_MORPHOLOGY	26	0.632768	1.54174	0.00692164	0.0703218	0.0598091	7	tags=19%, list=2%, signal=20%	HLA-DPA1/HLA-DQB1/HLA-DQA1/HLA-DRB1/HLA-DPB1
MODULE_397	MODULE_397	23	-0.379147	-1.60446	0.00697886	0.0707293	0.0601557	286	tags=100%, list=64%, signal=38%	CDCA5/CDC20/NUF2/KIF11/CENPF/PLK1/TPX2/MSLN/KIF23/CENPE/CDC45/NCAPH/AURKA/NDC80/SMC2/ASF1B/GMNN/ORC1/MYBL2/TRIP13/FOXM1/E2F1
GOBP_CELL_ACTIVATION_INVOLVED_IN_IMMUNE_RESPONSE	GOBP_CELL_ACTIVATION_INVOLVED_IN_IMMUNE_RESPONSE	18	0.664643	1.53903	0.00712437	0.0720275	0.0612598	37	tags=33%, list=8%, signal=32%	HLA-DRA/CD74/HLA-DRB1/FCER1A/CD1C/FCGR2B
KIM_ALL_DISORDERS_OLIGODENDROCYTE_NUMBER_CORR_UP	KIM_ALL_DISORDERS_OLIGODENDROCYTE_NUMBER_CORR_UP	31	0.606071	1.50358	0.0071877	0.07234	0.0615256	157	tags=71%, list=35%, signal=49%	CD74/FTL/GAPDH/PPIA/ACTG1/C1QBP/ENO1/NRGN/RAN/DDOST/PEBP1/NCL/CCT2/SNRPG/PRDX1/AHCY/PARP1/SERPINF1/SSR4/HSPD1/TUBB4B/YWHAQ
HP_ABNORMAL_SKIN_ADNEXA_MORPHOLOGY	HP_ABNORMAL_SKIN_ADNEXA_MORPHOLOGY	42	0.569816	1.45844	0.00719026	0.07234	0.0615256	50	tags=21%, list=11%, signal=21%	HLA-DRA/HLA-DQB1/HLA-DQA1/HLA-DRB1/FTL/ACTB/ACTG1/FCGR2B/BANK1
GCM_NPM1	GCM_NPM1	10	0.758621	1.59197	0.00721021	0.0723646	0.0615466	115	tags=100%, list=26%, signal=76%	PPIA/ACTG1/ATP5F1B/PTMA/ATP5MC3/NCL/HSP90AB1/ILF2/NASP/DUT
HP_MACULE	HP_MACULE	12	0.723346	1.5634	0.00723116	0.0723992	0.0615759	19	tags=25%, list=4%, signal=25%	HLA-DQB1/HLA-DRB1/ACTB
GSE17301_ACD3_ACD28_VS_ACD3_ACD28_AND_IFNA5_STIM_CD8_TCELL_DN	GSE17301_ACD3_ACD28_VS_ACD3_ACD28_AND_IFNA5_STIM_CD8_TCELL_DN	27	0.621111	1.51744	0.0073073	0.0729847	0.0620739	71	tags=33%, list=16%, signal=30%	HLA-DRA/CD74/HLA-DPA1/HLA-DRB1/HLA-DPB1/IRF8/SPIB/SSR3/IRF7
REACTOME_G1_S_SPECIFIC_TRANSCRIPTION	REACTOME_G1_S_SPECIFIC_TRANSCRIPTION	13	-0.474537	-1.68981	0.00739175	0.0736503	0.06264	241	tags=100%, list=54%, signal=47%	CDK1/CDC45/CDT1/PCNA/TYMS/DHFR/ORC1/CDC6/RRM2/E2F1/CCNE1/FBXO5
GAVISH_3CA_METAPROGRAM_B_CELLS_METABOLISM_MYC	GAVISH_3CA_METAPROGRAM_B_CELLS_METABOLISM_MYC	20	0.654722	1.53553	0.00742053	0.0737594	0.0627328	159	tags=95%, list=36%, signal=64%	PPA1/C1QBP/ENO1/LDHA/TXN/HMGA1/RAN/HNRNPAB/PSME2/FABP5/RANBP1/HSP90AB1/NME1/PRDX1/TUBA1B/HSPE1/CALR/HSPD1/TUBB
REACTOME_CREATION_OF_C4_AND_C2_ACTIVATORS	REACTOME_CREATION_OF_C4_AND_C2_ACTIVATORS	10	-0.556322	-1.79734	0.00752786	0.0739376	0.0628844	204	tags=100%, list=46%, signal=55%	IGHG2/IGHV3-30/C1QB/IGKV1-5/IGKV3-20/IGHG1/IGHG4/IGLC3/IGLC2
REACTOME_INITIAL_TRIGGERING_OF_COMPLEMENT	REACTOME_INITIAL_TRIGGERING_OF_COMPLEMENT	10	-0.556322	-1.79734	0.00752786	0.0739376	0.0628844	204	tags=100%, list=46%, signal=55%	IGHG2/IGHV3-30/C1QB/IGKV1-5/IGKV3-20/IGHG1/IGHG4/IGLC3/IGLC2
HP_ABNORMALITY_OF_THE_URETER	HP_ABNORMALITY_OF_THE_URETER	14	0.708789	1.56671	0.00749168	0.0739376	0.0628844	21	tags=29%, list=5%, signal=28%	HLA-DPA1/HLA-DPB1/ACTB/ACTG1
HP_COGNITIVE_IMPAIRMENT	HP_COGNITIVE_IMPAIRMENT	21	0.65402	1.54747	0.00752766	0.0739376	0.0628844	42	tags=33%, list=9%, signal=32%	HLA-DQB1/HLA-DRB1/CST3/FTL/ACTB/VCP/CHCHD2
GOBP_HEMOPOIESIS	GOBP_HEMOPOIESIS	38	0.582021	1.47357	0.00750332	0.0739376	0.0628844	71	tags=29%, list=16%, signal=27%	HLA-DRA/CD74/HLA-DRB1/ACTB/SLC25A5/PLD4/FCGR2B/GAS6/IRF8/SLC1A5/IRF7
HP_ABNORMAL_VASCULAR_MORPHOLOGY	HP_ABNORMAL_VASCULAR_MORPHOLOGY	36	0.584033	1.47343	0.0077358	0.0757998	0.0644682	35	tags=19%, list=8%, signal=19%	HLA-DPA1/HLA-DRB1/HLA-DPB1/CST3/ACTB/ACTG1/VCP
HP_DEPRESSION	HP_DEPRESSION	14	0.707736	1.56439	0.00781217	0.0763672	0.0649508	50	tags=50%, list=11%, signal=46%	HLA-DQB1/HLA-DQA1/HLA-DRB1/VCP/FCGR2B/CHCHD2/BANK1
GOBP_REGULATION_OF_LEUKOCYTE_DIFFERENTIATION	GOBP_REGULATION_OF_LEUKOCYTE_DIFFERENTIATION	18	0.661402	1.53152	0.00790298	0.0770727	0.0655508	100	tags=50%, list=22%, signal=40%	HLA-DRA/CD74/HLA-DRB1/ACTB/FCGR2B/GAS6/IRF7/HMGB1/SOX4
GOBP_REGULATION_OF_LYMPHOCYTE_DIFFERENTIATION	GOBP_REGULATION_OF_LYMPHOCYTE_DIFFERENTIATION	13	0.704271	1.54061	0.00795222	0.0773704	0.065804	43	tags=38%, list=10%, signal=36%	HLA-DRA/CD74/HLA-DRB1/ACTB/GAS6
GSE17721_ALL_VS_24H_PAM3CSK4_BMDC_UP	GSE17721_ALL_VS_24H_PAM3CSK4_BMDC_UP	16	0.672174	1.52536	0.00797809	0.0774399	0.0658631	93	tags=62%, list=21%, signal=51%	CD74/HLA-DQA1/HLA-DRB1/CLEC10A/PPP1R14B/RANBP1/PDIA6/RRBP1/HSPA5/EBNA1BP2
GOBP_TYPE_II_INTERFERON_PRODUCTION	GOBP_TYPE_II_INTERFERON_PRODUCTION	10	0.755213	1.58482	0.00812711	0.0787016	0.0669362	86	tags=70%, list=19%, signal=58%	HLA-DPA1/HLA-DRB1/HLA-DPB1/C1QBP/GAS6/IRF8/HMGB1
VERHAAK_AML_WITH_NPM1_MUTATED_DN	VERHAAK_AML_WITH_NPM1_MUTATED_DN	22	0.653613	1.56143	0.00815078	0.0787464	0.0669743	63	tags=36%, list=14%, signal=33%	HLA-DPA1/HLA-DQA1/HLA-DPB1/FCER1A/CD1C/CLEC10A/BANK1/SPIB
HP_ABNORMAL_DIGESTIVE_SYSTEM_MORPHOLOGY	HP_ABNORMAL_DIGESTIVE_SYSTEM_MORPHOLOGY	33	0.589796	1.4766	0.00823603	0.0793845	0.067517	7	tags=15%, list=2%, signal=16%	HLA-DPA1/HLA-DQB1/HLA-DQA1/HLA-DRB1/HLA-DPB1
GOBP_LYMPHOCYTE_DIFFERENTIATION	GOBP_LYMPHOCYTE_DIFFERENTIATION	25	0.630478	1.52925	0.00828625	0.0796829	0.0677707	62	tags=32%, list=14%, signal=29%	HLA-DRA/CD74/HLA-DRB1/ACTB/SLC25A5/FCGR2B/GAS6/IRF8
DESCARTES_FETAL_KIDNEY_MYELOID_CELLS	DESCARTES_FETAL_KIDNEY_MYELOID_CELLS	18	0.657739	1.52304	0.00837245	0.080325	0.0683169	98	tags=50%, list=22%, signal=41%	HLA-DQB1/HLA-DPB1/CST3/HLA-DRB5/CPVL/MS4A7/PTGS2/IL1R2/HMOX1
ZHOU_INFLAMMATORY_RESPONSE_LIVE_UP	ZHOU_INFLAMMATORY_RESPONSE_LIVE_UP	12	0.718677	1.55331	0.00845758	0.0809539	0.0688518	80	tags=50%, list=18%, signal=42%	BASP1/BCL11A/IRF8/PTGS2/PPP1R14A/MARCKS
GSE2405_0H_VS_9H_A_PHAGOCYTOPHILUM_STIM_NEUTROPHIL_DN	GSE2405_0H_VS_9H_A_PHAGOCYTOPHILUM_STIM_NEUTROPHIL_DN	32	0.596391	1.48632	0.00853826	0.0815374	0.069348	119	tags=59%, list=27%, signal=47%	ACTB/PPIA/ACTG1/YBX1/CCT5/C1QBP/VCP/LDHA/ATP5MC3/CHCHD2/TXN/RAN/HNRNPAB/FABP5/HMGB1/SNRPG/HSPA8/PRDX1/TUBA1B
GSE3982_BCELL_VS_TH2_UP	GSE3982_BCELL_VS_TH2_UP	15	0.689298	1.54275	0.00858805	0.0818239	0.0695917	29	tags=27%, list=7%, signal=26%	HLA-DRA/HLA-DPA1/HLA-DRB1/BASP1
GOBP_INTRACELLULAR_TRANSPORT	GOBP_INTRACELLULAR_TRANSPORT	41	0.575709	1.46864	0.00862836	0.0820191	0.0697577	162	tags=71%, list=36%, signal=50%	CD74/VCP/GAS6/UBE2J1/TXN/SEC61B/TMED9/RAN/PTGS2/LMAN2/RANBP1/SEC61G/P4HB/HSP90B1/HSPA5/LMNA/HSPA8/KDELR2/LMNB1/TUBA1B/HM13/TUBA1C/DDX39A/CALR/KPNA2/EIF4A3/HSP90AA1/TUBB/SELENOS
MORF_AP2M1	MORF_AP2M1	16	0.668998	1.51815	0.00876797	0.083155	0.0707238	158	tags=100%, list=36%, signal=67%	PPIA/VCP/LDHA/SEC61B/TMED9/RAN/HNRNPAB/DDOST/P4HB/RPN2/HSP90AB1/HSPA8/TUBA1B/CALR/YWHAQ/HSP90AA1
MORF_UBE2I	MORF_UBE2I	17	0.670561	1.54058	0.00885118	0.0835608	0.0710689	158	tags=100%, list=36%, signal=67%	PPIA/ACTG1/YBX1/PTMA/LDHA/SEC61B/RAN/HNRNPAB/NCL/HSP90AB1/ILF2/CCT2/TOP1/TUBA1B/HSPD1/YWHAQ/HSP90AA1
HP_ABNORMALITY_OF_THE_HYPOTHALAMUS_PITUITARY_AXIS	HP_ABNORMALITY_OF_THE_HYPOTHALAMUS_PITUITARY_AXIS	13	0.698563	1.52813	0.00884346	0.0835608	0.0710689	7	tags=15%, list=2%, signal=16%	HLA-DPA1/HLA-DPB1
GOBP_POSITIVE_REGULATION_OF_GENE_EXPRESSION	GOBP_POSITIVE_REGULATION_OF_GENE_EXPRESSION	52	0.545092	1.40955	0.0088928	0.0837624	0.0712405	106	tags=42%, list=24%, signal=36%	CD74/HLA-DPA1/HLA-DPB1/GAPDH/ACTG1/YBX1/C1QBP/FCGR2B/ENO1/BCL11A/GAS6/HNRNPAB/IRF8/PTGS2/IRF7/NCL/HMGB1/LMNA/LIMS1/HMOX1/SOX4/HSPA8
LEE_TARGETS_OF_PTCH1_AND_SUFU_UP	LEE_TARGETS_OF_PTCH1_AND_SUFU_UP	10	0.752303	1.57872	0.00896312	0.0842329	0.0716406	9	tags=20%, list=2%, signal=20%	HLA-DQA1/LYZ
WINTER_HYPOXIA_METAGENE	WINTER_HYPOXIA_METAGENE	26	0.625536	1.52412	0.00904643	0.0848231	0.0721426	107	tags=54%, list=24%, signal=43%	HLA-DQB1/FTL/GAPDH/ENO1/LDHA/TXN/PTGS2/FABP5/PSMA3/HSP90B1/HSPA5/HMOX1/PAICS/ODC1
GSE10325_LUPUS_CD4_TCELL_VS_LUPUS_MYELOID_DN	GSE10325_LUPUS_CD4_TCELL_VS_LUPUS_MYELOID_DN	11	0.724898	1.55201	0.00918503	0.0859279	0.0730822	98	tags=73%, list=22%, signal=58%	CD74/CST3/LST1/FTL/BASP1/IRF8/MARCKS/HMOX1
HP_ABNORMAL_RENAL_CORTEX_MORPHOLOGY	HP_ABNORMAL_RENAL_CORTEX_MORPHOLOGY	14	0.70336	1.55471	0.00925993	0.086433	0.0735118	50	tags=36%, list=11%, signal=33%	HLA-DPA1/HLA-DRB1/HLA-DPB1/FCGR2B/BANK1
FRASOR_RESPONSE_TO_SERM_OR_FULVESTRANT_DN	FRASOR_RESPONSE_TO_SERM_OR_FULVESTRANT_DN	19	-0.408451	-1.69069	0.00939448	0.0874914	0.074412	272	tags=100%, list=61%, signal=41%	KIF11/CKS1B/KIF2C/CENPF/TK1/UBE2C/CDK1/STMN1/CCNA2/AURKA/MCM6/MCM5/MCM3/RRM1/FOXM1/E2F1/MCM2/MCM7
NUYTTEN_EZH2_TARGETS_UP	NUYTTEN_EZH2_TARGETS_UP	32	0.593619	1.47941	0.00944495	0.0877638	0.0746436	116	tags=59%, list=26%, signal=47%	OSTC/SUB1/BASP1/PKIB/ENO1/LDHA/GAS6/BANK1/PTGS2/PSME2/MARCKS/RPN2/RRBP1/HSP90B1/HSPA5/HMOX1/JPT1/ATF5/PRDX1
GOBP_LEUKOCYTE_DIFFERENTIATION	GOBP_LEUKOCYTE_DIFFERENTIATION	29	0.592318	1.4592	0.0094929	0.0880115	0.0748543	86	tags=34%, list=19%, signal=30%	HLA-DRA/CD74/HLA-DRB1/ACTB/SLC25A5/FCGR2B/GAS6/IRF8/IRF7/HMGB1
GOBP_WOUND_HEALING	GOBP_WOUND_HEALING	16	0.667203	1.51408	0.00955786	0.0884156	0.075198	43	tags=25%, list=10%, signal=23%	ACTB/PPIA/ACTG1/GAS6
GSE2770_IL12_AND_TGFB_ACT_VS_ACT_CD4_TCELL_6H_DN	GSE2770_IL12_AND_TGFB_ACT_VS_ACT_CD4_TCELL_6H_DN	17	0.668812	1.53657	0.00963445	0.0887165	0.0754539	110	tags=65%, list=25%, signal=51%	HNRNPAB/IRF8/SLC1A5/PSME2/PDIA6/RPN2/HSPA5/SNRPG/HSPA8/NME1/KDELR2
MORF_ACTG1	MORF_ACTG1	13	0.696091	1.52272	0.00965476	0.0887165	0.0754539	95	tags=77%, list=21%, signal=62%	ACTB/PPIA/ACTG1/YBX1/PTMA/ENO1/LDHA/RAN/NCL/HSP90AB1
HP_DECREASED_BODY_WEIGHT	HP_DECREASED_BODY_WEIGHT	55	0.539619	1.40105	0.00964971	0.0887165	0.0754539	67	tags=25%, list=15%, signal=25%	HLA-DPA1/HLA-DQB1/HLA-DQA1/HLA-DRB1/HLA-DPB1/ACTB/ACTG1/ATP5F1B/VCP/FCGR2B/NDUFV2/BANK1/IRF8/DDOST
SERVITJA_LIVER_HNF1A_TARGETS_UP	SERVITJA_LIVER_HNF1A_TARGETS_UP	20	-0.388235	-1.62582	0.00972672	0.0891795	0.0758477	281	tags=100%, list=63%, signal=39%	BUB1/CDC20/CCNB2/HMMR/KIF11/KIF2C/UBE2C/TPX2/KIF20A/MAD2L1/STMN1/AURKB/CDCA8/CCNA2/CDKN1C/ESCO2/MCM2/PSAT1/SLC25A4
CHEN_METABOLIC_SYNDROM_NETWORK	CHEN_METABOLIC_SYNDROM_NETWORK	51	0.543272	1.4028	0.00979932	0.0896464	0.0762448	64	tags=27%, list=14%, signal=27%	CD74/HLA-DQA1/LYZ/ACTG1/CLEC10A/PLD4/PKIB/PPIB/PPP1R14B/VOPP1/HMGA1/MS4A7/IRF8/SLC1A5
MORF_NPM1	MORF_NPM1	17	0.668224	1.53522	0.00994776	0.0904888	0.0769613	159	tags=100%, list=36%, signal=67%	ACTB/PPIA/ACTG1/YBX1/PTMA/ENO1/LDHA/RAN/NCL/HSP90AB1/CCT2/TUBA1B/HMGN2/HSPD1/YWHAQ/HSP90AA1/TUBB
GOBP_LEUKOCYTE_PROLIFERATION	GOBP_LEUKOCYTE_PROLIFERATION	20	0.649118	1.52239	0.00996871	0.0904888	0.0769613	37	tags=30%, list=8%, signal=29%	CD74/HLA-DPA1/HLA-DRB1/HLA-DPB1/LST1/FCGR2B
HP_FATIGUE	HP_FATIGUE	23	0.633465	1.51839	0.00997894	0.0904888	0.0769613	63	tags=39%, list=14%, signal=35%	HLA-DPA1/HLA-DRB1/HLA-DPB1/FTL/C1QBP/VCP/FCGR2B/BANK1/SPIB
HP_FUNCTIONAL_ABNORMALITY_OF_THE_INNER_EAR	HP_FUNCTIONAL_ABNORMALITY_OF_THE_INNER_EAR	27	0.613817	1.49962	0.00996879	0.0904888	0.0769613	44	tags=30%, list=10%, signal=28%	HLA-DPA1/HLA-DRB1/HLA-DPB1/ACTB/ACTG1/C1QBP/VCP/NDUFV2
ZHONG_SECRETOME_OF_LUNG_CANCER_AND_MACROPHAGE	ZHONG_SECRETOME_OF_LUNG_CANCER_AND_MACROPHAGE	15	0.684883	1.53286	0.0100327	0.09073	0.0771664	116	tags=67%, list=26%, signal=51%	CST3/ACTB/ENO1/LDHA/PPIB/RAN/PEBP1/HSP90AB1/DUT/PRDX1
GOMF_TRANSCRIPTION_REGULATOR_ACTIVITY	GOMF_TRANSCRIPTION_REGULATOR_ACTIVITY	32	0.591239	1.47347	0.0100494	0.09073	0.0771664	144	tags=53%, list=32%, signal=39%	MTDH/SUB1/BASP1/C1QBP/ENO1/BCL11A/HMGA1/IRF8/SPIB/IRF7/HMGB1/SOX4/ATF5/EAF2/EZH2/IRF4/TCF4
GOBP_NATURAL_KILLER_CELL_MEDIATED_IMMUNITY	GOBP_NATURAL_KILLER_CELL_MEDIATED_IMMUNITY	10	-0.537843	-1.73764	0.0102277	0.0914609	0.0777881	26	tags=50%, list=6%, signal=48%	KLRC1/FCGR3A/GZMB/KLRB1/NKG7
GSE3039_CD4_TCELL_VS_ALPHAALPHA_CD8_TCELL_DN	GSE3039_CD4_TCELL_VS_ALPHAALPHA_CD8_TCELL_DN	17	-0.42757	-1.65666	0.010241	0.0914609	0.0777881	263	tags=100%, list=59%, signal=43%	CKS2/UBE2C/CENPE/CKAP2L/NCAPH/AURKA/CDCA3/DCPS/PCNA/MCM5/RRM1/MCM4/S100B/MCM7/FCGR3A/ISG20
HP_ABNORMALITY_OF_CARDIOVASCULAR_SYSTEM_ELECTROPHYSIOLOGY	HP_ABNORMALITY_OF_CARDIOVASCULAR_SYSTEM_ELECTROPHYSIOLOGY	14	0.700581	1.54857	0.0102262	0.0914609	0.0777881	33	tags=36%, list=7%, signal=34%	HLA-DPA1/HLA-DRB1/HLA-DPB1/ACTB/C1QBP
GOMF_MOLECULAR_ADAPTOR_ACTIVITY	GOMF_MOLECULAR_ADAPTOR_ACTIVITY	30	0.590603	1.46494	0.0102108	0.0914609	0.0777881	53	tags=33%, list=12%, signal=31%	MTDH/SUB1/YBX1/BASP1/C1QBP/VCP/ENO1/GAS6/BANK1/HMGA1
REACTOME_INFECTIOUS_DISEASE	REACTOME_INFECTIOUS_DISEASE	58	0.533531	1.3921	0.0102379	0.0914609	0.0777881	159	tags=64%, list=36%, signal=47%	ACTB/PPIA/ACTG1/SLC25A5/VCP/ENO1/PPIB/TXN/SPCS1/HMGA1/RAN/DDOST/PSME2/IRF7/PSMA3/RANBP1/NCL/RPN2/HSP90AB1/HMOX1/SNRPG/HSPA8/TUBA1B/EZH2/SPCS3/GNG7/SPCS2/SSRP1/PARP1/TUBA1C/FEN1/CALR/KPNA2/TUBB4B/YWHAQ/HSP90AA1/TUBB
HP_ABNORMAL_URINE_PROTEIN_LEVEL	HP_ABNORMAL_URINE_PROTEIN_LEVEL	15	0.683817	1.53048	0.0103538	0.091873	0.0781386	67	tags=47%, list=15%, signal=41%	HLA-DPA1/HLA-DRB1/HLA-DPB1/LYZ/FCGR2B/BANK1/DDOST
GOBP_RIBOSE_PHOSPHATE_METABOLIC_PROCESS	GOBP_RIBOSE_PHOSPHATE_METABOLIC_PROCESS	15	0.683404	1.52955	0.0103538	0.091873	0.0781386	109	tags=73%, list=24%, signal=57%	GAPDH/ATP5F1B/VCP/ENO1/LDHA/ATP5MC3/NDUFV2/RAN/PAICS/HSPA8/NME1
GSE339_CD8POS_VS_CD4CD8DN_DC_IN_CULTURE_UP	GSE339_CD8POS_VS_CD4CD8DN_DC_IN_CULTURE_UP	15	0.68336	1.52945	0.0103538	0.091873	0.0781386	114	tags=73%, list=26%, signal=56%	CST3/PLD4/PKIB/PPIB/TXN/SSR3/SEC61G/RRBP1/HSP90B1/ODC1/LMNB1
GSE3565_CTRL_VS_LPS_INJECTED_DUSP1_KO_SPLENOCYTES_UP	GSE3565_CTRL_VS_LPS_INJECTED_DUSP1_KO_SPLENOCYTES_UP	11	-0.502161	-1.66383	0.0104355	0.0924004	0.0785871	26	tags=45%, list=6%, signal=44%	KLRC1/GZMB/GZMK/NKG7/CCL5
GSE5589_WT_VS_IL6_KO_LPS_STIM_MACROPHAGE_45MIN_UP	GSE5589_WT_VS_IL6_KO_LPS_STIM_MACROPHAGE_45MIN_UP	10	0.74444	1.56221	0.0106384	0.0939954	0.0799437	106	tags=80%, list=24%, signal=62%	FTL/YBX1/VCP/LDHA/CHCHD2/FABP5/HMOX1/HSPA8
VAN_DEN_BIGGELAAR_PBMC_PREVNAR_9MO_INFANT_STIMULATED_VS_UNSTIMULATED_8MO_UP	VAN_DEN_BIGGELAAR_PBMC_PREVNAR_9MO_INFANT_STIMULATED_VS_UNSTIMULATED_8MO_UP	16	-0.431235	-1.64445	0.0107516	0.0947932	0.0806222	261	tags=100%, list=59%, signal=43%	CENPF/NUSAP1/CDK1/AURKB/CDC45/CKAP2L/CDCA2/PCLAF/AURKA/KIF15/CLSPN/TRIP13/FOXM1/MCM4/GNLY
FAN_OVARY_CL8_MATURE_CUMULUS_GRANULOSA_CELL_2	FAN_OVARY_CL8_MATURE_CUMULUS_GRANULOSA_CELL_2	45	0.566266	1.45272	0.0108683	0.0956178	0.0813235	142	tags=62%, list=32%, signal=47%	ACTB/SLC25A5/OSTC/ATP5F1B/C1QBP/ATP5MC3/GAS6/PPIB/TMED9/DDOST/PPP1R14A/PSMA3/LMAN2/RANBP1/PDIA6/MARCKS/SEC61G/HMGB1/MRPL12/NME1/JPT1/DUT/PRDX4/TUBA1B/PARP1/HMGN2/IRF4/HMGB3
BUSSLINGER_GASTRIC_IMMATURE_PIT_CELLS	BUSSLINGER_GASTRIC_IMMATURE_PIT_CELLS	12	0.707721	1.52963	0.0110851	0.0973183	0.0827698	116	tags=75%, list=26%, signal=57%	ACTB/ACTG1/TXN/CRIP1/IL1R2/LMNA/KDELR2/JPT1/PRDX1
HP_ABNORMALITY_OF_THROMBOCYTES	HP_ABNORMALITY_OF_THROMBOCYTES	22	0.642676	1.5353	0.0111977	0.0980987	0.0834335	98	tags=41%, list=22%, signal=34%	HLA-DQB1/HLA-DQA1/HLA-DRB1/ACTB/FCGR2B/BANK1/IRF8/CYCS/HMOX1
KAAB_FAILED_HEART_ATRIUM_DN	KAAB_FAILED_HEART_ATRIUM_DN	12	0.707195	1.52849	0.0112493	0.0983424	0.0836408	116	tags=67%, list=26%, signal=51%	ACTB/LDHA/TXN/RAN/PSMA3/MLEC/IFITM3/PRDX1
[truncated: 3,662 more rows]

## Sheet: GSEA_Reactome
ID	Description	setSize	enrichmentScore	NES	pvalue	p.adjust	qvalue	rank	leading_edge	core_enrichment
[truncated: 113 more rows]
