# Supplementary material for: scHG: A supercell framework with high-order graph learning enables scalable multi-omics analysis
Source: PLoS Comput Biol. 2026 May 6;22(5):e1013851. doi: 10.1371/journal.pcbi.1013851 (PMC13167035; doi:10.1371/journal.pcbi.1013851)
Supplement: S4 Table — This file reports differential marker genes/proteins for Cluster 5, Supercell 363, and the corresponding “Cluster 5 minus Supercell 363” setting. (XLSX) [file pcbi.1013851.s004.xlsx]

## Sheet: cluster5_gene
Gene	p_value	log2FC
TNFRSF18	0.0412634	1.09357
SRM	0.000116742	1.33381
DDOST	9.07328e-06	1.32367
HMGN2	0.00408604	0.609756
RCC1	0.0425674	1.03019
CLSPN	0.009434	2.48915
YBX1	0.00158277	0.480878
EBNA1BP2	0.00533428	0.803124
CDC20	0.0240256	2.34685
PRDX1	0.00507322	0.686808
NASP	0.0012242	0.904144
ORC1	0.0363574	1.69928
LINC01781	4.3716e-14	6.88883
TENT5C	7.26734e-10	2.77321
PHGDH	0.00656462	2.15369
ANP32E	0.000586373	0.832795
ILF2	0.00215995	0.752482
CKS1B	0.000469481	2.07292
FCRL5	6.97819e-14	7.92706
CD1C	0.0103638	0.875728
SLAMF7	0.00024888	1.723
FCGR2B	4.58626e-31	3.39335
NUF2	0.0283044	1.85143
UBE2T	0.0358759	1.77345
PARP1	1.28388e-14	1.70043
RRM2	0.0215939	2.26283
ODC1	1.86656e-15	1.84059
PDIA6	2.95491e-06	1.77243
SDC1	0.0227063	14.9774
PREB	0.000143432	1.47603
ERLEC1	2.55752e-05	1.91707
EML6	1.50733e-06	5.11405
BCL11A	5.74487e-66	3.80272
SLC1A4	0.000218668	2.4391
SNRPG	0.0456338	0.426139
IGKC	2.73648e-06	7.91924
IGKV4-1	0.00329018	8.81366
IGKV3-20	0.0340232	6.65081
BUB1	0.0192546	2.93915
SPC25	0.0297883	2.39534
ATP5MC3	0.0137592	0.586465
HSPD1	0.0111174	0.848179
HSPE1	0.011346	0.598358
CHPF	3.10527e-06	3.76979
ITM2C	9.60706e-08	4.14752
NCL	0.000413706	0.579636
PTMA	2.89496e-05	0.542203
HJURP	0.0217695	2.81022
HDLBP	0.000639591	1.2972
GMPPB	2.38103e-05	2.24321
MANF	3.75385e-05	1.95102
NT5DC2	1.17493e-05	3.10522
SPCS1	1.19121e-05	1.12301
DNASE1L3	0.00723915	1.46724
EAF2	4.89659e-29	4.03429
MCM2	0.00264331	2.26334
SEC61A1	0.00227257	1.0127
SRPRB	0.000229809	1.40997
SSR3	1.76343e-05	1.53127
SMC4	0.0103504	1.26257
RPL22L1	1.12447e-06	1.20298
DNAJB11	4.75898e-05	1.82943
RFC4	0.0158797	0.992971
CCDC50	5.85032e-14	1.90286
CD38	6.8894e-07	3.85119
NCAPG	0.0219427	2.7106
SEL1L3	6.75228e-41	3.41015
PAICS	0.000971463	1.15027
JCHAIN	5.44336e-08	6.87082
BANK1	5.88819e-101	7.73816
OSTC	0.000475635	1.00377
CCNA2	0.0351291	1.8549
SPCS3	0.000194734	1.25898
CENPU	0.00852322	1.95467
SLC25A4	2.71616e-05	2.7835
TRIP13	0.0239828	2.47695
CLPTM1L	6.0294e-06	1.52493
CCT5	0.0453345	0.371205
BASP1	3.12958e-24	1.85375
SUB1	1.45074e-05	1.43736
DEPDC1B	0.0267767	1.93067
DHFR	0.00247625	1.21323
ELL2	4.19721e-06	2.73125
MZB1	5.403e-09	6.22041
CD74	1.42611e-158	2.49739
PTTG1	0.0178355	1.27226
HMMR	0.0333434	2.41309
LMAN2	0.000334068	0.866974
TMED9	0.000298242	1.06284
IRF4	3.32926e-06	3.37293
TXNDC5	2.01895e-06	5.00995
GMNN	0.00637458	1.73473
HIST1H1C	1.27599e-05	1.37491
HIST1H4C	0.0130971	1.78194
HIST1H2AC	4.57165e-08	1.62594
HIST1H1D	0.0020588	1.14946
HIST1H2BH	0.0211631	3.0978
HIST1H1B	0.00112404	3.03276
HLA-DRA	4.42632e-98	1.79896
HLA-DRB5	1.41169e-60	1.81944
HLA-DRB1	6.2993e-82	1.60675
HLA-DQA1	1.65705e-100	3.09069
HLA-DQB1	2.80576e-101	2.54529
HLA-DQA2	3.34617e-72	2.34899
HLA-DPA1	1.87114e-78	1.7072
HLA-DPB1	1.14226e-86	1.91548
KIFC1	0.0231568	1.83505
HMGA1	0.0140008	0.957232
CCDC167	0.000288035	1.335
HSP90AB1	5.26842e-05	0.640279
MCM3	0.0147701	0.824119
UBE2J1	8.85375e-09	2.31215
MARCKS	0.00019004	0.571103
MAN1A1	6.25711e-06	2.07144
PERP	0.0144554	1.65078
FBXO5	0.020175	1.41369
KDELR2	0.000114099	1.31671
RPA3	0.000460609	0.846107
TSPAN13	2.72618e-55	5.34139
CYCS	0.000423061	0.812771
PPIA	0.00060345	0.62707
SEC61G	0.00246919	0.801741
VOPP1	8.61272e-08	1.45567
CHCHD2	0.00112604	0.648959
MCM7	0.0041081	1.37709
CAV1	0.000717582	6.62878
PDIA4	3.40272e-07	2.53499
LINC00996	0.00209231	2.28428
PRDX4	0.000222414	1.79292
SLC38A5	0.00016359	2.00708
PIM2	0.000584213	1.19839
SLC25A5	0.0188485	0.442601
HMGB3	0.00411954	1.84735
SSR4	1.35655e-05	1.25166
CDCA2	0.0451352	2.50654
PLPP5	3.21315e-60	4.3835
MCM4	0.0181422	1.57072
GGH	0.000227552	2.82754
TPD52	1.57882e-30	3.61115
FABP5	0.0113072	1.28161
MTDH	0.00114232	0.804952
PKHD1L1	1.74879e-14	6.86018
ATAD2	0.047271	0.861645
GLDC	0.000147965	5.22234
VCP	1.35445e-05	1.24795
CKS2	0.0070066	1.40358
SEC61B	0.00018857	1.09564
SMC2	0.0311788	0.818965
UGCG	7.86677e-06	0.990256
HSPA5	0.000625387	1.63504
SSRP1	0.0315376	0.459019
FAM111B	0.00543356	2.61871
MS4A1	4.08131e-104	7.74523
FEN1	0.00240427	2.19934
HRASLS2	8.60104e-05	4.52272
CDCA5	0.0174259	2.15658
SPCS2	1.42437e-07	1.42726
POU2AF1	1.58362e-17	6.04074
HYOU1	0.000937883	1.67841
ESAM	0.0099878	3.09084
CHEK1	0.0169727	1.55319
DCPS	1.59254e-05	1.63865
MCM10	0.0327918	2.48776
ZWINT	0.0383366	1.54994
CDK1	0.0358885	2.20744
KIF20B	0.000958763	1.16084
KIF11	0.033477	2.25785
HELLS	0.000504352	1.54579
PDLIM1	4.77271e-26	4.37225
MKI67	0.0280476	1.99427
FOXM1	0.0201575	2.8692
RAD51AP1	8.58188e-05	2.80789
CD9	0.000627703	1.57393
CDCA3	0.0212068	2.39534
SSPN	9.09566e-12	7.1901
TMEM106C	0.00651632	1.05726
FKBP11	4.49323e-06	2.29278
TUBA1B	0.0417172	0.869883
TROAP	0.0367747	1.90581
SPATS2	7.31215e-07	2.96486
ITGB7	1.38118e-05	1.31423
ATP5F1B	0.00484074	0.600809
CCT2	0.00720597	0.606374
IGF1	0.00865209	6.73527
HSP90B1	1.58104e-06	2.55614
OAS1	0.000255021	1.42548
PEBP1	4.39445e-06	1.36583
MLEC	0.00111192	1.3088
ABCB9	1.28394e-05	4.07859
RAN	0.00998285	0.594071
HMGB1	0.00424471	0.557664
GAS6	0.0129033	1.46128
PSME2	0.0308203	0.512539
LRR1	0.0214935	1.09095
CDKN3	0.0285519	1.46044
DLGAP5	0.0432321	2.61057
PSMA3	0.0138396	0.671774
AL133467.1	0.000102111	4.30359
TCL1A	6.03256e-59	7.9061
PLD4	3.41734e-11	2.17184
IGHA2	0.021516	8.80499
IGHE	0.000469121	9.20651
IGHG4	0.00363079	5.52131
IGHG2	0.0291913	11.0372
IGHA1	5.96515e-06	8.47027
IGHG1	0.0350137	4.58611
IGHG3	0.00805117	5.20577
IGHD	9.02696e-81	8.61288
IGHM	0.000929425	8.89928
FAM30A	7.73253e-22	6.29735
IGHV3-30	0.00156102	6.48436
IGHV3-48	0.0499512	5.73961
AC012236.1	2.52995e-08	6.35153
NUSAP1	0.0224815	2.24318
DUT	0.0283015	0.465457
LINC00926	2.04487e-96	7.57029
CCNB2	0.0402647	1.66148
PPIB	1.47765e-06	2.00078
PCLAF	0.0199432	1.61547
ISG20	3.95497e-16	1.84555
IDH2	0.0113525	0.725018
SELENOS	0.000352428	1.07315
PKMYT1	0.0337892	2.40982
TXNDC11	1.04824e-06	2.24903
TNFRSF17	5.9219e-07	6.67361
NPIPB6	0.00134735	3.98438
SHCBP1	0.00665401	3.3187
ORC6	0.00564797	2.00428
IRF8	3.72899e-52	2.24049
CYB5D2	0.00276275	1.77897
C1QBP	0.0049142	0.586986
AURKB	0.0183936	2.62645
TNFRSF13B	9.40497e-15	6.61179
B9D1	0.000542532	4.31966
SPAG5	0.0456402	2.20904
SPACA3	0.00277634	7.66812
CDC6	0.0162369	3.31988
TOP2A	0.049421	1.96721
TUBG1	0.00988568	1.88928
CCR10	0.000113221	2.89667
SLC35B1	0.000518077	1.19915
LRRC59	0.00179969	1.54011
NME1	0.00100467	1.35131
KPNA2	0.0251461	1.22243
TK1	0.0118597	2.07909
BIRC5	0.00912718	2.29659
MRPL12	0.0123435	0.816383
P4HB	0.000569911	1.106
PYCR1	7.53679e-05	3.88458
TYMS	0.0250089	1.75948
NDC80	0.0493266	1.39013
NDUFV2	0.000511053	0.880724
KLHL14	6.87813e-07	6.55016
TCF4	1.22121e-30	3.25765
SEC11C	1.09872e-07	2.75774
LMAN1	6.68934e-07	2.45742
PCNA	0.0252959	0.999712
LAMP5	0.00202448	4.70453
RRBP1	0.000294378	1.70448
HM13	0.00184781	0.912815
E2F1	0.0424717	1.87834
AHCY	0.000135948	1.52376
RPN2	2.32371e-05	1.36714
TOP1	0.00609456	0.818689
MYBL2	0.000428822	3.94242
ZBP1	2.54683e-09	1.81544
GNG7	6.98952e-34	4.61271
MYDGF	1.68106e-05	1.91997
FCER2	9.59551e-66	7.25527
CD320	0.0287086	0.750014
PRDX2	0.0468563	0.460659
CALR	2.19681e-05	1.62831
DDX39A	0.00404414	0.709597
CCNE1	0.0312808	1.33685
PPP1R14A	1.83094e-13	5.61026
CD79A	1.02353e-100	7.43776
SPIB	5.48649e-41	5.49258
NLRP7	0.00579279	4.0205
ISOC2	6.69308e-05	1.84549
CDC45	0.0342119	2.12203
RANBP1	0.016463	0.52944
SDF2L1	0.000202982	1.98333
IGLV8-61	0.0464564	9.0037
IGLV3-21	0.0474274	9.20651
IGLV2-11	0.0293614	12.9776
IGLV3-1	8.54707e-05	14.4629
IGLL5	0.0251914	11.0718
IGLC2	0.00569335	6.64666
IGLC3	0.00686302	5.45036
IGLC6	0.0498577	18.0478
IGLC7	0.00875021	4.62265
DERL3	3.8012e-08	6.14057
XBP1	0.000128948	1.46197
MCM5	0.0017711	1.22812
CENPM	1.4655e-06	1.66355
BIK	0.000192032	2.81621
GTSE1	0.0214722	2.50296
CRELD2	2.33044e-05	1.65656
MT-ND6	0.01999	0.865631

## Sheet: cluster5_protein
Protein	p_value	log2FC
CD15_TotalSeqB	0.000301895	0.454815
CD16_TotalSeqB	0.00621715	0.51908
CD19_TotalSeqB	2.03376e-168	6.6101
CD45RA_TotalSeqB	2.47061e-118	1.41553

## Sheet: minus_supercell363_gene
Gene	p_value	log2FC
SRM	0.000125236	1.34618
DDOST	1.17387e-05	1.32831
HMGN2	0.00448605	0.612881
RCC1	0.0396605	1.05838
CLSPN	0.00916475	2.51734
YBX1	0.00191657	0.480067
EBNA1BP2	0.0100424	0.752609
CDC20	0.02346	2.37505
PRDX1	0.00487131	0.700238
NASP	0.00103854	0.92768
ORC1	0.0349625	1.72748
LINC01781	5.36338e-14	6.91042
TENT5C	7.88899e-10	2.79395
PHGDH	0.0063004	2.18189
ANP32E	0.000593376	0.843817
ILF2	0.00256575	0.751679
CKS1B	0.000709183	2.05287
FCRL5	9.00719e-14	7.94699
CD1C	0.0100203	0.889425
SLAMF7	0.000310965	1.72291
FCGR2B	7.33193e-30	3.38435
NUF2	0.02734	1.87963
UBE2T	0.0347074	1.80165
PARP1	1.76438e-14	1.71145
RRM2	0.0210205	2.29103
ODC1	4.76545e-15	1.84299
PDIA6	3.14823e-06	1.78908
SDC1	0.0227054	15.0056
PREB	0.000188991	1.47432
ERLEC1	2.25351e-05	1.94526
EML6	1.4814e-06	5.14225
BCL11A	6.24255e-65	3.80689
SLC1A4	0.000205523	2.4673
IGKC	2.80545e-06	7.94549
IGKV4-1	0.00328806	8.84185
IGKV3-20	0.0339957	6.679
BUB1	0.0189608	2.96735
SPC25	0.0291716	2.42353
ATP5MC3	0.0154778	0.585338
HSPD1	0.0107524	0.863992
HSPE1	0.0124421	0.599788
CHPF	3.51828e-06	3.7871
ITM2C	9.87828e-08	4.1725
NCL	0.000522254	0.579097
PTMA	4.96465e-05	0.535831
HJURP	0.0214091	2.83841
HDLBP	0.000626091	1.3152
GMPPB	2.1631e-05	2.27141
MANF	4.42675e-05	1.96074
NT5DC2	1.11435e-05	3.13342
SPCS1	1.4047e-05	1.13103
DNASE1L3	0.00660683	1.49543
EAF2	4.24326e-29	4.06074
MCM2	0.00252009	2.29153
SEC61A1	0.00205703	1.03472
SRPRB	0.000247599	1.42149
SSR3	1.93305e-05	1.54458
SMC4	0.0100484	1.28273
RPL22L1	1.45474e-06	1.20938
DNAJB11	4.55081e-05	1.85222
RFC4	0.0142214	1.02117
CCDC50	5.98996e-14	1.92104
CD38	7.06314e-07	3.87572
NCAPG	0.0215564	2.73879
SEL1L3	6.15316e-40	3.41322
PAICS	0.000814011	1.17847
JCHAIN	5.46234e-08	6.89831
BANK1	4.96897e-98	7.72333
OSTC	0.000410587	1.02665
CCNA2	0.0340339	1.8831
SPCS3	0.000171807	1.28298
CENPU	0.00811783	1.98287
SLC25A4	2.55571e-05	2.8117
TRIP13	0.0282531	2.45268
CLPTM1L	7.32326e-06	1.53322
CCT5	0.0447106	0.378028
BASP1	1.97967e-23	1.851
SUB1	1.4631e-05	1.45458
DEPDC1B	0.025885	1.95887
CCNB1	0.0496863	1.77495
DHFR	0.00256416	1.22415
ELL2	3.88365e-06	2.75944
MZB1	5.3644e-09	6.24817
CD74	3.37272e-154	2.49837
PTTG1	0.0205136	1.26331
HMMR	0.0326904	2.44128
LMAN2	0.000404537	0.868939
TMED9	0.000341938	1.06896
IRF4	4.05304e-06	3.38385
TXNDC5	1.98331e-06	5.03814
GMNN	0.00787101	1.72049
HIST1H1C	1.14552e-05	1.39647
HIST1H4C	0.0131463	1.80104
HIST1H2AC	3.35484e-08	1.65413
HIST1H1D	0.0022599	1.15529
HIST1H2BH	0.0208912	3.126
HIST1H1B	0.00109123	3.06095
HLA-DRA	2.73741e-95	1.79901
HLA-DRB5	5.03272e-59	1.816
HLA-DRB1	1.05651e-79	1.60655
HLA-DQA1	1.41287e-97	3.08802
HLA-DQB1	6.18541e-99	2.54754
HLA-DQA2	4.23842e-71	2.35615
HLA-DPA1	1.84971e-76	1.70934
HLA-DPB1	2.24491e-84	1.91299
KIFC1	0.022276	1.86325
HMGA1	0.0143141	0.967672
CCDC167	0.000332931	1.34094
HSP90AB1	7.44794e-05	0.638126
MCM3	0.0164505	0.822569
UBE2J1	9.87626e-09	2.33047
MARCKS	0.000245949	0.567357
MAN1A1	5.50408e-06	2.09964
PERP	0.0153956	1.65761
FBXO5	0.023305	1.40006
KDELR2	0.000129986	1.32535
RPA3	0.000378627	0.868229
TSPAN13	6.38032e-54	5.33945
CYCS	0.000555677	0.809897
PPIA	0.000769469	0.6256
SEC61G	0.00263861	0.808827
VOPP1	1.48663e-07	1.45393
CHCHD2	0.00133523	0.649934
MCM7	0.00444998	1.38443
CAV1	0.000846266	6.63314
PDIA4	3.67736e-07	2.55419
LINC00996	0.0034844	2.16809
PRDX4	0.00022711	1.81103
SLC38A5	0.000149027	2.03528
PIM2	0.000628241	1.20844
SLC25A5	0.0163504	0.460362
HMGB3	0.00387428	1.87554
SSR4	1.36066e-05	1.26775
CDCA2	0.0444404	2.53474
PLPP5	8.04796e-60	4.39865
MCM4	0.0172011	1.59891
GGH	0.000217549	2.85573
TPD52	4.94694e-30	3.62285
FABP5	0.0112487	1.2984
MTDH	0.00104286	0.822178
PKHD1L1	2.76225e-14	6.87099
ATAD2	0.0433783	0.889841
GLDC	0.000146565	5.25054
VCP	1.77726e-05	1.2513
CKS2	0.00766135	1.40813
SEC61B	0.00019579	1.10829
SMC2	0.0321451	0.824794
UGCG	3.08565e-05	0.933564
HSPA5	0.000610157	1.65622
SSRP1	0.0301323	0.470142
FAM111B	0.00526312	2.6469
MS4A1	4.64003e-101	7.73619
FEN1	0.00228714	2.22753
HRASLS2	9.36009e-05	4.54133
CDCA5	0.0168834	2.18477
SPCS2	1.80478e-07	1.43666
POU2AF1	3.60753e-17	6.05052
HYOU1	0.000852243	1.70661
ESAM	0.00981362	3.11904
CHEK1	0.016037	1.58139
DCPS	2.15736e-05	1.63897
MCM10	0.0321873	2.51596
ZWINT	0.0367754	1.57814
CDK1	0.0350746	2.23564
KIF20B	0.00180458	1.12129
KIF11	0.0327558	2.28605
HELLS	0.00053767	1.55711
PDLIM1	1.93596e-25	4.37899
MKI67	0.0272005	2.02246
FOXM1	0.0198416	2.8974
RAD51AP1	8.11513e-05	2.83609
CD9	0.00055682	1.60212
CDCA3	0.0207118	2.42353
SSPN	1.48198e-11	7.17648
TMEM106C	0.00633676	1.07423
FKBP11	4.60696e-06	2.31357
TUBA1B	0.0424934	0.879009
TROAP	0.0357085	1.93401
SPATS2	1.0276e-06	2.96901
ITGB7	2.01248e-05	1.312
ATP5F1B	0.00469743	0.612073
CCT2	0.00747288	0.612628
IGF1	0.00864012	6.76347
HSP90B1	1.60934e-06	2.57842
OAS1	0.000218188	1.45368
PEBP1	4.25449e-06	1.3841
MLEC	0.000968155	1.33699
ABCB9	1.25116e-05	4.10679
RAN	0.0104742	0.599413
HMGB1	0.00518215	0.554152
GAS6	0.0120699	1.48948
PSME2	0.031399	0.518852
LRR1	0.0263865	1.0647
CDKN3	0.0271131	1.48863
DLGAP5	0.042619	2.63876
PSMA3	0.0132243	0.686296
AL133467.1	0.000100373	4.33179
TCL1A	4.16766e-58	7.91702
PLD4	1.06638e-10	2.15241
IGHA2	0.0215105	8.83319
IGHE	0.000468581	9.23471
IGHG4	0.00367176	5.54685
IGHG2	0.0292028	11.0652
IGHA1	5.95216e-06	8.49836
IGHG1	0.035135	4.61187
IGHG3	0.00808825	5.23214
IGHD	2.56063e-79	8.62166
IGHM	0.000991258	8.91852
FAM30A	2.44594e-21	6.30262
IGHV3-30	0.00155698	6.51256
IGHV3-48	0.0498859	5.7678
AC012236.1	4.11921e-08	6.35301
NUSAP1	0.0238371	2.25031
DUT	0.0299862	0.467128
LINC00926	3.45965e-94	7.56859
CCNB2	0.0388109	1.68967
PPIB	1.39688e-06	2.02439
PCLAF	0.018926	1.64367
ISG20	1.03312e-15	1.84948
IDH2	0.0121028	0.729289
SELENOS	0.000447111	1.07227
PKMYT1	0.0331302	2.43801
TXNDC11	1.31263e-06	2.25919
TNFRSF17	5.86805e-07	6.70181
NPIPB6	0.001328	4.01257
SHCBP1	0.00655147	3.3469
ORC6	0.00537538	2.03247
IRF8	1.33245e-51	2.24988
CYB5D2	0.0025757	1.80716
C1QBP	0.00659856	0.575962
AURKB	0.0180279	2.65465
TNFRSF13B	2.07895e-14	6.61681
B9D1	0.000535544	4.34785
SPAG5	0.0447551	2.23724
SPACA3	0.00277311	7.69631
CDC6	0.0160407	3.34807
TOP2A	0.0482208	1.99541
TUBG1	0.00943938	1.91747
CCR10	0.000108032	2.92487
SLC35B1	0.000876451	1.17077
LRRC59	0.00181912	1.5569
NME1	0.000934309	1.37427
KPNA2	0.0234841	1.25063
TK1	0.0114105	2.10729
BIRC5	0.0088226	2.32479
MRPL12	0.0157828	0.799957
P4HB	0.00058623	1.119
PYCR1	7.35825e-05	3.91277
TYMS	0.023997	1.78768
NDC80	0.0472887	1.41832
NDUFV2	0.000587471	0.885205
KLHL14	8.96739e-07	6.55949
TCF4	7.21728e-30	3.25511
SEC11C	1.17108e-07	2.77868
LMAN1	7.74975e-07	2.47272
PCNA	0.0257353	1.01032
LAMP5	0.00200909	4.73273
RRBP1	0.00033664	1.71257
HM13	0.00183913	0.926061
E2F1	0.0412809	1.90653
AHCY	0.000131524	1.54369
RPN2	2.4492e-05	1.38155
TOP1	0.00538053	0.841512
MYBL2	0.000443723	3.96467
ZBP1	4.87784e-09	1.81401
GNG7	3.23102e-33	4.61947
MYDGF	1.5824e-05	1.94403
FCER2	3.53811e-64	7.24103
CD320	0.0318529	0.746502
PRDX2	0.0480905	0.464839
CALR	2.72214e-05	1.63502
DDX39A	0.00356234	0.729129
CCNE1	0.0295456	1.36505
PPP1R14A	2.71995e-13	5.62642
CD79A	1.03086e-97	7.43856
SPIB	5.04854e-40	5.48753
NLRP7	0.00573314	4.0487
ISOC2	6.62939e-05	1.86595
CDC45	0.033348	2.15023
RANBP1	0.0163744	0.538228
SDF2L1	0.000223131	1.99614
IGLV8-61	0.0464505	9.03189
IGLV3-21	0.0474222	9.23471
IGLV2-11	0.0293609	13.0057
IGLV3-1	8.53557e-05	14.4911
IGLL5	0.0251896	11.1
IGLC2	0.0057454	6.67274
IGLC3	0.00687027	5.47761
IGLC6	0.049858	18.076
IGLC7	0.00869341	4.65085
DERL3	4.03136e-08	6.16521
XBP1	0.000126088	1.48128
MCM5	0.00207699	1.22848
CENPM	2.92534e-06	1.64242
BIK	0.000183292	2.8444
GTSE1	0.0210159	2.53115
CRELD2	2.57275e-05	1.66959
MT-ND6	0.0201245	0.876446

## Sheet: minus_supercell363_protein
Protein	p_value	log2FC
CD15_TotalSeqB	0.000254092	0.467524
CD16_TotalSeqB	0.0144062	0.469215
CD19_TotalSeqB	1.08918e-163	6.60756
CD45RA_TotalSeqB	2.31118e-116	1.38775

## Sheet: supercell363_gene
Gene	p_value	log2FC
ISG15	0.0436727	1.09715
EBNA1BP2	0.0355047	2.17143
CKS1B	0.02113	2.47298
FCGR3A	0.00244553	2.31508
FCGR2B	0.00299137	2.89063
ODC1	0.0275582	1.4066
BCL11A	0.0303327	2.4441
GNLY	7.28054e-06	2.73342
NCL	0.0395297	0.542987
PTMA	0.000188837	0.774825
RPL22L1	0.045368	0.671015
SPON2	0.00171474	3.03988
FGFBP2	0.00152575	2.88188
SEL1L3	0.0209535	2.33259
BANK1	0.000220884	4.00213
BASP1	0.00758572	1.6784
CD74	1.03097e-06	1.93549
HLA-DRA	6.66725e-06	1.50143
HLA-DRB5	0.00553478	1.6844
HLA-DRB1	0.0001472	1.36985
HLA-DQA1	0.00010177	2.4659
HLA-DQB1	0.000504815	1.89748
HLA-DQA2	0.0179671	1.46846
HLA-DPA1	8.93569e-06	1.3224
HLA-DPB1	0.000565607	1.71117
HSP90AB1	0.0382312	0.673782
ACTB	0.0255268	0.271315
TSPAN13	0.0112867	3.2313
CYCS	0.0352067	0.855314
PPIA	0.00244188	0.629793
VOPP1	0.0455335	1.32801
TKTL1	0.00374104	3.3498
MYOM2	0.000292045	2.70154
TPD52	0.0464851	1.8178
VCP	0.0399461	0.895865
UGCG	0.0301083	2.43681
CLIC3	0.0225519	2.02061
MS4A1	0.000188892	3.7911
POU2AF1	0.0271897	2.63013
KIF20B	0.024331	2.25845
PDLIM1	0.0151774	2.49085
HMGB1	0.00814017	0.66477
TRDC	0.0160066	2.30082
GZMH	0.00686342	2.40648
GZMB	0.000555477	2.86519
TCL1A	0.0428197	2.6808
IGHD	0.00684212	2.87193
IGHM	0.0113657	1.75661
LINC00926	0.00210753	3.46235
ISG20	0.00492201	1.32256
C1QBP	0.0275725	0.994276
CCL5	1.8776e-07	2.28638
TCF4	0.042558	2.54747
ZBP1	0.0442207	1.58726
FCER2	0.00650542	3.95609
CALR	0.0387382	0.985019
CD79A	1.56044e-06	3.32849
SPIB	0.0318062	3.40245
NKG7	6.96536e-07	2.50162

## Sheet: supercell363_protein
Protein	p_value	log2FC
CD16_TotalSeqB	1.42656e-08	1.91355
CD56_TotalSeqB	1.0282e-06	2.20873
CD19_TotalSeqB	1.17299e-06	3.43639
CD45RA_TotalSeqB	2.901e-07	2.19229
TIGIT_TotalSeqB	0.000135853	1.35845
