# Supplementary material for: scHG: A supercell framework with high-order graph learning enables scalable multi-omics analysis
Source: PLoS Comput Biol. 2026 May 6;22(5):e1013851. doi: 10.1371/journal.pcbi.1013851 (PMC13167035; doi:10.1371/journal.pcbi.1013851)
Supplement: S5 Table — This file provides the confusion matrix, per-cell ground-truth and predicted labels (including pruned variants), cell-to-supercell assignments and supercell counts, and graph statistics for Supercell 62 (adjacency matrix and degree centrality). (XLSX) [file pcbi.1013851.s005.xlsx]

## Sheet: confusion_matrix
19	17	10	4	1	2	1
2	1	2	0	0	0	0
16	9	21	5	1	4	1
9	1	0	3	1	1	1
62	63	363	453	1771	1852	1917

## Sheet: true_label
2
2
7
7
2
4
4
4
4
4
1
5
4
4
5
2
2
2
2
4
5
5
4
1
2
6
4
1
4
4
1
4
4
4
5
2
2
7
4
4
4
2
4
4
2
2
7
2
4
4
5
4
4
1
2
7
7
1
4
4
5
2
3
2
6
2
7
5
4
5
4
4
2
4
4
2
4
4
5
7
4
1
2
7
2
2
4
4
2
4
1
1
4
4
4
1
4
5
4
4
7
4
2
2
2
1
4
5
2
1
2
2
5
4
7
7
7
4
4
5
1
2
7
5
4
7
5
6
4
5
7
2
2
1
5
4
5
4
4
4
1
7
5
2
2
4
5
4
2
5
2
1
4
4
7
5
2
4
1
7
2
4
2
2
5
4
5
1
2
2
5
5
4
7
1
1
2
4
4
5
4
2
2
5
4
2
4
4
5
5
7
2
5
4
2
4
1
5
5
4
7
4
4
2
5
4
4
4
2
4
2
4
2
2
4
5
2
4
4
4
7
2
2
1
4
7
1
2
7
4
4
5
4
5
4
2
5
5
1
4
1
1
2
2
4
1
1
2
4
7
4
2
4
2
4
4
5
4
4
4
2
2
4
4
7
4
4
5
4
2
2
1
4
2
4
4
4
7
4
5
2
4
4
4
4
4
4
4
2
2
2
4
1
4
2
7
1
1
4
1
4
1
7
7
4
2
4
5
7
2
2
2
5
2
4
2
3
7
5
2
2
1
5
7
4
7
2
4
2
2
4
5
4
4
5
1
4
4
2
4
2
7
2
4
7
5
4
2
4
4
2
4
7
4
2
5
4
2
2
5
2
4
4
5
7
4
4
5
4
5
5
4
2
5
5
2
1
4
4
4
1
4
4
4
2
5
2
4
2
2
4
2
3
4
7
4
2
2
4
2
7
1
2
7
7
4
4
1
5
4
4
1
7
4
4
5
7
2
2
4
4
1
2
1
2
5
5
4
4
3
5
2
3
4
7
4
4
2
1
4
4
4
2
1
4
2
5
4
4
5
1
4
5
4
2
7
5
7
2
4
7
2
5
7
7
3
4
5
4
2
2
5
2
7
4
4
4
4
4
4
4
3
5
2
6
4
4
5
2
2
6
5
7
1
4
2
5
4
1
4
2
4
5
2
2
4
2
5
4
4
5
4
2
4
7
2
7
4
5
4
2
4
5
7
4
4
2
4
2
7
7
4
4
7
2
2
5
2
4
4
4
5
1
4
2
7
1
2
4
4
4
4
4
2
4
4
4
4
5
1
1
2
4
5
4
2
4
2
7
2
4
5
1
5
4
4
5
4
1
1
2
2
5
1
2
1
5
4
2
7
4
1
2
2
7
1
4
4
4
5
4
4
5
4
5
7
1
4
4
5
4
2
4
2
4
2
7
4
4
7
2
7
4
5
5
7
7
2
1
2
5
5
4
2
4
2
6
5
4
1
5
5
7
7
2
5
4
2
4
7
7
2
4
7
2
4
4
2
4
2
2
5
2
4
2
4
4
2
5
2
4
2
4
4
2
4
4
4
4
4
7
4
1
1
2
4
2
2
5
4
5
4
2
7
2
5
7
5
6
4
1
5
2
2
1
2
5
4
7
2
4
1
4
2
7
2
2
7
3
2
4
7
2
7
4
1
5
5
4
2
4
7
2
5
4
7
1
7
5
2
4
2
2
4
7
5
7
4
7
5
2
4
7
2
7
4
2
7
5
2
5
2
2
2
2
4
1
1
2
4
7
4
1
4
5
2
5
5
1
4
4
1
5
5
2
5
2
2
2
4
2
2
4
2
2
4
4
2
7
4
1
4
5
7
4
2
7
7
7
7
2
1
4
4
4
2
5
2
7
4
5
2
1
4
2
4
5
1
5
7
5
2
2
2
1
7
4
4
4
7
7
2
1
7
5
2
5
4
5
7
1
4
2
4
5
5
4
7
7
7
1
4
2
5
3
4
2
4
4
4
2
4
7
2
4
2
4
4
4
2
7
4
1
4
5
4
2
1
4
2
1
7
6
4
2
2
4
1
5
4
5
1
1
7
4
4
1
4
1
5
4
4
2
2
4
2
1
4
4
7
4
1
4
4
4
4
5
4
4
4
5
4
7
2
4
4
4
4
1
2
7
2
4
5
4
4
4
5
2
5
4
4
4
4
5
1
1
1
4
4
1
4
7
4
2
4
5
4
4
4
4
5
5
4
1
4
1
5
3
4
7
5
7
7
4
5
4
5
4
4
4
1
4
2
2
2
4
7
4
2
4
5
5
5
4
5
2
1
7
2
1
4
1
2
5
4
7
2
4
2
4
4
4
5
2
5
7
1
4
7
2
5
4
1
2
2
4
1
2
5
5
7
4
7
2
5
5
5
4
4
4
7
4
2
5
7
2
5
2
4
2
2
4
4
7
4
5
1
4
5
1
4
3
5
4
7
2
4
4
2
4
5
2
5
4
7
7
2
4
2
5
2
1
4
7
2
5
4
4
4
4
4
2
7
4
7
4
7
2
1
1
5
7
2
1
2
7
4
5
4
2
4
4
4
4
4
4
1
5
2
4
4
2
4
7
5
6
2
4
2
1
4
2
1
2
4
2
2
4
5
1
7
4
4
4
1
2
7
5
5
4
7
4
4
5
4
5
4
4
2
4
7
2
4
4
5
7
5
4
2
4
4
4
4
1
4
5
7
4
7
4
1
7
7
4
2
1
2
2
2
2
4
5
5
4
1
2
7
4
4
5
4
4
4
4
1
2
5
1
4
5
4
5
5
5
7
4
7
1
7
1
7
2
2
4
4
5
2
4
2
5
5
2
2
4
4
5
2
4
2
5
4
2
4
7
2
2
5
5
2
5
2
4
4
2
5
2
2
4
2
2
5
4
5
7
2
4
4
1
4
5
2
4
5
2
4
2
7
5
4
7
2
4
5
5
7
2
2
1
7
1
4
4
4
2
7
1
5
2
5
2
5
4
4
4
4
4
1
1
5
4
4
4
7
4
2
7
5
4
2
2
7
4
2
5
4
4
1
4
5
1
7
4
4
4
4
4
2
4
4
1
5
4
4
4
4
2
1
2
4
2
2
7
4
7
4
5
1
2
4
5
2
4
4
1
4
7
5
5
4
4
5
2
5
4
4
5
5
1
5
4
2
7
1
4
7
2
1
1
2
7
2
4
5
2
4
7
5
4
4
1
4
1
7
5
7
2
4
2
2
4
7
2
5
4
4
2
7
2
4
5
6
7
4
4
4
4
5
1
4
5
4
4
4
1
5
2
4
5
4
4
4
4
2
2
4
2
4
4
4
5
4
4
4
4
5
2
2
7
5
4
4
4
4
4
2
6
4
4
2
5
2
5
2
7
4
5
4
2
7
2
5
2
7
4
4
4
4
1
7
4
2
4
4
1
7
4
1
4
1
5
5
5
4
1
2
2
5
4
4
5
4
4
2
4
4
2
4
4
3
4
4
5
2
2
7
2
2
7
2
4
5
2
2
2
5
2
4
5
4
7
4
4
4
4
7
4
7
4
4
4
7
5
5
4
5
2
4
2
2
2
1
2
4
2
4
2
4
4
4
7
5
4
2
4
6
5
1
7
5
4
7
2
4
5
5
2
5
6
4
4
2
4
5
2
5
5
4
5
7
4
5
4
5
4
4
2
4
7
4
4
1
1
5
7
1
4
4
7
4
4
4
2
4
7
7
5
5
4
5
4
4
4
2
1
7
4
4
7
2
4
1
4
1
4
2
5
2
5
5
5
1
2
4
7
7
4
4
5
5
4
4
5
5
5
5
2
1
4
4
4
2
4
5
1
5
2
1
4
4
5
2
6
2
3
4
2
4
2
2
2
4
4
7
7
5
4
4
2
2
2
4
4
4
4
5
7
2
2
2
5
1
5
4
1
2
1
2
4
2
7
4
4
7
4
5
4
5
2
1
2
7
7
4
5
5
4
4
4
2
4
5
5
4
5
2
5
4
5
4
6
5
2
1
4
2
5
5
7
2
4
2
7
4
4
2
4
2
4
2
4
2
4
5
1
7
5
4
7
4
7
4
4
2
4
1
7
4
4
4
2
4
4
2
2
4
5
5
4
2
4
5
2
2
5
7
4
5
5
7
7
5
4
7
4
4
1
2
1
2
7
4
4
2
4
7
2
1
4
7
4
2
2
7
2
4
7
2
2
1
5
4
4
5
4
4
3
1
2
2
4
2
2
1
4
4
2
5
4
5
5
2
4
4
2
2
5
2
7
4
7
4
7
4
5
5
5
2
2
4
1
5
2
2
4
4
5
7
5
5
7
4
5
4
3
5
2
5
4
2
4
4
2
2
2
7
2
4
4
4
2
2
7
5
2
2
2
4
2
1
1
5
2
5
5
4
2
2
7
4
5
5
2
4
5
5
7
1
7
1
1
5
2
5
2
1
4
1
2
2
1
1
2
5
1
4
5
4
2
4
2
4
4
2
4
5
7
2
2
2
4
2
4
4
2
4
4
4
4
4
7
4
3
4
5
5
4
7
2
2
[truncated: 4,661 more rows]

## Sheet: y_pred
2
2
3
3
2
4
4
4
4
5
3
3
4
4
6
2
2
2
2
4
6
3
4
3
2
4
7
3
4
4
3
4
7
4
6
2
2
3
4
5
4
2
4
5
2
2
3
2
2
4
3
4
5
3
2
3
3
3
4
4
3
2
3
2
2
2
3
3
7
6
4
4
2
4
5
2
2
4
3
3
5
3
2
3
2
2
4
4
2
4
3
3
7
7
5
3
5
3
5
5
3
4
2
2
2
3
4
6
2
3
2
2
3
5
3
3
3
7
5
6
3
2
3
6
5
3
3
2
4
3
3
2
2
3
3
4
6
4
4
4
3
3
3
2
2
4
3
5
2
6
2
3
4
4
3
6
2
4
3
3
2
4
2
2
6
4
3
3
2
2
3
3
5
3
3
3
2
7
4
6
4
2
2
3
4
2
7
5
3
3
3
2
6
4
2
3
3
3
3
4
3
4
7
2
3
7
5
7
2
7
2
5
2
2
7
3
2
7
4
4
3
2
2
3
4
3
3
2
3
5
5
3
7
3
4
2
3
6
3
5
3
3
2
2
5
3
3
2
4
3
2
2
7
2
4
5
6
4
4
5
2
2
4
4
3
4
5
3
5
2
2
3
7
2
4
4
7
3
4
6
2
4
4
4
4
4
7
5
2
2
2
4
3
7
2
3
3
3
7
3
4
3
3
3
7
2
5
3
3
2
2
2
3
2
7
2
3
3
3
2
2
3
3
3
5
3
2
4
2
2
4
3
7
5
3
3
5
4
2
5
2
3
2
4
3
3
5
2
5
4
2
7
3
7
2
6
7
2
2
3
2
5
4
3
3
5
4
6
5
6
6
5
2
3
3
2
3
5
5
5
3
4
4
7
2
6
2
4
2
2
7
2
3
4
3
5
2
2
5
2
3
3
2
3
3
7
4
3
3
7
4
3
3
4
4
6
3
2
2
4
4
3
2
3
2
3
3
4
4
3
3
2
3
5
3
4
4
2
3
4
4
5
2
3
5
2
3
5
4
3
3
7
6
5
2
3
6
3
2
7
3
2
3
3
3
3
7
3
4
2
2
3
2
3
4
5
3
4
3
3
4
2
6
2
2
4
4
6
2
2
3
6
3
3
5
2
3
7
3
4
2
7
6
2
2
4
2
3
3
5
3
5
2
7
3
2
3
4
3
7
2
4
3
3
4
4
2
4
2
3
3
7
2
3
2
2
3
2
4
4
5
6
3
4
2
3
3
2
7
4
7
7
4
2
4
5
2
5
3
3
3
2
5
6
5
2
4
2
3
2
7
3
3
6
4
4
3
4
3
3
2
2
6
3
2
3
3
4
2
3
5
3
2
2
3
3
4
5
5
6
7
4
6
7
6
3
3
4
4
3
5
2
2
2
4
2
3
4
4
3
2
3
4
3
3
3
3
2
3
2
3
6
7
2
5
2
2
6
4
3
6
3
3
3
2
3
4
2
7
3
3
2
4
3
2
2
4
2
4
2
2
3
2
4
2
4
5
2
6
2
4
2
7
4
2
4
4
4
7
4
3
4
3
3
2
4
2
2
6
4
6
4
2
3
2
6
3
6
2
5
3
3
2
2
3
2
3
4
3
2
5
3
4
2
3
2
2
3
3
2
5
3
6
3
4
3
6
3
4
2
7
3
2
3
4
3
3
3
3
2
4
2
2
4
3
3
3
4
3
6
2
5
3
2
3
4
2
3
3
2
6
2
2
2
2
4
3
3
2
4
3
7
3
5
6
2
3
3
3
4
4
3
3
3
2
3
2
2
2
4
2
2
7
2
2
7
5
2
3
7
3
5
3
3
7
2
3
3
3
3
2
3
4
5
4
2
3
2
3
4
3
2
3
4
2
7
6
3
3
2
6
2
2
2
3
3
4
7
4
3
3
2
3
3
3
2
3
4
3
3
3
4
2
2
3
3
5
3
3
3
3
4
2
6
3
3
2
5
7
7
2
4
3
2
4
2
7
4
4
2
3
4
2
4
6
4
2
3
7
2
3
3
2
5
2
2
5
3
6
4
3
3
3
3
5
4
3
4
3
3
4
4
2
2
4
2
3
4
4
3
3
3
7
4
4
4
3
4
7
4
3
5
3
2
7
4
4
3
3
2
3
2
4
3
7
5
4
6
2
6
5
4
4
4
6
3
3
3
4
4
3
4
3
4
2
5
3
7
7
4
7
3
3
3
3
7
3
3
3
4
3
3
3
3
5
3
7
6
4
4
4
3
7
2
2
2
4
3
5
2
7
6
6
3
7
3
2
3
3
2
3
5
3
2
6
5
3
2
5
2
2
4
5
3
2
3
3
3
4
3
2
6
4
3
2
2
4
3
2
3
3
3
7
3
2
3
3
6
5
5
7
3
7
2
3
3
2
6
2
7
2
2
4
4
3
4
3
3
4
3
3
5
3
3
7
3
2
4
5
2
4
6
2
6
4
3
3
2
4
2
3
2
3
4
3
2
3
4
4
5
7
3
2
3
5
3
4
3
2
3
3
6
3
2
3
2
3
4
6
2
2
5
4
7
4
3
4
3
3
2
7
4
2
5
3
3
2
2
4
2
3
4
2
3
2
7
2
2
4
3
3
3
5
4
5
3
2
3
3
6
4
3
4
4
3
5
3
5
4
2
5
3
2
5
7
3
3
6
4
2
5
4
7
4
3
5
3
3
4
3
4
3
3
3
2
2
3
2
2
2
2
4
6
3
7
3
2
3
4
2
3
4
7
5
4
3
2
6
3
4
3
4
6
6
6
3
5
3
3
3
3
3
2
2
5
7
3
2
5
2
3
3
2
2
5
4
3
2
7
2
3
4
2
5
3
2
2
3
3
2
3
2
7
4
2
6
2
2
7
2
2
3
4
3
3
2
4
4
3
4
3
2
4
3
2
7
2
3
3
5
3
2
4
3
3
3
2
2
3
3
3
7
4
4
2
3
3
3
2
3
2
3
4
4
3
5
4
3
3
3
4
4
4
3
5
2
3
6
5
2
2
3
4
2
3
4
4
3
5
3
3
3
5
4
4
2
4
2
2
4
3
3
4
5
4
4
2
3
2
5
2
2
3
4
3
7
6
3
2
4
3
2
4
7
3
4
3
3
3
5
5
3
2
3
5
4
3
3
3
3
4
2
3
3
4
3
2
3
3
2
3
2
4
3
2
5
3
3
7
4
3
5
3
3
3
3
2
5
2
2
4
3
2
3
4
4
2
3
2
7
3
2
3
7
4
4
5
3
3
7
6
5
4
4
3
3
2
5
6
4
4
4
4
2
2
4
2
5
5
5
3
7
7
4
5
6
2
2
3
6
4
7
4
5
5
2
2
7
4
2
6
2
3
2
3
2
3
4
2
3
2
3
2
3
4
4
4
5
3
3
5
2
4
4
3
3
4
3
4
3
3
3
6
5
2
2
2
6
2
2
3
5
5
2
4
5
2
4
4
3
5
4
3
2
2
3
2
2
3
2
4
3
2
2
2
3
2
4
3
4
3
4
4
4
7
3
7
3
4
5
4
3
6
3
4
3
2
7
2
2
2
3
2
4
2
4
2
7
4
4
3
3
5
2
4
2
6
3
3
3
7
3
2
5
3
3
2
3
2
4
5
2
4
3
2
3
3
4
3
3
7
3
5
3
7
7
2
5
3
4
7
3
3
3
3
3
4
4
3
5
2
7
2
5
3
3
3
3
4
6
7
4
4
2
3
3
4
7
3
2
4
3
4
3
7
2
3
2
3
6
3
3
2
7
3
3
4
4
3
3
4
5
3
3
3
3
2
3
7
5
4
2
5
3
3
6
2
3
7
5
3
2
2
2
2
2
2
4
2
2
2
7
3
3
3
3
7
2
2
2
2
5
4
4
7
3
3
2
2
2
6
3
3
7
3
2
3
2
4
2
3
7
7
3
4
3
4
3
2
3
2
3
3
7
3
3
4
4
4
2
5
6
3
4
6
2
3
5
3
7
2
3
2
3
4
2
6
6
3
2
5
2
3
4
4
2
4
2
7
2
7
2
4
3
3
3
6
7
3
5
3
7
4
2
5
3
3
4
4
4
2
7
4
2
2
4
3
3
4
2
7
3
2
2
3
3
7
3
3
3
3
3
7
3
5
4
3
2
3
2
3
4
4
2
4
3
2
3
5
3
4
2
2
3
2
4
3
2
2
3
6
4
4
6
4
7
3
3
2
2
4
2
2
3
4
7
2
3
4
3
3
2
4
5
2
2
3
2
3
5
3
4
3
5
3
6
3
2
2
4
3
6
2
2
4
5
3
3
3
3
3
4
3
4
3
3
2
3
5
2
4
4
2
2
2
3
2
5
7
2
2
2
3
3
2
2
2
4
2
3
3
6
2
3
6
4
2
2
3
4
3
6
2
4
3
6
3
3
3
3
3
3
2
3
2
2
4
2
2
2
3
3
2
3
3
4
3
4
2
2
2
4
2
2
4
6
3
2
2
2
2
2
4
5
2
4
2
4
2
5
3
4
3
5
6
3
7
3
2
2
[truncated: 4,661 more rows]

## Sheet: y_pred_prune
1
1
2
2
1
4
4
4
4
4
3
7
4
4
7
1
1
1
1
4
7
7
4
2
1
4
4
3
4
4
3
4
4
4
7
1
1
3
4
4
4
1
4
4
1
1
2
1
1
4
7
4
4
3
1
2
2
3
4
4
6
1
2
1
1
1
2
7
4
7
4
4
1
4
4
1
4
4
6
2
4
3
1
2
7
1
4
4
1
4
3
3
4
4
4
3
4
7
4
4
2
4
1
1
1
3
4
7
1
3
1
1
6
4
2
2
2
4
4
7
3
7
2
7
4
2
6
1
4
6
2
1
1
3
7
4
7
4
4
4
3
2
7
1
1
4
7
4
1
7
1
3
4
4
2
7
1
4
3
2
1
4
1
1
7
4
6
3
1
1
6
7
4
2
3
3
1
4
4
7
4
1
1
7
4
1
4
4
7
6
2
1
7
4
1
4
3
7
6
4
2
4
4
1
7
4
4
4
1
4
1
4
1
1
4
6
1
4
4
4
2
1
1
3
4
2
3
1
2
4
4
7
4
7
4
1
7
7
3
4
3
3
1
1
4
3
3
1
4
2
4
1
4
1
4
4
7
4
4
4
1
1
4
4
2
4
4
6
4
1
1
3
4
1
4
4
4
2
4
7
1
4
4
4
4
4
4
4
1
1
1
4
3
4
1
2
3
3
4
3
4
3
2
2
4
1
4
6
2
1
1
1
7
1
4
1
7
2
7
1
1
3
7
2
4
2
1
4
1
1
4
7
4
4
6
3
4
4
1
4
1
2
1
4
2
7
4
1
4
4
1
4
2
4
1
7
4
1
1
7
1
4
4
7
2
4
4
7
4
7
7
4
1
6
6
1
2
4
4
4
3
4
4
4
1
7
1
4
1
1
4
1
3
4
2
4
1
1
4
1
2
3
1
2
2
4
4
3
7
4
4
3
2
4
4
7
2
1
1
4
4
3
1
3
1
6
6
4
4
3
6
1
3
4
2
4
4
1
3
4
4
4
1
3
4
1
7
4
4
6
3
4
7
4
1
2
7
2
1
4
2
1
6
2
2
3
4
7
4
1
1
7
1
2
4
4
2
4
4
2
4
4
7
1
1
4
4
7
1
1
1
7
2
3
4
1
6
4
3
4
1
4
7
1
1
4
1
6
4
4
6
4
1
4
2
1
2
4
6
4
1
4
7
2
4
4
1
4
1
2
2
4
1
2
1
1
6
1
4
4
4
7
3
4
1
2
3
1
4
4
4
4
4
1
4
4
1
4
7
3
3
1
4
7
4
1
4
1
2
1
4
7
3
7
4
4
7
4
3
3
1
1
7
3
1
3
6
4
1
3
4
3
1
1
2
2
4
4
4
7
4
4
7
4
7
2
3
4
4
6
4
1
4
1
4
1
2
4
4
2
1
2
4
7
7
2
2
1
3
1
7
7
4
1
4
1
1
7
4
3
7
6
2
2
1
7
4
1
4
2
2
1
4
2
1
1
4
1
4
1
1
7
1
4
1
4
4
1
7
1
4
1
4
4
1
4
4
4
4
4
2
4
3
3
1
4
1
1
7
4
7
4
1
2
1
7
2
7
1
4
3
6
1
1
3
1
7
4
2
1
4
3
4
1
2
1
1
2
3
1
4
2
7
2
4
3
7
7
4
1
4
2
1
7
4
2
3
3
7
1
4
1
1
4
2
7
2
4
2
7
1
4
2
1
2
4
1
2
6
1
7
1
1
1
1
4
3
3
1
4
2
4
3
4
7
1
7
6
3
4
4
3
7
4
1
7
1
1
1
4
1
1
4
1
1
4
4
1
2
4
3
4
7
2
4
1
2
2
2
2
1
3
4
4
4
1
7
1
2
4
7
1
3
4
1
4
7
3
6
4
7
1
1
1
3
2
4
4
4
2
2
1
3
2
7
1
7
4
6
2
3
4
1
4
7
7
4
2
2
2
3
4
1
7
3
4
1
4
4
4
1
4
2
1
4
1
4
4
4
1
2
4
1
4
7
4
1
3
4
1
3
2
1
4
1
1
4
2
7
4
7
3
3
2
4
4
3
4
3
7
4
4
1
1
4
1
3
4
4
2
4
3
4
4
4
4
7
4
4
4
7
4
2
1
4
4
4
4
3
1
2
1
4
7
4
4
4
7
1
7
4
4
4
4
7
3
3
3
4
4
2
4
2
4
1
4
7
4
4
4
4
6
6
2
3
4
3
6
2
4
2
7
2
2
4
7
4
7
4
4
4
3
4
1
1
1
4
2
4
1
4
7
7
6
4
7
1
3
2
1
2
4
3
1
7
4
2
1
4
1
4
4
4
7
1
6
2
3
4
2
1
7
4
3
1
1
4
3
1
6
7
2
4
2
1
7
7
7
4
4
4
2
4
1
7
2
1
7
1
4
1
1
4
4
2
4
7
3
4
6
3
4
4
7
4
2
1
4
4
1
4
7
1
7
4
2
2
1
4
1
7
1
3
4
2
1
7
4
4
4
4
4
1
2
4
2
4
2
1
3
3
7
2
1
3
1
2
4
7
1
1
4
4
4
4
4
4
3
6
1
4
4
1
4
2
6
1
1
4
1
3
4
1
3
1
4
1
1
4
6
3
2
4
4
4
3
1
2
7
7
4
2
4
4
6
4
7
4
4
1
4
2
1
4
4
7
2
7
4
1
4
4
4
4
3
4
7
2
4
2
4
3
2
2
1
1
3
1
1
1
1
4
7
7
4
3
1
3
4
4
6
4
4
4
4
3
1
7
3
4
6
4
7
7
7
2
4
2
3
2
2
2
1
1
4
4
7
1
4
1
6
6
1
1
4
4
7
1
4
1
6
4
1
4
2
1
1
7
6
1
7
1
4
4
1
7
1
1
4
1
1
6
4
7
2
1
4
4
3
4
7
1
4
6
7
4
1
2
6
4
2
1
4
6
7
2
1
1
3
2
3
4
4
4
1
2
3
7
1
6
1
7
4
4
2
4
4
3
3
7
4
4
4
2
4
1
2
7
4
1
1
2
4
1
7
4
4
3
4
6
3
2
4
4
4
1
4
1
4
4
3
6
4
4
4
4
1
3
1
4
1
1
2
4
2
4
7
3
1
4
7
1
4
4
3
4
2
7
7
4
4
7
1
6
4
4
7
7
3
6
4
1
2
2
4
2
1
3
3
1
2
1
4
7
1
4
2
7
4
4
3
4
2
2
7
2
1
4
1
1
4
2
1
7
4
4
1
2
1
4
6
1
2
4
4
4
4
7
3
4
7
4
4
4
3
6
1
4
7
4
4
4
4
1
1
4
1
4
4
4
2
4
4
4
4
7
1
1
2
7
4
4
4
4
4
1
1
4
4
1
7
1
6
1
2
1
6
4
1
2
1
6
1
2
4
4
4
4
3
2
4
1
4
4
3
2
4
3
4
3
6
7
7
4
1
1
1
7
4
4
7
4
4
1
4
4
1
4
4
2
4
4
6
1
1
2
1
1
2
1
4
6
1
1
1
7
1
4
7
4
2
4
4
4
4
2
4
2
4
4
4
2
7
7
4
7
1
4
1
1
1
3
1
4
1
4
1
4
4
4
2
7
4
1
4
1
7
3
2
7
4
2
1
4
7
7
1
7
1
4
4
1
4
7
1
7
6
4
6
2
4
7
4
7
4
4
1
4
2
4
4
2
2
6
3
3
4
4
2
4
4
4
1
4
2
2
6
6
4
7
4
4
4
1
3
2
4
4
2
1
4
3
4
3
4
1
7
1
4
7
7
3
1
4
2
3
4
4
7
6
4
4
6
7
7
7
1
3
4
4
4
1
4
7
3
7
1
3
4
4
6
1
1
1
4
1
1
4
7
1
1
4
4
2
2
7
4
4
1
1
1
4
4
4
4
7
2
1
1
1
7
3
7
4
3
1
3
1
4
1
2
4
4
2
4
6
4
7
1
3
1
2
2
4
7
6
4
4
4
1
4
7
7
4
7
1
7
4
7
4
1
7
1
3
4
1
7
7
2
1
4
1
2
4
4
1
4
1
4
1
4
1
4
7
3
2
7
4
3
4
2
4
4
1
4
3
2
4
4
4
1
4
4
1
1
4
6
7
4
1
4
7
1
1
7
2
4
7
6
2
2
6
4
2
4
4
3
1
3
1
2
4
4
1
4
2
1
3
4
2
4
1
1
2
1
4
2
1
1
3
7
4
4
7
4
4
7
3
1
1
4
1
1
3
4
4
1
7
4
7
7
1
4
4
1
1
6
1
2
4
2
4
2
4
7
7
7
1
1
4
3
7
1
1
4
4
7
2
7
7
2
4
7
4
3
6
1
6
4
1
4
4
1
1
1
2
1
4
4
4
1
1
2
7
1
1
1
4
1
3
3
7
1
7
7
4
1
1
2
4
6
7
1
4
6
7
2
3
2
3
3
7
1
6
1
1
4
1
1
1
3
3
1
7
3
4
7
4
1
4
1
4
1
1
4
7
2
1
1
1
4
1
4
4
1
4
1
4
4
4
2
4
3
4
7
7
4
2
1
1
[truncated: 4,661 more rows]

## Sheet: y_belong_supercell
1	2	3	4	5	6	7	8	9	10	11	12	13	14	15	16	17	18	19	20	21	22	23	24	25	26	27	28	29	30	31	32	33	34	35	36	37	38	39	40	41	42	43	44	45	46	47	48	49	50
[truncated: 5,000 more columns]

## Sheet: y_belong_supercell_prune
1
2
3
4
5
6
7
8
9
10
4803
12
13
14
15
16
17
18
19
20
21
22
23
24
25
26
27
28
29
30
31
32
33
34
35
36
37
38
39
40
41
42
43
44
45
46
47
48
49
50
51
52
53
54
4832
56
57
58
59
60
61
4834
4859
64
4835
65
66
67
68
4869
70
71
72
73
74
75
76
77
78
79
80
81
82
83
84
85
86
87
88
89
4880
91
92
93
94
95
96
97
98
4913
100
101
102
103
104
105
106
4917
4919
109
110
111
112
113
4941
115
116
117
118
119
120
121
122
123
124
125
126
62
127
4950
4983
130
131
132
4988
134
135
136
137
138
139
140
141
142
143
144
145
146
147
148
4995
150
151
152
4997
4999
155
156
157
158
159
160
5001
162
5010
164
165
166
167
168
169
170
171
172
173
174
175
176
177
178
179
5027
181
5029
183
184
185
186
187
5032
189
190
5034
192
193
194
90
195
196
197
4984
198
199
200
5036
202
203
204
205
206
207
208
209
5058
211
4951
212
213
214
215
216
5060
218
219
220
221
5062
223
224
5075
226
4929
227
228
229
5077
4911
5079
232
233
5082
5091
236
237
238
239
5093
241
242
243
244
245
246
247
248
249
250
251
252
253
254
255
256
257
258
259
260
261
262
263
264
5102
266
5107
268
269
270
100
271
272
273
274
275
276
277
278
279
280
281
282
283
284
285
286
287
288
289
290
291
292
293
234
294
5118
296
297
298
5012
299
300
301
302
303
304
305
306
307
5122
309
310
311
4890
312
313
314
295
315
316
317
318
319
320
321
322
323
324
325
326
327
328
329
330
331
332
333
334
335
5134
337
338
5136
340
341
342
343
344
345
5139
347
348
161
349
350
351
352
353
354
355
356
357
358
359
360
361
5033
5141
5143
364
365
366
4891
367
368
369
370
371
372
5164
374
375
376
19
63
377
378
379
380
381
382
383
384
385
5168
5170
388
389
390
90
391
392
393
4892
394
395
396
397
398
399
400
401
402
403
404
5183
406
5013
407
408
409
63
410
411
63
412
5185
414
415
416
417
418
419
420
421
422
423
424
5037
225
425
426
5191
428
429
430
431
5201
163
433
434
435
436
437
4930
438
5211
4860
440
441
442
443
5219
445
446
447
448
449
450
451
452
5223
454
4836
455
456
4837
457
458
459
460
461
462
463
464
120
465
466
4952
467
468
469
470
471
4815
472
473
474
475
476
477
478
479
480
481
482
483
484
485
486
487
488
489
490
491
5243
493
494
5245
496
497
5249
5250
500
501
502
503
504
505
506
5253
508
5255
510
511
512
513
514
515
516
517
518
519
520
521
5263
523
524
5265
526
527
5267
529
530
531
532
533
5272
5274
536
537
538
5104
539
540
541
542
543
544
545
5189
546
547
548
549
550
551
222
5277
553
5279
555
556
5295
558
559
341
5144
560
561
562
563
564
565
566
567
5299
5301
570
571
572
4953
573
574
575
576
5311
578
579
580
581
582
583
584
585
586
587
5313
5315
590
591
592
593
594
595
5280
596
597
62
598
599
600
5317
78
602
603
604
201
605
606
607
608
609
610
611
5202
5321
613
614
615
616
161
5323
618
619
620
621
622
623
624
625
626
627
628
629
630
631
632
633
634
635
636
637
638
639
5325
641
642
643
644
645
646
647
5328
649
650
651
652
5330
654
4838
655
656
657
610
658
640
659
660
127
661
662
663
664
665
5334
5336
668
669
670
4861
671
5338
673
674
675
676
4893
677
5172
678
679
680
681
682
683
684
514
4943
685
5340
5281
687
688
689
690
4993
691
5203
692
693
154
5371
695
696
697
698
699
700
701
702
554
703
5372
704
705
706
179
707
708
709
710
711
712
5092
713
714
5375
716
4931
717
718
719
720
5038
721
722
723
724
725
5378
727
728
5380
730
731
732
733
734
735
736
737
738
739
740
741
742
743
744
745
746
747
5
748
749
750
751
752
5341
753
499
5384
755
756
4894
757
758
759
760
761
5386
4839
21
763
764
765
5083
766
767
768
5392
770
5395
772
773
774
5342
775
776
777
4873
778
5399
535
780
781
782
783
784
785
786
787
5407
789
5411
5413
63
792
793
794
795
796
797
798
799
800
801
5415
803
804
805
806
807
808
809
810
811
812
5002
813
814
815
816
817
62
818
819
820
821
363
822
823
824
825
826
827
828
829
830
831
5084
303
832
833
834
835
836
5423
838
839
840
841
477
842
843
844
845
846
847
848
849
850
851
852
853
854
855
856
857
858
859
111
860
161
861
862
863
864
865
866
867
868
869
870
871
5427
873
4944
4895
874
875
876
4862
877
878
879
880
881
686
882
5432
884
885
5434
886
887
888
889
890
891
892
893
894
4817
5440
896
897
5039
898
899
900
901
902
903
904
905
906
907
908
387
909
910
911
912
913
5387
914
915
916
917
918
919
363
920
5192
921
922
923
924
925
926
927
928
929
930
931
932
4954
5396
933
934
935
936
937
938
939
940
941
942
90
943
505
5040
944
945
946
947
5173
948
949
950
951
952
569
953
954
955
956
957
5447
959
960
5169
961
962
963
964
965
966
967
968
969
826
970
971
4818
972
973
974
975
976
910
977
5414
978
979
980
981
982
983
984
985
5041
986
987
988
989
990
22
991
992
993
994
995
996
153
997
998
999
5457
1001
1002
28
1003
1004
1005
1006
1007
935
1008
5466
1010
1011
1012
1013
1014
1015
1016
1017
1018
1019
1020
1021
1022
1023
1024
5204
4955
62
1025
1026
1027
5468
1029
1030
427
65
1031
1032
1033
486
5474
1035
413
5199
1036
1037
1038
1039
498
1040
1041
1042
1043
5476
1045
1046
1012
1047
1048
1049
1050
1051
1052
362
1053
1054
1055
1056
1057
1058
17
1059
1060
1061
1062
5425
1063
5174
1064
1065
698
1066
1038
1067
1068
1069
1070
1071
1072
1073
1074
46
1075
1076
5042
1077
1078
1079
1080
1081
1082
5475
1083
1084
1085
1086
5426
4840
5448
1087
1088
5125
1089
1090
4918
1091
5483
5339
5485
1094
5244
5145
1095
1096
1097
1098
5109
1099
1100
1101
1102
1103
1104
1105
1106
5297
1107
5489
1109
1110
1111
1112
751
4986
1113
1114
444
5492
1116
1117
5494
1119
1120
1121
1122
1123
5231
1124
1125
1126
1127
1128
1129
332
1130
1131
1132
1133
1134
5500
1136
686
1137
1138
1139
1140
1141
1142
1143
128
1144
1145
1146
1147
4932
5343
5224
662
1148
5094
1149
1150
5502
1152
1153
1154
1155
5258
1156
1157
4956
1158
5504
1160
1161
453
1162
1163
4896
1164
5344
1165
1166
1167
4948
1168
1169
1170
5463
1171
1172
5416
4949
1173
534
1174
1175
1036
1176
1177
1178
1179
5225
1180
1181
354
1182
1183
1184
1185
1186
5408
128
1187
1188
1189
1190
554
5480
5239
1191
1192
1193
1194
1195
1196
1197
1198
640
1199
1200
1201
1202
1203
1204
1205
1206
1207
5345
1208
1209
1210
1211
1212
1213
260
1214
1215
201
1216
1217
580
1218
1219
1220
1221
1222
1223
1224
222
5524
1226
1227
1228
1229
1230
1231
1232
1233
1234
1235
1236
1237
5146
1238
1239
1240
1241
1242
1243
1244
1245
1246
5532
445
5329
1248
1249
1250
1251
1252
5435
4841
1253
1254
1255
1256
1257
1258
234
5111
1259
1260
1261
1262
1263
4933
1264
1265
4807
1266
1267
1268
1269
5540
1271
1272
1273
1274
1275
1276
1277
1278
1279
5543
1281
1282
1283
1284
4998
5195
1285
1286
1287
1288
1289
5541
62
1290
1291
1292
123
1293
1034
1294
1295
1296
762
1297
1298
4
1299
5545
1301
1302
1303
1304
1305
1306
1307
1308
1309
1310
1311
1312
779
1313
1314
890
1315
1316
5014
4912
1317
1318
1319
1320
758
5551
1322
1323
1324
1325
1326
1327
1328
1329
1330
1331
872
1332
1333
1334
4957
1335
1096
295
5061
1336
1337
1338
5570
1340
1341
1342
1343
1344
1345
1346
201
1347
5451
5571
1348
1349
1350
1351
1352
1353
1354
1355
106
1356
1357
1358
1359
201
1360
1361
1362
1363
1364
1365
1366
1367
5003
1368
1369
5503
1370
1371
1351
1372
1373
1374
1339
62
1375
4888
1376
5346
1377
5302
1378
1379
1380
1229
1381
1382
4842
1383
1384
1385
1386
5043
1387
1388
1389
692
1390
1391
1392
1300
1393
5044
1394
1395
1396
1326
1397
1398
1399
363
363
5436
5576
1401
1402
1403
1404
1405
1406
1407
1408
5578
1410
1411
1412
1413
1414
5011
1415
1416
1417
1418
1419
1332
1420
1421
1422
1423
1424
5400
5275
5326
1425
1426
1427
1428
1429
5196
4819
5501
1430
1431
1432
1433
1434
1435
1436
762
1437
430
128
1438
1439
1440
1441
1442
1443
1444
1445
1446
5583
1448
1449
1450
1451
779
1452
1453
1454
1455
4843
1456
1457
1458
1459
1460
1461
5533
1462
1463
1464
1465
1466
1467
1468
1469
1470
1471
1472
1473
1474
1475
1476
1477
1478
5004
1479
1480
1481
1482
4820
1483
95
1484
1485
666
1486
400
1487
1488
1489
363
1490
762
1491
1492
1493
5063
1494
1495
1496
1497
1498
1499
1500
1501
1502
1503
1504
1505
22
1506
1507
1508
1509
1510
5347
1511
62
1512
1513
5064
1514
1515
5232
1516
1517
1518
1519
1520
1521
1522
1523
1524
1525
1526
1527
1528
1529
210
1530
5348
5409
1531
107
1532
1533
1534
1535
1536
1537
1538
1539
1540
1541
1044
1542
1543
5381
1544
1545
5059
1546
1547
1548
1324
1549
1550
1551
5589
5120
1553
1554
1555
1556
1557
1558
5455
140
1559
1560
1561
1562
1563
5401
1564
120
497
1565
1566
1567
1128
1568
1569
1570
1571
1572
1573
1574
1575
1576
1577
1578
1579
1580
1581
1582
11
429
1583
1584
1585
988
1586
1587
1588
1589
1115
1590
1591
1592
1593
1594
1595
1596
1597
1598
182
5045
1599
1600
1601
1602
1603
128
554
5594
672
1605
1606
1607
1608
5349
1609
5553
1610
1611
1612
5598
1614
5600
111
1616
5298
1617
1618
5554
1619
744
1620
1621
1622
63
4934
1623
1624
5536
5602
1626
5165
1627
1628
1629
1630
1631
1632
1633
1634
62
1635
1636
5350
1637
1638
1639
1640
5604
1135
1642
1643
1644
1645
429
1646
1647
1648
1649
1650
1651
1652
1653
676
5609
4808
1655
1656
1657
5469
1658
1659
4924
1660
1273
809
1661
1662
1470
5611
1664
1665
1666
686
1667
769
1668
1669
1670
1671
1672
1673
1674
1675
1676
1677
5613
1679
1615
1680
1681
1682
1683
1684
1685
1686
1687
1688
1689
1690
1691
1692
4863
1693
1694
5046
519
1695
1696
1697
[truncated: 4,661 more rows]

## Sheet: count_supercell
1
1
1
2
2
2
1
1
2
1
6
2
1
1
11
1
2
1
2
1
6
17
1
1
2
1
1
7
1
1
1
2
1
1
5
3
1
1
1
1
1
1
1
1
1
2
2
1
1
1
1
1
1
2
3
1
1
1
1
1
1
46
28
1
3
1
1
1
5
1
1
1
1
1
1
1
1
10
1
1
1
2
1
1
2
2
1
1
2
16
4
2
1
1
34
1
3
1
3
4
1
1
1
2
1
2
3
6
2
2
10
24
1
3
2
1
2
1
1
8
1
1
2
1
3
1
2
51
4
1
4
1
4
1
1
1
1
2
3
6
2
2
1
2
2
1
1
1
3
1
1
1
4
3
1
1
1
3
2
1
14
1
3
1
2
1
1
2
19
1
1
1
1
1
1
4
1
1
2
3
2
5
1
1
1
1
2
4
1
1
3
1
1
1
2
1
1
1
1
1
33
1
1
1
1
1
2
1
1
3
1
1
1
1
1
1
4
1
1
1
1
21
1
1
3
1
1
2
1
3
4
2
1
16
3
2
2
1
1
9
1
1
1
1
1
2
2
1
1
2
1
1
1
1
1
1
1
1
2
2
2
1
3
1
3
7
3
1
1
3
2
1
1
2
1
1
1
1
1
1
2
1
1
2
1
3
1
1
2
1
1
6
1
4
6
2
1
1
1
3
1
1
2
1
1
1
1
5
1
1
1
1
1
1
1
1
1
1
1
1
1
1
7
1
1
1
3
1
1
1
1
2
1
1
4
3
1
1
5
1
2
1
1
1
1
3
2
1
1
1
1
1
1
2
1
1
1
1
1
1
1
3
33
1
1
1
1
1
1
1
1
1
3
1
1
1
1
1
1
1
1
3
1
2
1
3
4
2
1
1
17
1
1
1
2
1
1
1
1
8
1
1
1
1
3
1
1
1
1
1
2
1
3
1
2
3
3
2
2
1
1
1
1
1
1
1
8
1
9
4
1
10
4
1
1
1
1
1
7
1
1
1
4
3
6
1
1
1
1
1
1
1
12
1
1
1
1
1
1
1
1
1
12
1
1
4
1
1
2
2
1
1
1
1
1
2
3
1
2
1
4
1
2
1
1
2
1
1
1
1
1
3
1
1
3
1
4
4
5
1
1
1
1
3
2
1
3
1
4
1
8
1
1
2
1
1
1
1
2
1
1
4
1
1
3
1
1
6
1
1
1
1
1
3
5
1
1
1
1
1
1
1
1
1
1
1
1
1
1
1
2
3
1
21
1
1
3
1
1
1
3
2
1
1
1
1
1
3
14
1
1
1
1
1
1
2
3
1
1
2
1
2
1
2
1
1
1
3
3
2
2
1
1
2
1
2
1
2
1
1
3
1
1
2
1
1
3
1
1
2
1
3
1
1
1
1
3
1
1
1
1
2
1
1
1
1
1
2
1
2
2
1
1
1
1
1
2
1
1
9
1
1
2
1
1
1
1
3
1
1
1
1
5
4
1
1
1
1
1
1
1
2
1
1
1
3
3
1
1
2
1
3
1
1
1
2
1
1
1
1
1
1
1
1
1
40
1
1
1
1
1
2
1
4
1
1
1
2
1
1
1
2
2
4
2
1
1
1
1
1
1
1
1
1
4
1
1
1
1
1
1
1
2
2
1
3
2
1
3
1
1
1
1
1
1
1
1
2
1
1
1
1
1
4
1
1
2
1
1
2
2
1
2
4
1
2
1
2
1
1
2
10
2
1
1
1
1
1
4
1
7
1
2
1
2
1
1
1
18
1
1
1
2
1
1
1
1
8
1
4
3
1
1
1
2
1
1
1
1
1
1
3
1
1
1
1
1
1
2
1
1
1
1
1
1
2
1
1
1
2
2
1
1
1
1
2
4
1
1
5
1
1
1
1
1
1
3
1
1
1
1
1
2
1
2
1
1
1
2
1
1
1
2
1
1
1
1
1
6
1
1
1
1
1
1
1
1
1
1
1
1
6
1
2
2
2
1
1
2
1
1
1
3
1
1
7
1
2
2
2
1
1
1
1
3
2
2
1
1
1
1
1
1
1
2
1
2
1
1
2
1
1
1
1
1
1
1
1
1
1
1
1
1
2
1
1
1
1
1
1
1
1
1
1
4
1
1
1
1
1
2
1
1
1
1
2
1
7
1
1
1
1
1
1
1
1
1
4
1
2
1
1
1
1
1
1
3
2
2
1
1
1
1
2
1
1
1
2
1
1
1
8
1
1
2
1
1
3
3
1
1
1
1
1
2
1
2
2
1
6
2
4
4
2
1
2
1
1
3
1
1
2
2
1
2
1
1
1
1
1
1
1
1
1
1
1
1
5
1
1
5
1
1
4
1
2
1
2
2
1
1
1
1
3
1
1
2
1
1
1
2
2
3
1
1
1
2
1
1
1
1
1
2
1
1
1
3
2
1
1
6
1
1
1
1
1
2
1
1
1
1
1
1
1
1
1
1
1
2
1
2
3
3
1
1
2
1
2
3
1
1
1
1
1
1
2
1
4
1
2
1
1
1
1
4
1
1
3
1
1
2
2
1
2
1
1
2
2
1
1
1
5
1
1
4
1
1
2
1
1
1
1
1
1
2
1
1
1
2
1
3
1
1
1
1
1
1
1
4
1
1
1
1
1
1
1
1
1
1
1
1
1
2
4
1
2
1
2
1
3
1
1
1
1
1
1
1
2
1
1
1
1
1
1
1
3
1
1
1
3
1
1
2
1
13
1
1
1
1
1
1
1
1
1
1
1
1
1
2
1
1
1
2
2
5
1
1
1
2
2
1
1
3
1
1
1
2
2
1
2
1
1
1
1
1
3
5
1
1
1
1
2
1
1
1
1
3
1
1
1
1
4
1
1
1
1
1
1
2
5
1
1
2
1
2
1
1
1
1
4
1
1
1
1
1
1
1
1
1
1
1
2
1
1
2
2
1
1
1
5
1
1
1
1
1
1
3
1
1
1
1
3
1
2
1
1
2
1
1
1
4
1
1
22
1
2
2
1
1
1
1
2
1
1
1
1
2
1
4
1
1
1
1
1
1
1
1
1
1
1
4
1
1
1
1
1
2
1
1
2
1
1
1
1
1
2
1
1
2
1
1
2
1
1
1
1
1
3
1
1
1
1
1
2
1
1
1
1
1
1
1
1
2
1
1
2
1
1
1
4
1
1
1
1
1
1
1
1
7
1
2
1
1
1
1
1
1
1
1
1
1
1
1
1
1
1
1
2
1
2
1
1
1
1
1
1
2
1
2
1
1
2
2
1
1
1
3
1
1
1
1
1
1
1
1
1
1
1
1
1
1
1
1
1
1
1
1
1
1
2
1
1
1
1
2
2
2
2
1
1
1
1
1
1
2
1
1
1
1
1
1
2
1
2
1
2
1
1
1
1
1
1
1
1
1
2
1
1
1
2
1
1
1
1
1
2
1
1
3
2
1
1
3
1
1
1
1
1
1
2
1
1
1
1
2
1
1
1
1
1
1
3
1
2
1
1
1
1
1
1
1
4
1
1
1
1
1
1
1
1
1
1
1
1
2
2
1
1
1
1
1
1
1
1
1
1
1
1
1
1
3
2
1
1
1
1
1
2
2
1
1
2
2
1
1
1
1
1
1
1
1
1
2
3
1
1
1
2
1
3
1
1
4
1
3
1
1
1
1
1
1
1
1
1
4
1
1
1
1
1
1
1
2
1
1
1
1
2
2
1
5
1
1
1
1
1
1
1
1
1
2
3
1
3
1
1
1
2
1
1
1
1
3
2
1
1
1
1
1
1
1
2
2
1
2
1
2
4
1
1
1
1
1
1
2
2
1
2
1
1
1
1
1
1
2
1
1
1
1
2
1
2
1
1
1
2
2
1
1
1
1
1
5
2
1
1
1
1
1
4
1
1
2
1
1
1
1
1
1
1
2
1
1
1
1
1
2
1
1
1
3
2
2
1
1
5
1
1
1
1
1
1
1
1
1
1
1
1
1
2
1
1
1
1
1
1
1
1
2
1
3
2
1
1
2
1
1
2
1
1
2
1
1
1
1
1
1
2
1
1
1
1
1
1
1
1
1
1
1
5
1
1
1
1
1
1
6
1
1
1
1
1
1
1
1
1
1
1
2
1
1
1
2
1
1
3
1
2
1
1
2
1
1
2
1
1
1
1
4
1
1
1
1
4
1
1
1
1
3
1
1
7
1
3
1
1
1
1
2
2
2
3
1
1
1
1
1
1
1
1
5
1
1
1
1
1
1
1
4
1
2
1
1
4
1
1
2
1
1
1
1
1
1
1
1
1
1
2
1
1
1
1
1
1
1
1
1
1
1
2
1
1
1
1
1
4
3
1
1
1
1
1
1
1
1
1
1
1
1
1
2
1
1
1
1
2
1
2
1
1
1
1
1
1
1
1
1
1
1
1
1
1
2
1
1
1
1
3
1
1
1
1
1
1
1
1
1
1
1
1
1
3
1
1
1
1
5
1
1
1
3
1
1
1
1
1
1
1
1
1
1
1
1
3
1
1
1
1
1
1
[truncated: 2,802 more rows]

## Sheet: count_supercell_prune
1
1
1
2
2
2
1
1
2
1
2
2
1
1
3
1
2
1
2
1
4
8
1
1
2
1
1
5
1
1
1
2
1
1
3
1
1
1
1
1
1
1
1
1
1
2
2
1
1
1
1
1
1
2
1
1
1
1
1
1
1
21
18
1
3
1
1
1
1
1
1
1
1
1
1
1
1
3
1
1
1
2
1
1
2
2
1
1
2
8
2
2
1
1
13
1
1
1
1
2
1
1
1
2
1
2
1
1
2
2
5
12
1
1
2
1
2
1
1
3
1
1
2
1
1
1
2
18
1
1
2
1
1
1
1
1
1
2
1
4
2
2
1
2
2
1
1
1
1
1
1
1
2
1
1
1
1
3
2
1
5
1
1
1
2
1
1
2
6
1
1
1
1
1
1
2
1
1
2
1
2
2
1
1
1
1
2
2
1
1
1
1
1
1
2
1
1
1
1
1
11
1
1
1
1
1
2
1
1
1
1
1
1
1
1
1
2
1
1
1
1
8
1
1
1
1
1
2
1
1
1
2
1
7
1
2
2
1
1
2
1
1
1
1
1
2
2
1
1
2
1
1
1
1
1
1
1
1
2
2
2
1
1
1
1
4
1
1
1
1
2
1
1
2
1
1
1
1
1
1
2
1
1
2
1
1
1
1
2
1
1
3
1
2
4
2
1
1
1
1
1
1
2
1
1
1
1
2
1
1
1
1
1
1
1
1
1
1
1
1
1
1
2
1
1
1
1
1
1
1
1
2
1
1
2
1
1
1
2
1
2
1
1
1
1
1
2
1
1
1
1
1
1
2
1
1
1
1
1
1
1
1
12
1
1
1
1
1
1
1
1
1
1
1
1
1
1
1
1
1
1
1
1
2
1
1
2
2
1
1
9
1
1
1
2
1
1
1
1
5
1
1
1
1
1
1
1
1
1
1
2
1
1
1
2
1
1
2
2
1
1
1
1
1
1
1
4
1
5
2
1
3
1
1
1
1
1
1
1
1
1
1
2
1
4
1
1
1
1
1
1
1
4
1
1
1
1
1
1
1
1
1
4
1
1
2
1
1
2
2
1
1
1
1
1
2
3
1
2
1
2
1
2
1
1
2
1
1
1
1
1
1
1
1
1
1
2
3
2
1
1
1
1
3
2
1
1
1
1
1
3
1
1
2
1
1
1
1
2
1
1
2
1
1
1
1
1
1
1
1
1
1
1
1
2
1
1
1
1
1
1
1
1
1
1
1
1
1
1
1
2
1
1
5
1
1
1
1
1
1
1
2
1
1
1
1
1
1
4
1
1
1
1
1
1
2
1
1
1
2
1
2
1
2
1
1
1
1
1
2
2
1
1
2
1
2
1
2
1
1
1
1
1
2
1
1
1
1
1
2
1
1
1
1
1
1
1
1
1
1
1
2
1
1
1
1
1
2
1
2
2
1
1
1
1
1
2
1
1
6
1
1
2
1
1
1
1
1
1
1
1
1
3
2
1
1
1
1
1
1
1
2
1
1
1
1
1
1
1
2
1
1
1
1
1
2
1
1
1
1
1
1
1
1
1
9
1
1
1
1
1
2
1
2
1
1
1
2
1
1
1
2
2
2
2
1
1
1
1
1
1
1
1
1
1
1
1
1
1
1
1
1
2
2
1
1
2
1
1
1
1
1
1
1
1
1
1
2
1
1
1
1
1
2
1
1
2
1
1
2
2
1
2
2
1
2
1
2
1
1
2
4
2
1
1
1
1
1
1
1
3
1
2
1
2
1
1
1
10
1
1
1
2
1
1
1
1
4
1
2
1
1
1
1
2
1
1
1
1
1
1
1
1
1
1
1
1
1
2
1
1
1
1
1
1
2
1
1
1
2
2
1
1
1
1
2
2
1
1
1
1
1
1
1
1
1
1
1
1
1
1
1
2
1
2
1
1
1
2
1
1
1
2
1
1
1
1
1
4
1
1
1
1
1
1
1
1
1
1
1
1
1
1
2
2
2
1
1
2
1
1
1
1
1
1
1
1
2
2
2
1
1
1
1
1
2
2
1
1
1
1
1
1
1
2
1
2
1
1
2
1
1
1
1
1
1
1
1
1
1
1
1
1
2
1
1
1
1
1
1
1
1
1
1
3
1
1
1
1
1
2
1
1
1
1
2
1
3
1
1
1
1
1
1
1
1
1
2
1
2
1
1
1
1
1
1
1
2
2
1
1
1
1
2
1
1
1
2
1
1
1
4
1
1
2
1
1
3
1
1
1
1
1
1
2
1
2
2
1
3
2
1
1
2
1
2
1
1
1
1
1
2
2
1
2
1
1
1
1
1
1
1
1
1
1
1
1
1
1
1
3
1
1
2
1
2
1
2
2
1
1
1
1
1
1
1
2
1
1
1
2
2
3
1
1
1
2
1
1
1
1
1
2
1
1
1
1
2
1
1
3
1
1
1
1
1
2
1
1
1
1
1
1
1
1
1
1
1
2
1
2
1
1
1
1
2
1
2
1
1
1
1
1
1
1
2
1
1
1
2
1
1
1
1
2
1
1
1
1
1
2
2
1
2
1
1
2
2
1
1
1
1
1
1
2
1
1
2
1
1
1
1
1
1
2
1
1
1
2
1
1
1
1
1
1
1
1
1
1
1
1
1
1
1
1
1
1
1
1
1
1
1
2
2
1
2
1
2
1
1
1
1
1
1
1
1
1
2
1
1
1
1
1
1
1
1
1
1
1
1
1
1
2
1
4
1
1
1
1
1
1
1
1
1
1
1
1
1
2
1
1
1
2
2
1
1
1
1
2
2
1
1
1
1
1
1
2
2
1
2
1
1
1
1
1
1
1
1
1
1
1
2
1
1
1
1
1
1
1
1
1
2
1
1
1
1
1
1
2
2
1
1
2
1
2
1
1
1
1
2
1
1
1
1
1
1
1
1
1
1
1
2
1
1
2
2
1
1
1
3
1
1
1
1
1
1
1
1
1
1
1
1
1
2
1
1
2
1
1
1
2
1
1
5
1
2
2
1
1
1
1
2
1
1
1
1
2
1
2
1
1
1
1
1
1
1
1
1
1
1
2
1
1
1
1
1
2
1
1
2
1
1
1
1
1
2
1
1
2
1
1
2
1
1
1
1
1
1
1
1
1
1
1
2
1
1
1
1
1
1
1
1
2
1
1
2
1
1
1
2
1
1
1
1
1
1
1
1
2
1
2
1
1
1
1
1
1
1
1
1
1
1
1
1
1
1
1
2
1
2
1
1
1
1
1
1
2
1
2
1
1
2
2
1
1
1
1
1
1
1
1
1
1
1
1
1
1
1
1
1
1
1
1
1
1
1
1
1
1
2
1
1
1
1
2
2
2
2
1
1
1
1
1
1
2
1
1
1
1
1
1
2
1
2
1
2
1
1
1
1
1
1
1
1
1
2
1
1
1
2
1
1
1
1
1
2
1
1
1
2
1
1
3
1
1
1
1
1
1
2
1
1
1
1
2
1
1
1
1
1
1
1
1
2
1
1
1
1
1
1
1
1
1
1
1
1
1
1
1
1
1
1
1
1
2
2
1
1
1
1
1
1
1
1
1
1
1
1
1
1
1
2
1
1
1
1
1
2
2
1
1
2
2
1
1
1
1
1
1
1
1
1
2
1
1
1
1
2
1
1
1
1
2
1
1
1
1
1
1
1
1
1
1
1
2
1
1
1
1
1
1
1
2
1
1
1
1
2
2
1
2
1
1
1
1
1
1
1
1
1
2
1
1
1
1
1
1
2
1
1
1
1
1
2
1
1
1
1
1
1
1
2
2
1
2
1
2
2
1
1
1
1
1
1
2
2
1
2
1
1
1
1
1
1
2
1
1
1
1
2
1
2
1
1
1
2
2
1
1
1
1
1
3
2
1
1
1
1
1
1
1
1
2
1
1
1
1
1
1
1
2
1
1
1
1
1
2
1
1
1
1
2
2
1
1
3
1
1
1
1
1
1
1
1
1
1
1
1
1
2
1
1
1
1
1
1
1
1
2
1
1
2
1
1
2
1
1
2
1
1
2
1
1
1
1
1
1
2
1
1
1
1
1
1
1
1
1
1
1
1
1
1
1
1
1
1
2
1
1
1
1
1
1
1
1
1
1
1
2
1
1
1
2
1
1
1
1
2
1
1
2
1
1
2
1
1
1
1
2
1
1
1
1
2
1
1
1
1
1
1
1
2
1
1
1
1
1
1
2
2
2
1
1
1
1
1
1
1
1
1
2
1
1
1
1
1
1
1
3
1
2
1
1
1
1
1
2
1
1
1
1
1
1
1
1
1
1
2
1
1
1
1
1
1
1
1
1
1
1
2
1
1
1
1
1
2
1
1
1
1
1
1
1
1
1
1
1
1
1
1
2
1
1
1
1
2
1
2
1
1
1
1
1
1
1
1
1
1
1
1
1
1
2
1
1
1
1
1
1
1
1
1
1
1
1
1
1
1
1
1
1
1
1
1
1
1
2
1
1
1
1
1
1
1
1
1
1
1
1
1
1
1
1
1
1
1
1
1
1
1
[truncated: 3,796 more rows]

## Sheet: supercell62_adjacency matrix
0	0	0	0	0	0	0	0	0	0	1	1	0	0	0	0	0	1	0	0	0	0	0	1	0	0	0	0	0	0	0	0	0	0	0	0	0	0	0	0	0	0	0	0	0	0
0	0	0	0	0	0	1	0	0	0	0	0	1	0	0	0	1	0	0	0	0	0	0	0	0	0	0	0	0	0	0	0	0	0	0	0	0	0	0	0	0	1	0	0	0	0
0	0	0	0	0	1	0	0	1	0	0	0	1	0	0	1	1	0	0	0	1	0	0	0	0	0	1	0	1	0	1	0	0	0	0	0	0	0	1	0	0	1	1	1	0	0
0	0	0	0	0	0	0	1	0	0	0	0	0	0	0	1	0	0	0	0	0	1	0	0	0	0	0	0	0	0	0	0	0	0	0	0	0	0	0	0	0	0	0	0	0	0
0	0	0	0	0	0	0	0	0	0	0	0	0	0	0	0	0	0	0	0	0	0	0	0	0	0	0	0	0	0	0	0	0	0	0	0	0	0	0	1	0	0	0	0	0	0
0	0	1	0	0	0	0	0	1	0	0	0	1	0	0	1	1	0	0	1	1	0	0	0	0	0	1	0	1	1	1	0	0	0	0	1	0	0	1	0	0	0	1	1	0	1
0	1	0	0	0	0	0	0	0	0	0	1	0	0	0	0	0	0	0	0	0	0	0	0	0	0	0	0	0	0	0	0	0	0	0	0	0	0	0	0	0	0	0	0	0	0
0	0	0	1	0	0	0	0	0	0	0	0	0	0	0	0	0	0	0	0	0	1	0	0	0	0	0	0	0	0	0	0	0	0	0	0	0	0	0	0	0	0	0	0	0	0
0	0	1	0	0	1	0	0	0	0	0	0	0	0	0	0	1	0	0	0	1	0	0	0	0	0	0	0	0	1	1	0	0	0	0	1	0	0	1	0	0	1	1	1	0	0
0	0	0	0	0	0	0	0	0	0	0	0	0	1	1	0	0	0	1	0	0	0	1	0	1	0	0	1	0	0	0	0	1	1	0	0	1	1	0	0	0	0	0	0	0	0
1	0	0	0	0	0	0	0	0	0	0	0	0	0	0	0	0	0	0	0	0	0	0	0	0	0	0	0	0	0	0	0	0	0	0	0	0	0	0	0	0	0	0	0	0	0
1	0	0	0	0	0	1	0	0	0	0	0	0	0	0	0	0	0	0	0	0	0	0	0	0	0	0	0	0	0	0	0	0	0	0	0	0	0	0	0	0	0	0	0	0	0
0	1	1	0	0	1	0	0	0	0	0	0	0	0	0	0	1	0	0	0	1	0	0	0	0	0	0	0	1	1	0	0	0	0	0	1	0	0	1	0	0	0	1	0	1	0
0	0	0	0	0	0	0	0	0	1	0	0	0	0	1	0	0	0	1	0	0	0	1	0	1	0	0	1	0	0	0	0	1	1	0	0	1	1	0	0	0	0	0	0	0	0
0	0	0	0	0	0	0	0	0	1	0	0	0	1	0	0	0	0	1	0	0	0	1	0	1	0	0	1	0	0	0	0	1	1	0	0	1	1	0	0	0	0	0	0	0	0
0	0	1	1	0	1	0	0	0	0	0	0	0	0	0	0	1	0	0	0	0	0	0	0	0	1	1	0	0	0	1	0	0	0	0	1	0	0	0	0	0	0	0	0	0	0
0	1	1	0	0	1	0	0	1	0	0	0	1	0	0	1	0	0	0	1	1	0	0	0	0	0	0	0	1	1	1	1	0	0	0	1	0	0	1	0	1	1	1	1	0	0
1	0	0	0	0	0	0	0	0	0	0	0	0	0	0	0	0	0	0	0	0	0	0	0	0	0	0	0	0	0	0	0	0	0	1	0	0	0	0	0	0	0	0	0	0	0
0	0	0	0	0	0	0	0	0	1	0	0	0	1	1	0	0	0	0	0	0	0	1	0	1	0	0	1	0	0	0	0	0	1	0	0	1	1	0	0	0	0	0	0	0	0
0	0	0	0	0	1	0	0	0	0	0	0	0	0	0	0	1	0	0	0	0	0	0	0	0	0	1	0	1	1	1	0	0	0	0	1	0	0	1	0	0	0	0	0	1	1
0	0	1	0	0	1	0	0	1	0	0	0	1	0	0	0	1	0	0	0	0	0	0	0	0	0	0	0	1	1	0	0	0	0	0	1	0	0	1	0	0	1	1	1	0	0
0	0	0	1	0	0	0	1	0	0	0	0	0	0	0	0	0	0	0	0	0	0	0	0	0	0	0	0	0	0	0	0	0	0	0	0	0	0	0	0	0	0	0	0	0	0
0	0	0	0	0	0	0	0	0	1	0	0	0	1	1	0	0	0	1	0	0	0	0	0	1	0	0	1	0	0	0	0	0	1	0	0	1	1	0	0	0	0	0	0	0	0
1	0	0	0	0	0	0	0	0	0	0	0	0	0	0	0	0	0	0	0	0	0	0	0	0	0	0	0	0	0	0	0	0	0	0	0	0	0	0	0	0	0	0	0	0	0
0	0	0	0	0	0	0	0	0	1	0	0	0	1	1	0	0	0	1	0	0	0	1	0	0	0	0	1	0	0	0	0	0	1	0	0	1	1	0	0	0	0	0	0	0	0
0	0	0	0	0	0	0	0	0	0	0	0	0	0	0	1	0	0	0	0	0	0	0	0	0	0	1	0	0	0	1	1	0	0	0	1	0	0	0	0	1	0	0	0	0	0
0	0	1	0	0	1	0	0	0	0	0	0	0	0	0	1	0	0	0	1	0	0	0	0	0	1	0	0	1	1	1	0	0	0	0	1	0	0	1	0	1	0	0	0	0	0
0	0	0	0	0	0	0	0	0	1	0	0	0	1	1	0	0	0	1	0	0	0	1	0	1	0	0	0	0	0	0	0	1	1	0	0	1	1	0	0	0	0	0	0	0	0
0	0	1	0	0	1	0	0	0	0	0	0	1	0	0	0	1	0	0	1	1	0	0	0	0	0	1	0	0	1	0	0	0	0	0	1	0	0	1	0	0	0	1	1	0	0
0	0	0	0	0	1	0	0	1	0	0	0	1	0	0	0	1	0	0	1	1	0	0	0	0	0	1	0	1	0	0	0	0	0	0	1	0	0	1	0	0	1	1	1	0	1
0	0	1	0	0	1	0	0	1	0	0	0	0	0	0	1	1	0	0	1	0	0	0	0	0	1	1	0	0	0	0	1	0	0	0	1	0	0	0	0	1	1	1	1	0	0
0	0	0	0	0	0	0	0	0	0	0	0	0	0	0	0	1	0	0	0	0	0	0	0	0	1	0	0	0	0	1	0	0	0	0	0	0	0	0	0	1	0	0	1	0	0
0	0	0	0	0	0	0	0	0	1	0	0	0	1	1	0	0	0	0	0	0	0	0	0	0	0	0	1	0	0	0	0	0	1	0	0	1	0	0	0	0	0	0	0	0	0
0	0	0	0	0	0	0	0	0	1	0	0	0	1	1	0	0	0	1	0	0	0	1	0	1	0	0	1	0	0	0	0	1	0	0	0	1	1	0	0	0	0	0	0	0	0
0	0	0	0	0	0	0	0	0	0	0	0	0	0	0	0	0	1	0	0	0	0	0	0	0	0	0	0	0	0	0	0	0	0	0	0	0	0	0	0	0	0	0	0	0	0
0	0	0	0	0	1	0	0	1	0	0	0	1	0	0	1	1	0	0	1	1	0	0	0	0	1	1	0	1	1	1	0	0	0	0	0	0	0	1	0	1	1	0	1	0	0
0	0	0	0	0	0	0	0	0	1	0	0	0	1	1	0	0	0	1	0	0	0	1	0	1	0	0	1	0	0	0	0	1	1	0	0	0	0	0	0	0	0	0	0	0	0
0	0	0	0	0	0	0	0	0	1	0	0	0	1	1	0	0	0	1	0	0	0	1	0	1	0	0	1	0	0	0	0	0	1	0	0	0	0	0	1	0	0	0	0	0	0
0	0	1	0	0	1	0	0	1	0	0	0	1	0	0	0	1	0	0	1	1	0	0	0	0	0	1	0	1	1	0	0	0	0	0	1	0	0	0	0	0	0	1	1	0	0
0	0	0	0	1	0	0	0	0	0	0	0	0	0	0	0	0	0	0	0	0	0	0	0	0	0	0	0	0	0	0	0	0	0	0	0	0	1	0	0	0	0	0	0	0	1
0	0	0	0	0	0	0	0	0	0	0	0	0	0	0	0	1	0	0	0	0	0	0	0	0	1	1	0	0	0	1	1	0	0	0	1	0	0	0	0	0	0	0	0	0	0
0	1	1	0	0	0	0	0	1	0	0	0	0	0	0	0	1	0	0	0	1	0	0	0	0	0	0	0	0	1	1	0	0	0	0	1	0	0	0	0	0	0	0	1	1	0
0	0	1	0	0	1	0	0	1	0	0	0	1	0	0	0	1	0	0	0	1	0	0	0	0	0	0	0	1	1	1	0	0	0	0	0	0	0	1	0	0	0	0	1	1	1
0	0	1	0	0	1	0	0	1	0	0	0	0	0	0	0	1	0	0	0	1	0	0	0	0	0	0	0	1	1	1	1	0	0	0	1	0	0	1	0	0	1	1	0	0	0
0	0	0	0	0	0	0	0	0	0	0	0	1	0	0	0	0	0	0	1	0	0	0	0	0	0	0	0	0	0	0	0	0	0	0	0	0	0	0	0	0	1	1	0	0	1
0	0	0	0	0	1	0	0	0	0	0	0	0	0	0	0	0	0	0	1	0	0	0	0	0	0	0	0	0	1	0	0	0	0	0	0	0	0	0	1	0	0	1	0	1	0

## Sheet: supercell62_degree_centrality
4
4
13
3
1
16
2
2
11
10
1
2
11
10
10
8
18
2
9
10
12
2
9
1
9
6
11
10
12
14
14
5
6
10
1
16
9
9
13
3
6
10
13
13
5
6
