# Supplementary material for: scHG: A supercell framework with high-order graph learning enables scalable multi-omics analysis
Source: PLoS Comput Biol. 2026 May 6;22(5):e1013851. doi: 10.1371/journal.pcbi.1013851 (PMC13167035; doi:10.1371/journal.pcbi.1013851)
Supplement: S6 Table — For each supercell, marker proteins and marker genes were identified through hypothesis testing. (XLSX) [file pcbi.1013851.s006.xlsx]

## Sheet: cluster_3_significant_genes
Gene	p_value	log2FC	Cluster
HINT1	0.00432345	0.873613	3
TCF7	0.0048734	1.34571	3
RPS20	0.00501942	0.561321	3
RPL11	0.00598123	0.622	3
RPS13	0.0063554	0.615586	3
RPL36	0.006882	0.638744	3
RPS16	0.0075732	0.554983	3
RPL14	0.00833244	0.645906	3
TPT1	0.00961438	0.664252	3
RPS15A	0.0107755	0.573492	3
RPS21	0.0113633	0.550854	3
RPLP2	0.0122498	0.47207	3
PDK1	0.0126688	2.47433	3
RPL36A	0.0127114	0.637018	3
RPL31	0.0131511	0.522558	3
RPL13A	0.0134213	0.537831	3
RPL18	0.0138403	0.609411	3
RPS29	0.0149878	0.492627	3
RPL37	0.0150675	0.558806	3
RPS27A	0.0151988	0.521949	3
RPL30	0.0154136	0.523641	3
NOP53	0.0154833	0.69762	3
PFDN5	0.0157419	0.732473	3
RPL9	0.0168642	0.561154	3
RPS27	0.0174395	0.560745	3
RPL32	0.01751	0.496001	3
RPS23	0.018015	0.505289	3
RPS18	0.018247	0.545639	3
RPL34	0.0187416	0.556023	3
RPS17	0.0197269	0.451512	3
RPS6	0.0210511	0.587021	3
NAP1L1	0.0212234	0.795686	3
RPS12	0.0214843	0.488583	3
RPS14	0.0218213	0.479705	3
SAMHD1	0.0222917	0.95377	3
LTB	0.0226984	0.532311	3
RPS25	0.0234087	0.520172	3
RPL4	0.023434	0.612419	3
RPS28	0.023809	0.41089	3
RPL13	0.0246285	0.463854	3
RIC3	0.0248757	1.75813	3
RPL12	0.026376	0.550593	3
RCAN3	0.02739	1.39342	3
RPL41	0.0278139	0.486363	3
RPL17	0.0294061	0.547841	3
UBA52	0.0294971	0.504526	3
RPS15	0.0296156	0.424709	3
TXK	0.0296798	1.81572	3
RPS3A	0.0298619	0.579083	3
BEX4	0.0301397	1.86023	3
MTIF3	0.0314621	1.42371	3
SELPLG	0.0320566	1.41133	3
RPL27A	0.0329208	0.469888	3
TSTD1	0.0329922	1.13665	3
RPS8	0.033152	0.510766	3
RPS4Y1	0.033915	0.706229	3
MAL	0.0348177	1.58125	3
RPL10A	0.0353669	0.478393	3
LDHB	0.0362955	0.933912	3
RPL39	0.0363829	0.396251	3
PDE7A	0.0366017	1.45726	3
EIF2S3	0.0370567	1.08093	3
RPL24	0.037249	0.397461	3
EEA1	0.0381582	2.72708	3
EIF3M	0.0382411	0.660209	3
DDX17	0.0388522	1.0603	3
MBD5	0.0390404	1.83543	3
TRAC	0.0392604	0.772061	3
PITPNA-AS1	0.040203	2.60925	3
RPL22	0.0402892	0.408166	3
RPL3	0.0407235	0.430224	3
KIAA1551	0.0407649	1.58125	3
RPL27	0.0408893	0.451869	3
LDLRAP1	0.0421449	1.24278	3
RPL7	0.0428579	0.467219	3
RPL15	0.0439569	0.451375	3
EEF1B2	0.0448327	0.617317	3
EEF1A1	0.0450223	0.454245	3
RPL35A	0.0456654	0.409195	3
TRAT1	0.0458242	1.2373	3
RPL28	0.0463239	0.372699	3
RPL18A	0.0469348	0.432546	3
GARS	0.0469455	2.3044	3
INPP4B	0.0474373	1.63783	3
GPATCH4	0.0481386	2.25931	3
EIF3E	0.0490928	0.662701	3
STK26	0.0493932	2.21559	3

## Sheet: cluster_3_significant_proteins
Protein	p_value	log2FC	Cluster
CD4-GAGGTTAGTGATGGA	4.59739e-06	0.878636	3
CD3-TATCCCTTGGGATGG	0.00125804	0.534354	3

## Sheet: cluster_4_significant_genes
Gene	p_value	log2FC	Cluster
GSTP1	4.45063e-08	0.397156	4
CD8B	4.32533e-05	2.45717	4
SNU13	0.0034782	1.40804	4
SDHD	0.00529089	2.2713	4
C4orf3	0.00547616	1.17889	4
SAP18	0.00668321	1.28379	4
NDUFV2	0.00872306	1.71747	4
HLA-E	0.0172866	0.716376	4
MRPL32	0.0197329	2.99998	4
IL32	0.0228665	0.902527	4
SMIM19	0.0250198	2.41503	4
CNBP	0.0263648	1.0148	4
TSC22D4	0.0295903	1.47662	4
PLAC8	0.0315497	1.12642	4
G3BP1	0.0333697	1.93522	4
ARL6IP4	0.0339459	0.900464	4
PFN1	0.0371978	0.461659	4
MESD	0.0388775	2.44478	4
DAD1	0.0399389	1.70481	4
TES	0.0425742	1.63171	4
TAPBP	0.0446545	1.13089	4
IRF3	0.0471782	1.52195	4
GZMH	0.0482497	1.59841	4
IRF1	0.0482694	0.90352	4
PDIA3	0.0485714	1.07814	4
EID1	0.0487731	1.07555	4
CACYBP	0.0496738	1.47005	4

## Sheet: cluster_4_significant_proteins
Protein	p_value	log2FC	Cluster
CD8a-GCTGCGCTTTCCATT	0.000190562	1.99043	4
CD3-TATCCCTTGGGATGG	0.00281548	0.480597	4

## Sheet: cluster_5_significant_genes
Gene	p_value	log2FC	Cluster
CMPK1	1.84476e-97	1.02729	5
RPS25	0.00211964	0.593416	5
RPLP2	0.00258611	0.580398	5
ATP5PO	0.00326748	1.0164	5
RPL39	0.00344769	0.649465	5
SOD1	0.00522462	0.888463	5
RPL32	0.00572513	0.524193	5
POLR2J3	0.0106346	0.671042	5
RPL36A	0.0108343	0.845214	5
BCL11B	0.0122005	1.8187	5
SNRPD2	0.0124057	0.913992	5
RPS6	0.0129777	0.642879	5
RPL11	0.0148253	0.55336	5
TRAPPC2L	0.0156648	2.22452	5
CFDP1	0.0171061	2.10975	5
DNMT1	0.0181859	2.03532	5
RPL31	0.0182143	0.584611	5
RPL34	0.0200239	0.517755	5
RPL23A	0.0202537	0.48263	5
NAP1L1	0.0218366	0.976112	5
RPS20	0.022156	0.52765	5
MALAT1	0.0222708	0.376464	5
RPL37	0.0224337	0.439929	5
LINC01550	0.0224657	2.41585	5
PPP2CA	0.0224727	1.80489	5
RPL18	0.0228147	0.613758	5
RPL26	0.0232088	0.651601	5
RPL35A	0.0234935	0.514348	5
RPL10A	0.0238129	0.64382	5
RPS23	0.0243091	0.567482	5
RPS29	0.0248093	0.4915	5
RSL1D1	0.0248851	1.89343	5
RPL38	0.0254011	0.555694	5
SLC25A3	0.0268695	0.846076	5
TCEAL8	0.0278768	2.08173	5
SRSF1	0.0285226	2.1037	5
RPS15	0.0308869	0.543207	5
APRT	0.0309654	0.901283	5
EIF3H	0.0325846	1.04071	5
RPL30	0.0327521	0.628779	5
RIPOR2	0.0352959	1.47709	5
CCNG1	0.037725	1.71609	5
USE1	0.0386398	2.88735	5
RPS16	0.0392967	0.350055	5
FOXP1	0.0393968	1.42783	5
LTB	0.0396403	0.706821	5
RPS21	0.0399034	0.35577	5
TRAC	0.0409742	0.637521	5
RPL7	0.0415754	0.365165	5
ATP5MC2	0.0421421	0.601027	5
CENPX	0.0422346	2.05766	5
MAL	0.0423735	1.5973	5
POLE2	0.0429297	5.3226	5
RPS14	0.0438779	0.497272	5
ATP5MC1	0.0450648	1.23837	5
C6orf48	0.0453266	1.02443	5
PANK4	0.0456703	4.46017	5
TRABD2A	0.0457785	2.20367	5
RPS3A	0.0458294	0.506402	5
TCF7	0.0460311	1.06536	5
BECN1	0.0466649	2.45305	5
HNRNPM	0.0483827	0.784998	5
RPS9	0.0492067	0.45575	5
BICRAL	0.0495915	3.78213	5

## Sheet: cluster_5_significant_proteins
Protein	p_value	log2FC	Cluster
CD3-TATCCCTTGGGATGG	2.08698e-05	1.04662	5
CD4-GAGGTTAGTGATGGA	3.21711e-05	0.939275	5

## Sheet: cluster_6_significant_genes
Gene	p_value	log2FC	Cluster
TESC	0	4.19965	6
MT-ND4	9.05598e-05	1.14004	6
MT-CO1	0.000354586	1.33977	6
SPI1	0.000810752	3.54622	6
MT-ATP6	0.000860624	0.917871	6
ELOB	0.000902588	1.49516	6
LGALS1	0.000941679	3.06841	6
NDUFB1	0.000985392	2.27972	6
MT-CO2	0.00146813	1.24049	6
MNDA	0.00147872	4.42857	6
AHNAK	0.00148687	3.35304	6
IRF2BP2	0.00156117	3.19762	6
NFKBIA	0.00198923	4.13416	6
TNF	0.00209687	5.14957	6
SERPINA1	0.00227944	3.71797	6
S100A11	0.0022901	2.8233	6
OSTF1	0.00229778	2.42668	6
FCN1	0.00233661	4.3387	6
H3F3A	0.00240369	2.18558	6
S100A6	0.00241829	2.66184	6
KCTD12	0.00256088	4.27841	6
FTL	0.00257624	2.86459	6
FOS	0.00274232	3.53789	6
CTSS	0.00288445	3.71377	6
ACTB	0.0032252	1.46821	6
LST1	0.00329776	3.66788	6
SERP1	0.00330352	1.75052	6
LYZ	0.00333336	4.13279	6
SCPEP1	0.00338063	3.12927	6
AC020656.1	0.00346719	3.76623	6
TNFAIP2	0.00368719	4.54695	6
DUSP1	0.00372369	3.6584	6
S100A4	0.00380241	2.11693	6
RAB10	0.00385152	2.81769	6
CFP	0.00387891	2.77676	6
IFNGR2	0.00398884	3.90421	6
CEBPD	0.00400348	3.87446	6
PLEK	0.00427003	3.10164	6
ITGB2	0.00429383	2.06012	6
MCL1	0.00430628	3.00827	6
RNF130	0.00438266	3.85981	6
COPE	0.00445519	2.10083	6
LGALS3	0.00483451	3.74023	6
DBI	0.00511313	1.20532	6
BCL2A1	0.0051529	3.50201	6
PPP1R15A	0.00517873	3.30243	6
NFKBIZ	0.00524222	3.66201	6
TNFAIP3	0.00538794	3.84917	6
ANXA1	0.0054151	2.65123	6
ACTR2	0.00543251	2.57274	6
FTH1	0.0054397	2.4252	6
EGR1	0.00550882	4.20995	6
CALM2	0.00596766	2.169	6
RAB32	0.00611807	4.5486	6
CDC42	0.0062904	1.73819	6
TALDO1	0.00639189	2.69982	6
CD44	0.00646789	2.18262	6
PSMG2	0.00647125	2.01777	6
ZFP36	0.00654103	3.68676	6
GRN	0.00656414	4.21261	6
ARPC5	0.0067955	1.68579	6
S100A9	0.00684206	4.26221	6
ARPC3	0.00719817	1.5853	6
MT-CO3	0.00730561	1.19193	6
PRELID1	0.00739123	2.39096	6
ATP2B1-AS1	0.00758069	4.13554	6
SERPINB1	0.00760404	2.50386	6
NCF2	0.0076286	4.39967	6
IGSF6	0.00764769	4.37765	6
NEAT1	0.00774411	2.99412	6
CCDC88A	0.00792525	4.13664	6
NPC2	0.00846983	2.70541	6
PKM	0.00871713	1.72232	6
SOD2	0.00896755	3.24159	6
ATP5ME	0.00902287	1.47516	6
AP1S2	0.00916061	2.85141	6
MT-ND2	0.00926502	0.840668	6
MS4A6A	0.00927494	4.24684	6
CD14	0.00929624	4.37263	6
UBE2R2	0.00944785	3.08072	6
CST3	0.0095222	3.52859	6
GSTP1	0.00959873	3.11277	6
IL1B	0.00975935	4.00393	6
CYBA	0.00995535	1.5426	6
TNIP1	0.0102122	2.69823	6
TKT	0.0102676	3.09484	6
BRD4	0.0102954	2.85094	6
ATP5F1D	0.0103116	1.77143	6
JUND	0.0103912	2.66051	6
KLF6	0.0104407	2.56486	6
DYNLL1	0.0105144	2.55131	6
RHOG	0.0109167	1.98373	6
AC007952.4	0.0110313	4.17641	6
CD68	0.0112461	3.83043	6
CTSZ	0.0113722	3.7734	6
CLEC4A	0.0114877	4.66983	6
DYNLT1	0.0115627	2.59233	6
FGL2	0.0117915	3.2014	6
AC245014.3	0.0119971	3.71372	6
TRAM1	0.012154	1.45685	6
RNASE6	0.0123306	4.10373	6
DDX3X	0.0126781	2.55169	6
GCA	0.0128686	4.23832	6
TYROBP	0.0130378	3.0978	6
BRI3	0.013052	3.2072	6
METTL9	0.0134008	2.15118	6
ATP5F1B	0.0135716	2.30485	6
TLR1	0.0136434	5.3667	6
FCER1G	0.0137281	3.01525	6
GNG5	0.0139871	2.30265	6
EMP3	0.0143991	1.40897	6
CCL3L1	0.0144291	3.57031	6
AC103591.3	0.0144627	4.26421	6
ATP5MC2	0.0145822	1.65901	6
WSB1	0.0147518	2.84799	6
PRR13	0.0147551	1.33116	6
POLR1D	0.0147732	2.61124	6
RAB3D	0.0148145	4.40521	6
ZEB2	0.0150591	3.4034	6
KLF4	0.0151295	4.23965	6
ATP5MPL	0.015187	1.94033	6
G0S2	0.0151947	3.22239	6
SELENOT	0.0153727	1.97085	6
CCL4L2	0.0155106	2.70332	6
KYNU	0.0155158	4.06009	6
SUPT4H1	0.0155654	2.19806	6
HNRNPK	0.015645	1.65906	6
BCL11A	0.0156611	3.99997	6
C1orf162	0.0157108	2.27932	6
TMBIM4	0.015767	2.4791	6
RXRA	0.0158836	3.91424	6
MPEG1	0.0160153	4.32192	6
PSAP	0.0163079	3.46127	6
SRGN	0.0164436	2.75061	6
HSP90AA1	0.0167589	1.5979	6
USP15	0.0170865	2.51317	6
ATP5F1E	0.0170934	1.20428	6
FKBP1A	0.0171824	2.37125	6
IER5	0.0173567	3.46494	6
ENY2	0.0174136	1.95174	6
CLEC4E	0.0175976	3.40524	6
COX6A1	0.0180578	1.21042	6
HLA-DRA	0.0181055	3.38355	6
GSAP	0.0182885	3.25714	6
CSTA	0.0184585	4.12474	6
AIF1	0.0187711	3.21338	6
PRKAR2A	0.019088	3.1069	6
OAZ1	0.0192408	1.76875	6
PFDN5	0.0193467	1.56103	6
ATP6AP2	0.0196448	1.81165	6
MAP3K2	0.0197353	2.99998	6
POLR2L	0.0198864	1.94405	6
MT-CYB	0.0198963	0.637281	6
CCL3	0.0202948	4.08676	6
PSMA2	0.0204868	1.66051	6
ZFP36L1	0.0206807	2.68522	6
COA3	0.0207004	2.85981	6
S100A10	0.0211729	2.26143	6
S100A8	0.021206	4.26596	6
IER3	0.0212902	4.36316	6
CD302	0.0214103	3.80734	6
VSIR	0.021598	2.51217	6
MYL12B	0.0217954	1.21433	6
ALDH2	0.0223619	5.17728	6
UQCR11	0.022563	1.48248	6
YWHAB	0.0226615	1.25237	6
ATP5PB	0.0228777	2.02641	6
CAPZA1	0.02304	1.71126	6
RNASET2	0.0231055	2.27486	6
ATP5F1C	0.0231534	2.00984	6
COTL1	0.0232759	2.56875	6
PLP2	0.0234858	1.06936	6
TSPO	0.023512	2.20264	6
VSTM1	0.0237736	4.76667	6
SF3B6	0.0238453	1.61471	6
IER2	0.0239257	3.49337	6
EVI2B	0.0239989	1.84754	6
LRRK2	0.0240178	4.34166	6
RASSF3	0.0240563	2.49576	6
CREG1	0.0244187	4.47717	6
GAPDH	0.0244421	1.73933	6
IL1RN	0.0245057	5.08416	6
ILK	0.0246514	2.44478	6
DDRGK1	0.0248953	2.42488	6
STAG2	0.0248975	2.42488	6
IFT20	0.0251423	2.40525	6
PTCH2	0.0252914	4.31091	6
CYBB	0.0253345	3.0645	6
MS4A7	0.0254781	3.89587	6
FNBP1	0.0257314	1.54503	6
SDCBP	0.0257727	3.00843	6
SEC11A	0.0258159	2.02674	6
PABPC4	0.02586	2.71317	6
ITM2B	0.0259986	1.46928	6
CLIC1	0.0260857	2.1287	6
SKAP2	0.0261418	3.74022	6
ABRACL	0.0261515	1.01777	6
PLBD1	0.0262011	3.91425	6
RHOB	0.0262022	3.91425	6
PILRA	0.0262906	3.89222	6
CLEC12A	0.0264701	4.23003	6
PRCP	0.0265174	3.6605	6
SAT1	0.0268989	2.74224	6
MEF2C	0.027044	2.26597	6
HOTAIRM1	0.0271045	3.7078	6
UBE2J1	0.027429	2.23966	6
PNRC1	0.0275824	1.93705	6
PLAUR	0.0279776	3.83043	6
MT-ND3	0.0280467	0.803939	6
LY96	0.0290059	3.36677	6
CPVL	0.0290496	4.02974	6
SOCS3	0.0293015	3.19966	6
IRF7	0.0296415	3.15527	6
RGS2	0.0298562	3.24314	6
QKI	0.0299095	3.23618	6
EIF4B	0.030385	1.71787	6
TYMP	0.0304053	2.93382	6
S100A12	0.0306331	3.46813	6
CFLAR	0.0306508	2.06012	6
GID8	0.0307985	2.05246	6
HMGB2	0.0308244	1.44192	6
COX7B	0.0308948	1.79198	6
RIPK2	0.0312303	4.49368	6
LBR	0.0312646	2.02974	6
RTN3	0.0320297	2.98243	6
FBXL5	0.0320584	3.16258	6
LGALS2	0.0320665	3.96365	6
SSR1	0.0322849	2.41643	6
NDUFA13	0.0327468	1.63743	6
NAA38	0.0333742	1.93523	6
GABARAP	0.0333814	2.77599	6
PHPT1	0.0335352	1.9282	6
BTG2	0.0337057	3.05574	6
ANXA5	0.0337254	2.97727	6
ATP6V0D1	0.0337521	2.73206	6
ATP5F1A	0.0338684	1.68634	6
ZYX	0.0338758	1.91426	6
CD83	0.034019	3.79708	6
WNK1	0.0343929	1.8936	6
EMC7	0.0344328	2.75672	6
NR3C1	0.0346468	2.66051	6
PGAM1	0.0357358	2.07865	6
CLEC7A	0.0358546	3.49369	6
KRTCAP2	0.0360126	1.31878	6
PTPRE	0.0360877	2.55581	6
PMAIP1	0.0361446	4.00326	6
RTRAF	0.0363666	2.1471	6
POU2F2	0.0363922	2.60571	6
HLA-DRB5	0.0367297	2.61946	6
SH3BGRL3	0.036735	1.3297	6
PDIA3	0.036771	1.30312	6
DPM3	0.0369014	2.57031	6
IFI30	0.0377107	4.16184	6
DDX5	0.0377387	0.762146	6
KLF10	0.0377941	3.55169	6
HLA-DRB1	0.037893	3.2801	6
VAMP8	0.0379114	1.86188	6
GLIPR2	0.0379258	2.43811	6
DOCK8	0.0382506	1.75672	6
HLA-DMA	0.0382513	3.51597	6
AP3S1	0.0383727	2.41176	6
LAMTOR1	0.0386767	1.93914	6
TM9SF2	0.0387369	3.42205	6
SNX3	0.0389203	1.53498	6
TPI1	0.0390616	1.99022	6
SMS	0.0391493	2.42884	6
CD36	0.0391741	3.36677	6
PABPC1	0.0392033	0.971613	6
YWHAE	0.0399778	2.38204	6
NDUFA6	0.0399814	2.32315	6
GBP2	0.0399816	2.32315	6
GLIPR1	0.0400241	2.02118	6
DECR1	0.0400432	1.70182	6
DDX21	0.0402174	2.31092	6
GM2A	0.0404123	5.3922	6
MTPN	0.040574	2.29278	6
SAMHD1	0.0406918	2.28678	6
LCORL	0.040802	5.19957	6
CNPY3	0.0408424	2.44033	6
VCAN	0.0409429	3.58349	6
ST3GAL6	0.0409984	5.11211	6
SPG21	0.0410909	2.91982	6
SULF2	0.0411958	5.02966	6
NDUFB7	0.0412411	1.18286	6
RTF1	0.0413151	2.34324	6
CD4	0.0415308	3.10917	6
AKR1A1	0.0415444	2.30001	6
GIMAP4	0.0415699	1.12085	6
HSDL2	0.0415935	4.87766	6
FAM198B	0.0415936	4.87766	6
SGK1	0.0417657	3.70781	6
TMSB4X	0.0418365	0.918868	6
UBA52	0.0418822	0.945872	6
LMO2	0.0419955	4.74017	6
ARL5B	0.0424015	4.61464	6
OCIAD1	0.0424076	2.28828	6
CDC42EP3	0.0425735	3.01267	6
ALDH1A1	0.0426064	4.55575	6
LRP1	0.0428117	4.49917	6
BNIP3L	0.0428622	2.98743	6
STXBP2	0.0430813	3.52356	6
LCP1	0.0432551	1.44078	6
JAML	0.0433198	3.51878	6
RAB11A	0.0433284	2.21553	6
PSMB7	0.0436755	2.14982	6
FAM241A	0.0438554	4.24542	6
C19orf38	0.0442808	4.15523	6
RPLP1	0.0443625	0.836592	6
SHLD1	0.0444946	4.11216	6
MGME1	0.0444947	4.11216	6
RHOA	0.0446352	1.79879	6
PET100	0.0447107	1.32315	6
BUD31	0.0448134	1.57579	6
KIAA1468	0.0449263	4.0297	6
PTS	0.0451438	3.99018	6
CCNY	0.0453614	3.95172	6
NDUFAF1	0.0453626	3.9517	6
REEP4	0.0455822	3.91423	6
NUP214	0.0456544	3.90198	6
SAR1A	0.0457448	1.55401	6
UQCRB	0.0457906	1.25476	6
NR4A2	0.0458042	3.8777	6
CCR1	0.046251	3.80732	6
SPCS1	0.0466834	1.28878	6
DPYSL2	0.0466967	3.74022	6
COX18	0.0466978	3.74021	6
CAPG	0.0467718	3.72934	6
NCF1	0.0468423	2.57368	6
CSF3R	0.0468481	3.71853	6
ZNF467	0.0469249	3.70778	6
TRIB1	0.0469279	3.70778	6
MAP1LC3B	0.0469371	1.52724	6
SFT2D1	0.0469902	3.20995	6
FOSB	0.0471348	4.32929	6
HEBP1	0.0471528	3.67608	6
METAP2	0.0474202	1.51667	6
GALNT1	0.0476112	3.61468	6
ESD	0.0479135	1.50618	6
NLRP3	0.0481419	4.12284	6
UQCRH	0.0481672	1.05094	6
UNC93B1	0.0483092	3.52722	6
RNASEH2B	0.0484935	2.01182	6
YTHDF3	0.0485431	3.4992	6
ARHGDIB	0.0487774	0.985936	6
LILRA5	0.0490185	3.44476	6
RAB5IF	0.049174	1.947	6
LSM12	0.0494945	3.39229	6
CSGALNACT2	0.0497351	3.36676	6
SLC25A46	0.0499779	3.34166	6

## Sheet: cluster_6_significant_proteins
	p_value	log2FC	Cluster
CD11c-TACGCCTATAACTTG	0.000270571	2.6817	6
CD14-CAATCAGACCTATGA	0.000287352	2.69267	6
CD154-GCTAGATAGATGCAA	0.0379251	0.463231	6

## Sheet: pred_label_inhouse_supercell
1
1
3
4
5
1
3
5
6
5
6
4
3
1
1
1
3
6
1
3
1
6
1
3
5
1
1
1
3
5
4
3
6
1
3
1
1
3
1
1
1
1
1
1
1
1
1
1
1
1
1
1
1
1
1
1
1
1
1
1
1
1
1
1
1
1
1
1
1
1
1
1
1
1
1
1
1
1
1
1
1
1
1
1
1
1
1
1
1
1
1
1
1
1
1
1
1
1
1
1
1
1
1
1
1
1
1
1
1
1
1
1
1
1
1
1
1
1
1
1
1
1
1
1
1
1
1
1
1
1
1
1
1
1
1
1
1
1
1
1
1
1
1
1
1
1
1
1
1
1
1
1
1
1
1
1
1
1
1
1
1
1
1
1
1
1
1
1
1
1
1
1
1
1
1
1
1
1
1
1
1
1
1
1
1
1
1
1
1
1
1
1
1
1
1
3
1
1
1
1
1
1
6
1
1
1
1
1
1
1
1
1
1
1
1
1
1
1
1
1
1
1
1
1
1
1
1
1
1
1
1
1
1
1
1
1
1
1
1
1
1
1
1
1
1
1
1
1
1
1
1
1
1
1
1
1
1
1
1
1
1
1
1
1
1
1
1
1
1
1
1
1
1
1
1
1
1
1
1
1
1
1
1
1
1
1
1
1
1
1
1
1
1
1
1
1
1
1
1
1
1
1
1
1
1
1
1
3
1
1
1
1
1
1
1
1
1
1
1
1
1
1
1
1
1
1
1
1
1
1
1
1
1
1
1
1
1
1
1
1
1
1
1
1
1
1
1
1
1
1
1
1
1
1
1
1
1
1
1
1
1
1
1
1
1
1
1
1
1
1
1
1
1
1
1
1
1
1
1
1
1
1
1
1
1
1
1
1
1
1
1
1
1
1
1
1
1
1
1
1
1
1
1
1
1
1
1
1
1
1
1
1
1
1
1
1
1
1
1
1
1
1
1
1
1
1
1
1
1
1
1
1
1
1
1
1
1
1
1
1
1
1
1
1
1
1
1
1
1
1
1
1
1
1
1
1
1
1
1
1
1
1
1
1
1
1
1
1
1
1
1
1
1
1
1
1
1
1
1
1
1
1
1
1
1
1
1
1
1
1
1
1
1
1
1
1
1
1
1
1
1
1
1
5
1
1
1
1
1
1
1
1
1
1
1
1
1
1
1
1
1
1
1
1
1
1
1
1
1
1
1
1
1
1
1
1
1
1
1
1
1
1
1
1
1
1
1
1
1
1
1
1
1
1
1
1
1
1
1
1
1
1
1
1
1
1
1
1
1
1
1
1
1
1
1
1
1
1
1
1
1
1
1
1
1
1
1
1
1
1
1
1
5
1
1
1
1
1
1
1
1
1
1
1
1
1
1
1
1
1
1
1
1
1
1
1
1
1
1
1
1
1
1
1
1
1
1
1
1
1
1
1
1
1
1
1
1
1
1
1
1
1
1
1
1
1
1
1
1
1
1
1
1
1
1
1
1
1
3
1
1
1
1
1
1
1
1
1
1
1
1
1
1
1
1
1
1
1
1
1
1
3
1
1
1
1
1
1
1
1
1
1
1
1
1
1
3
1
1
1
1
1
1
1
1
1
1
1
1
1
1
1
1
1
1
1
1
1
1
1
1
1
1
1
1
1
1
1
1
1
1
1
1
1
1
1
1
1
1
1
1
1
1
1
1
1
1
1
1
1
1
1
1
1
1
1
1
1
1
1
1
1
1
1
1
1
1
1
1
1
1
1
1
1
1
1
1
1
1
1
1
1
1
1
4
1
1
1
1
1
1
1
1
1
1
1
1
1
1
1
1
1
1
1
1
1
1
1
1
1
1
1
1
1
1
1
1
1
1
1
1
1
1
1
1
5
1
1
1
1
1
1
1
1
1
1
1
1
1
1
1
1
1
1
1
1
1
1
1
1
1
1
1
1
1
1
1
1
1
1
1
1
1
1
1
1
1
1
1
1
1
1
1
1
1
1
1
1
1
1
1
1
1
1
1
1
1
1
1
1
1
1
1
1
1
1
1
1
1
1
1
1
1
1
1
1
1
1
1
1
1
1
1
1
1
1
1
1
1
1
1
1
1
1
1
1
1
1
1
4
1
1
1
1
1
1
1
1
1
1
1
1
1
1
1
1
1
1
1
1
1
1
1
1
1
1
1
1
1
1
1
1
1
1
1
1
1
1
1
1
1
1
1
1
1
1
1
1
1
1
1
1
1
1
1
1
1
1
1
1
1
1
1
1
1
1
1
1
1
1
1
1
1
1
1
1
1
1
1
1
1
1
1
1
1
1
1
1
1
1
1
1
1
1
1
1
1
1
1
1
1
1
1
1
1
1
1
1
1
1
1
1
1
1
1
1
1
1
1
1
1
1
1
1
1
1
1
1
1
1
1
1
1
1
1
1
1
1
1
1
1
1
1
1
1
1
1
1
1
1
1
1
1
1
1
1
1
1
1
1
1
1
1
1
1
1
1
1
1
1
1
1
1
1
1
1
1
1
1
1
1
1
1
1
1
1
1
1
1
1
1
1
1
1
1
1
1
1
1
1
1
1
1
1
1
1
1
1
1
1
1
1
1
1
1
1
1
1
1
1
1
1
1
1
1
1
1
4
1
1
1
1
1
1
1
1
1
1
1
1
1
1
1
1
1
1
1
1
1
1
1
1
